# Supplementary material for: The Transcriptomic Portrait of Locally Advanced Breast Cancer and Its Prognostic Value in a Multi-Country Cohort of Latin American Patients
Source: Front Oncol. 2022 Mar 22;12:835626. doi: 10.3389/fonc.2022.835626 (PMC9007037; doi:10.3389/fonc.2022.835626)
Supplement: Supplementary File 1 — MPBCS Protocol. [file DataSheet_1.zip]

Archive with 6 entries (6 files):
- Supplementary Figure 1.PDF
- Supplementary Figure 2.PDF
- Supplementary Figure 3.PDF
- Supplementary Table 1.XLSX
- Supplementary Table 2.XLSX
- Supplementary Table 3.XLSX
