# Supplementary material for: The Transcriptomic Portrait of Locally Advanced Breast Cancer and Its Prognostic Value in a Multi-Country Cohort of Latin American Patients
Source: Front Oncol. 2022 Mar 22;12:835626. doi: 10.3389/fonc.2022.835626 (PMC9007037; doi:10.3389/fonc.2022.835626)
Supplement: Supplementary File 1 — MPBCS Protocol. [file DataSheet_1.zip › Supplementary Table 1.XLSX]

## Sheet: Sheet1
Supplementary Table S1 - Univariate and multivariate Cox proportional hazards models for cancer -related survival and disease-free survival according to PAM50, ROR-S, classic IHC and St Gallen IHC
	PAM50					ROR-S					Classic IHC					St Gallen IHC
Model	Parameter	OSC		DFS		Parameter	OSC		DFS		Parameter	OSC		DFS		Parameter	OSC		DFS
		HR (95% CI)	p-value	HR (95% CI)	p-value		HR (95% CI)	p-value	HR (95% CI)	p-value		HR (95% CI)	p-value	HR (95% CI)	p-value		HR (95% CI)	p-value	HR (95% CI)	p-value
Univariate Cox model (Subtype)	LumA	Ref		Ref		Low	Ref		Ref		HR+/HER2-	Ref		Ref		HR+/HER2-/Ki67<=20%	Ref		Ref
	LumB	2.5 (1.6-4.1)	0.000165942	2.0 (1.4-2.9)	7.1897e-05	Medium	3.5 (2.0-5.8)	3.65512e-06	2.5 (1.8-3.5)	3.08067e-07	HR+/HER2+	1.3 (0.8-2.3)	0.290425	1.2 (0.8-1.8)	0.331279	HR+/HER2-/Ki6>20%	2.8 (1.6-4.8)	0.000256553	1.8 (1.2-2.6)	0.00211517
	HER2E	2.7 (1.6-4.7)	0.00028088	2.1 (1.4-3.1)	0.000576047	High	6.5 (3.9-10.7)	5.18708e-13	3.3 (2.3-4.7)	3.24231e-11	HR-/HER2+	1.2 (0.6-2.4)	0.581967	1.1 (0.6-1.8)	0.804576	HR+/HER2+	2.4 (1.2-4.8)	0.00936715	1.6 (1.0-2.6)	0.0368263
	Basal	4.7 (3.0-7.5)	3.98535e-11	3.0 (2.1-4.2)	3.84113e-09						HR-/HER2-	4.2 (2.9-6.0)	1.43505e-14	2.6 (1.9-3.5)	1.5361e-09	HR-/HER2+	2.2 (1.0-4.9)	0.0516033	1.4 (0.8-2.6)	0.218827
																HR-/HER2-	7.6 (4.4-12.9)	1.09039e-13	3.4 (2.3-5.0)	1.82728e-10
Multivariate Cox model (Age+Clinical Stage+Subtype)	Age	1	0.375792	1.00081	0.887684	Age	1.00543	0.448587	0.999549	0.935618	Age	1.00422	0.566303	0.999573	0.940106	Age	1.00433	0.558699	0.999798	0.971816
	IIA	Ref		Ref		IIA	Ref		Ref		IIA	Ref		Ref		IIA	Ref		Ref
	IIB	1.5 (0.9-2.5)	0.123993	1.3 (0.9-2.0)	0.142771	IIB	1.5 (0.9-2.5)	0.0933302	1.5 (1.1-2.2)	0.0236173	IIB	1.6 (1.0-2.6)	0.0550033	1.6 (1.1-2.3)	0.015991	IIB	1.6 (1.0-2.6)	0.076705	1.6 (1.1-2.3)	0.0211952
	IIIA	3.5 (2.2-5.7)	5.33679e-07	3.5 (2.4-5.1)	4.59987e-11	IIIA	3.0 (1.8-4.8)	8.18241e-06	3.3 (2.3-4.8)	2.02905e-10	IIIA	3.6 (2.2-5.8)	1.3672e-07	3.7 (2.3-5.3)	2.64e-12	IIIA	3.4 (2.1-5.4)	5.36e-07	3.6 (2.5-5.1)	1.59607e-11
	IIIB	4.1 (2.3-7.3)	1.69198e-06	3.4 (2.1-5.4)	1.73701e-07	IIIB	3.5 (2.0-6.2)	1.09538e-05	3.1 (2.0-4.9)	7.28886e-07	IIIB	3.8 (2.2-6.7)	3.03705e-06	3.1 (2.0-4.9)	8.98e-07	IIIB	3.7 (2.1-6.4)	5.79e-06	3.0 (1.9-4.7)	2.03778e-06
	LumA	Ref		Ref		Low	Ref		Ref		HR+/HER2-	Ref		Ref		HR+/HER2-/Ki67<=20%	Ref		Ref
	LumB	2.1 (1.3-3.5)	0.00217593	1.7 (1.2-2.4)	0.00318764	Medium	3.2 (1.9-5.4)	1.75774e-05	2.2 (1.6-3.1)	7.8822e-06	HR+/HER2+	1.1 (0.7-2.0)	0.627964	1.0 (0.7-1.6)	0.874543	HR+/HER2-/Ki6>20%	2.4 (1.4-4.3)	0.001563	1.5 (1.0-2.2)	0.0322332
	HER2E	2.2 (1.3-3.8)	0.00527667	1.6 (1.1-2.4)	0.027768	High	5.0 (3.0-8.5)	1.19344e-09	2.4 (1.7-3.5)	2.24429e-06	HR-/HER2+	1.0 (0.5-1.9)	0.90839	0.8 (0.5-1.4)	0.531162	HR+/HER2+	2.0 (1.0-3.9)	0.052127	1.3 (0.8-2.0)	0.31591
	Basal	3.8 (2.3-6.1)	8.06511e-08	2.2 (1.5-3.3)	2.61578e-05						HR-/HER2-	3.4 (2.3-4.9)	1.37472e-10	2.0 (1.5-2.8)	8.0272e-06	HR-/HER2+	1.7 (0.7-3.7)	0.22293	1.0 (0.6-1.9)	0.882411
																HR-/HER2-	5.8 (3.4-10.1)	2.56e-10	2.5 (1.7-3.7)	3.97628e-06
OSC: cancer-related survival
DFS: disease-free survival
