# Supplementary material for: The Transcriptomic Portrait of Locally Advanced Breast Cancer and Its Prognostic Value in a Multi-Country Cohort of Latin American Patients
Source: Front Oncol. 2022 Mar 22;12:835626. doi: 10.3389/fonc.2022.835626 (PMC9007037; doi:10.3389/fonc.2022.835626)
Supplement: Supplementary File 1 — MPBCS Protocol. [file DataSheet_1.zip › Supplementary Table 2.XLSX]

## Sheet: References
Supplementary Table S2
Gene set analysis with GSEA and GSVA for MPCBS cohort and TCGA BRCA (stages II/III) cohorts
Each worksheet contains the comparison between the two conditions indicated in the worksheet name. Negative GSEA normalized enrichment scores or negative GSVA coefficients indicate that the geneset is more enriched in the first condition mentioned in the worksheet name.
References
GSEA_NES	normalized enrichment score obtained with GSEA
GSEA_pval	p-value of the enrichment score obtained with GSEA
GSEA_padj	GSEA normalizd enrichment score adjusted p-value using Benjamini & Hochberg (1995) correction
GSVA_coef	coefficient of the lineal model adjusted for the individual sample GSVA enrichment scores as a function of the condition
GSVA_padj	GSVA coefficient adjusted p-value using Benjamini & Hochberg (1995) correction
MPCBS	results for the MPCBS cohort
TCGA	results for the BRCA TCGA cohort, stages II/III
GSEA padj<= 0.05	columns B-D
GSEA p<= 0.05	columns B-D
GSVA padj<= 0.05	column F
GSEA TOP TEN	column A
GSVA TOP TEN	column E
Additional GSEA significant terms	column A
Additional gene-dependent pathways included when summarizing information in Table 2	TP53
	AKT
	PI3K
	MAPK
	MYC
	PTEN
	ERBB2
	CDK
	ESR
	EGFR

## Sheet: luma_basal
Geneset	MPCBS_GSEA_NES	MPCBS_GSEA_pval	MPCBS_GSEA_padj	MPCBS_GSVA_coef	MPCBS_GSVA_padj	TCGA_GSEA_NES	TCGA_GSEA_pval	TCGA_GSEA_padj
HALLMARK_ESTROGEN_RESPONSE_EARLY	-2.30013	0	0	-0.448535	3.75568e-133	1.78768	0.0152381	0.326535
HALLMARK_ESTROGEN_RESPONSE_LATE	-2.09367	0.00398406	0.0234113	-0.290489	9.7678e-78	1.77157	0.0141129	0.279597
REACTOME_PEROXISOMAL_LIPID_METABOLISM	-2.05406	0	0.0302196	-0.380605	7.62318e-64	1.66216	0.0479846	0.217384
REACTOME_SUMOYLATION_OF_INTRACELLULAR_RECEPTORS	-1.87629	0	0.303849	-0.217896	1.15097e-43	1.51595	0.0607843	0.279887
HALLMARK_BILE_ACID_METABOLISM	-1.83821	0	0.366439	-0.170888	9.06935e-53	1.3572	0.0815109	0.408352
REACTOME_BIOLOGICAL_OXIDATIONS	-1.83257	0	0.326916	-0.174861	1.21548e-60	1.63525	0.0452675	0.220374
REACTOME_SYNTHESIS_OF_BILE_ACIDS_AND_BILE_SALTS_VIA_7ALPHA_HYDROXYCHOLESTEROL	-1.82193	0.00397614	0.31416	-0.203421	4.2633e-29	1.14732	0.343137	0.558925
REACTOME_FATTY_ACIDS	-1.79869	0.00201207	0.344413	-0.460181	2.56276e-66	1.64834	0.0337302	0.212125
REACTOME_FATTY_ACID_METABOLISM	-1.79368	0.0020202	0.319406	-0.210871	7.09657e-66	1.58685	0.0595238	0.22583
REACTOME_SPHINGOLIPID_DE_NOVO_BIOSYNTHESIS	-1.79345	0	0.287835	-0.239408	2.26346e-52	1.61372	0.0251451	0.222592
REACTOME_PEROXISOMAL_PROTEIN_IMPORT	-1.77275	0.00425532	0.319553	-0.285054	3.90829e-45	1.60913	0.0365385	0.218742
KEGG_PEROXISOME	-1.76835	0.00412371	0.306158	-0.250201	8.23731e-43	1.62276	0.0587045	0.224228
REACTOME_ARACHIDONIC_ACID_METABOLISM	-1.7314	0.00608519	0.393431	-0.214725	5.08651e-45	1.69741	0.022541	0.210141
REACTOME_INTRA_GOLGI_TRAFFIC	-1.72961	0.00842105	0.37029	-0.199791	3.69177e-38	1.47492	0.103792	0.301192
REACTOME_SYNTHESIS_OF_LEUKOTRIENES_LT_AND_EOXINS_EX	-1.7214	0.0163934	0.369883	-0.305388	2.85543e-41	1.33057	0.197697	0.425598
REACTOME_INTRAFLAGELLAR_TRANSPORT	-1.71536	0.0220884	0.364811	-0.268737	1.36862e-48	1.43466	0.144531	0.338582
REACTOME_PHASE_2_PLATEAU_PHASE	-1.67539	0.0144033	0.470316	-0.279623	3.17096e-45	1.18319	0.25969	0.536189
REACTOME_CYTOCHROME_P450_ARRANGED_BY_SUBSTRATE_TYPE	-1.67444	0.00604839	0.447487	-0.163005	1.82654e-40	1.75279	0.00972763	0.255427
REACTOME_ORGANIC_CATION_ANION_ZWITTERION_TRANSPORT	-1.67014	0.0254902	0.438103	-0.254919	3.35812e-29	1.31861	0.195565	0.435213
KEGG_DRUG_METABOLISM_CYTOCHROME_P450	-1.66893	0.0178218	0.420429	-0.208186	5.69668e-32	0.92737	0.614481	0.744974
REACTOME_SPHINGOLIPID_METABOLISM	-1.66389	0.00590551	0.415089	-0.171948	9.72897e-36	1.33572	0.185259	0.420924
REACTOME_ACYL_CHAIN_REMODELLING_OF_PS	-1.66267	0.0230608	0.399607	-0.222433	1.93987e-35	1.40921	0.143137	0.36395
REACTOME_AFLATOXIN_ACTIVATION_AND_DETOXIFICATION	-1.66081	0.0210084	0.387903	-0.281442	3.14618e-42	1.40272	0.129293	0.368132
REACTOME_ABC_TRANSPORTERS_IN_LIPID_HOMEOSTASIS	-1.64172	0.0265306	0.42774	-0.232864	7.16288e-32	1.505	0.131799	0.283072
REACTOME_METABOLISM_OF_NITRIC_OXIDE_ENOS_ACTIVATION_AND_REGULATION	-1.63577	0.0335306	0.427374	-0.296736	2.32221e-32	1.22067	0.203922	0.51668
REACTOME_NOREPINEPHRINE_NEUROTRANSMITTER_RELEASE_CYCLE	-1.63356	0.0304183	0.417466	-0.295113	1.00028e-41	1.18137	0.36255	0.536408
REACTOME_CARGO_TRAFFICKING_TO_THE_PERICILIARY_MEMBRANE	-1.63297	0.00813008	0.403515	-0.217121	1.28152e-52	1.62482	0.0396975	0.223168
REACTOME_NUCLEAR_RECEPTOR_TRANSCRIPTION_PATHWAY	-1.63144	0.00197239	0.393265	-0.113884	5.30375e-21	1.33606	0.161355	0.422044
REACTOME_PHASE_II_CONJUGATION_OF_COMPOUNDS	-1.62034	0.00587084	0.410335	-0.16762	1.84131e-37	1.25542	0.196498	0.504574
REACTOME_ER_QUALITY_CONTROL_COMPARTMENT_ERQC	-1.6199	0.0223577	0.398156	-0.265406	5.75679e-37	1.65652	0.0297619	0.209489
REACTOME_GABA_SYNTHESIS_RELEASE_REUPTAKE_AND_DEGRADATION	-1.61704	0.023622	0.393014	-0.237699	1.78512e-28	1.65932	0.0214844	0.207678
REACTOME_NEUROTRANSMITTER_RELEASE_CYCLE	-1.61362	0.0210325	0.389626	-0.181582	4.46455e-39	-1.00578	0.444015	0.816689
REACTOME_PHASE_I_FUNCTIONALIZATION_OF_COMPOUNDS	-1.60626	0.0217822	0.397813	-0.145325	5.65029e-34	1.20684	0.290909	0.522354
REACTOME_ACYL_CHAIN_REMODELLING_OF_PI	-1.60278	0.0340426	0.395869	-0.222615	1.04351e-29	1.17348	0.266019	0.538709
REACTOME_PHASE_0_RAPID_DEPOLARISATION	-1.59642	0.0355731	0.401088	-0.228803	8.76035e-39	1.60534	0.0366599	0.218677
REACTOME_PROLACTIN_RECEPTOR_SIGNALING	-1.59616	0.0189474	0.390711	-0.168218	6.09e-17	0.92428	0.623274	0.746239
REACTOME_CLASS_I_PEROXISOMAL_MEMBRANE_PROTEIN_IMPORT	-1.59251	0.033195	0.389701	-0.261052	4.41198e-31	1.47899	0.136634	0.299332
KEGG_SPHINGOLIPID_METABOLISM	-1.58565	0.0136187	0.39649	-0.157149	2.34462e-26	1.07929	0.384615	0.6112
KEGG_GLYCOSYLPHOSPHATIDYLINOSITOL_GPI_ANCHOR_BIOSYNTHESIS	-1.58352	0.0433884	0.391283	-0.29677	4.86543e-33	1.38695	0.128773	0.385371
REACTOME_ACYL_CHAIN_REMODELLING_OF_PE	-1.57506	0.0413223	0.403973	-0.247904	9.45749e-48	1.81416	0.00638298	0.356797
REACTOME_SEROTONIN_NEUROTRANSMITTER_RELEASE_CYCLE	-1.56722	0.047081	0.414967	-0.267306	3.57549e-31	1.35249	0.137577	0.41171
REACTOME_NUCLEAR_SIGNALING_BY_ERBB4	-1.56654	0.02	0.40644	-0.0918113	1.08981e-07	-1.50809	0.03	1
KEGG_TYPE_II_DIABETES_MELLITUS	-1.5558	0.0283401	0.424176	-0.144998	4.97499e-30	1.66126	0.0539419	0.215799
REACTOME_BIOSYNTHESIS_OF_SPECIALIZED_PRORESOLVING_MEDIATORS_SPMS	-1.54926	0.0286885	0.432198	-0.228063	1.48771e-33	1.05713	0.380198	0.633169
REACTOME_BRANCHED_CHAIN_AMINO_ACID_CATABOLISM	-1.53312	0.0698603	0.466328	-0.29401	5.04144e-35	1.13041	0.355899	0.567579
REACTOME_INSULIN_PROCESSING	-1.53243	0.0434783	0.45809	-0.152637	3.22936e-16	1.02219	0.442344	0.663798
REACTOME_SYNTHESIS_OF_BILE_ACIDS_AND_BILE_SALTS	-1.53224	0.0338645	0.448759	-0.147696	5.89898e-22	-1.47027	0.0326531	1
REACTOME_GLUTAMATE_NEUROTRANSMITTER_RELEASE_CYCLE	-1.52945	0.063745	0.447012	-0.248693	8.43825e-40	1.44405	0.132411	0.331529
REACTOME_SIGNALING_BY_ERBB4	-1.52779	0.019685	0.442083	-0.0845323	4.70436e-11	0.554166	0.973737	0.956735
REACTOME_SIGNALING_BY_TYPE_1_INSULIN_LIKE_GROWTH_FACTOR_1_RECEPTOR_IGF1R	-1.52463	0.0251572	0.441393	-0.162342	4.12767e-36	1.2064	0.286	0.520152
REACTOME_ENERGY_DEPENDENT_REGULATION_OF_MTOR_BY_LKB1_AMPK	-1.51524	0.0490798	0.45747	-0.231818	3.55709e-41	1.55703	0.0488281	0.245192
REACTOME_ACETYLCHOLINE_NEUROTRANSMITTER_RELEASE_CYCLE	-1.50462	0.0665362	0.4766	-0.282507	1.39824e-29	1.25469	0.258586	0.502361
KEGG_ABC_TRANSPORTERS	-1.50462	0.0284553	0.467619	-0.115674	5.16737e-17	-0.814705	0.736196	0.836437
REACTOME_DOPAMINE_NEUROTRANSMITTER_RELEASE_CYCLE	-1.50358	0.0692308	0.461833	-0.215767	6.04717e-23	1.21504	0.334653	0.517181
REACTOME_INTEGRATION_OF_ENERGY_METABOLISM	-1.49418	0.0411765	0.478235	-0.146644	7.37405e-30	1.47561	0.0813008	0.301618
REACTOME_MTOR_SIGNALLING	-1.49351	0.0462777	0.471447	-0.221243	1.45168e-40	1.54504	0.0795918	0.246606
REACTOME_SYNTHESIS_OF_GLYCOSYLPHOSPHATIDYLINOSITOL_GPI	-1.47879	0.0756303	0.502742	-0.320033	1.68e-32	1.56122	0.0987654	0.246424
REACTOME_RETROGRADE_TRANSPORT_AT_THE_TRANS_GOLGI_NETWORK	-1.47811	0.0658915	0.496048	-0.178338	5.92355e-27	1.26777	0.228571	0.492324
REACTOME_TBC_RABGAPS	-1.4711	0.0543933	0.507522	-0.199996	1.53951e-36	1.82284	0.0316206	0.358049
KEGG_FATTY_ACID_METABOLISM	-1.46396	0.074	0.519251	-0.187168	6.71374e-23	1.14803	0.262295	0.559326
KEGG_RETINOL_METABOLISM	-1.46068	0.0818363	0.519645	-0.142804	1.2562e-15	-1.37242	0.112016	0.910087
KEGG_NITROGEN_METABOLISM	-1.4583	0.0647059	0.518201	-0.177143	4.62568e-22	1.0966	0.330561	0.59308
REACTOME_VXPX_CARGO_TARGETING_TO_CILIUM	-1.45245	0.0507812	0.525817	-0.205482	2.83158e-30	1.21966	0.238	0.515187
HALLMARK_XENOBIOTIC_METABOLISM	-1.45106	0.0415842	0.520876	-0.0919566	6.18724e-16	-1.42822	0.0831643	0.980299
REACTOME_BILE_ACID_AND_BILE_SALT_METABOLISM	-1.44597	0.0513834	0.527337	-0.123998	3.46173e-17	-1.38027	0.0656064	0.97067
REACTOME_ADRENALINE_NORADRENALINE_INHIBITS_INSULIN_SECRETION	-1.44238	0.0772443	0.529549	-0.237983	8.50323e-36	1.61695	0.0989474	0.224258
KEGG_TYROSINE_METABOLISM	-1.42791	0.0794297	0.561042	-0.134231	2.89185e-14	1.16849	0.280835	0.543127
KEGG_ENDOCYTOSIS	-1.42665	0.0501002	0.556505	-0.115205	2.29675e-22	0.87132	0.615538	0.781267
REACTOME_DOWNREGULATION_OF_ERBB2_SIGNALING	-1.41864	0.0678295	0.570735	-0.0944449	7.00875e-10	1.41531	0.209677	0.356723
REACTOME_XENOBIOTICS	-1.41602	0.068	0.570201	-0.152238	4.40758e-14	0.95307	0.520875	0.725008
REACTOME_SEMA4D_INDUCED_CELL_MIGRATION_AND_GROWTH_CONE_COLLAPSE	-1.4033	0.123232	0.599487	-0.222276	2.61812e-21	1.28126	0.157588	0.47769
REACTOME_REGULATION_OF_INSULIN_SECRETION	-1.40274	0.0747475	0.592779	-0.147615	5.71876e-24	0.978879	0.484556	0.711688
KEGG_PRIMARY_BILE_ACID_BIOSYNTHESIS	-1.40269	0.0887097	0.584817	-0.150052	1.21706e-13	-1.48462	0.0323887	1
KEGG_METABOLISM_OF_XENOBIOTICS_BY_CYTOCHROME_P450	-1.39247	0.112676	0.606791	-0.135007	9.97032e-14	-1.44382	0.0785855	1
REACTOME_CALNEXIN_CALRETICULIN_CYCLE	-1.38521	0.0918164	0.620502	-0.179151	1.22278e-16	-1.39162	0.114625	0.990603
REACTOME_FGFR1_LIGAND_BINDING_AND_ACTIVATION	-1.37578	0.116142	0.64055	-0.131298	1.15451e-10	1.20506	0.203219	0.521118
REACTOME_TRANS_GOLGI_NETWORK_VESICLE_BUDDING	-1.37369	0.0930233	0.638898	-0.100931	1.18855e-12	1.19401	0.213389	0.525373
REACTOME_SIGNALING_BY_INSULIN_RECEPTOR	-1.37261	0.0694737	0.633915	-0.107734	1.63764e-16	-1.58454	0.0106157	1
REACTOME_RAB_GERANYLGERANYLATION	-1.36918	0.111336	0.636381	-0.154273	1.33667e-20	1.19658	0.255361	0.528297
KEGG_VASOPRESSIN_REGULATED_WATER_REABSORPTION	-1.36718	0.117296	0.634691	-0.191269	2.80232e-29	1.52292	0.0879346	0.27392
REACTOME_FERTILIZATION	-1.36706	0.10099	0.627121	-0.116186	2.23807e-13	-1.32693	0.136646	0.897245
REACTOME_PI_3K_CASCADE_FGFR1	-1.36649	0.118126	0.621076	-0.126649	5.20938e-12	0.938665	0.554672	0.740901
REACTOME_O_GLYCOSYLATION_OF_TSR_DOMAIN_CONTAINING_PROTEINS	-1.3622	0.148	0.626416	-0.172223	2.50339e-11	-1.24337	0.207939	0.819237
REACTOME_METABOLIC_DISORDERS_OF_BIOLOGICAL_OXIDATION_ENZYMES	-1.36012	0.092827	0.624899	-0.0663627	5.27829e-06	-0.973787	0.495918	0.807411
HALLMARK_ADIPOGENESIS	-1.35657	0.109344	0.627761	-0.146721	4.24756e-19	-1.51548	0.00809717	1
KEGG_VALINE_LEUCINE_AND_ISOLEUCINE_DEGRADATION	-1.3559	0.14553	0.622454	-0.229581	2.68113e-25	-1.58696	0.0236686	1
HALLMARK_ANDROGEN_RESPONSE	-1.35177	0.0964567	0.626826	-0.109586	4.50047e-15	0.838706	0.611328	0.79989
HALLMARK_FATTY_ACID_METABOLISM	-1.34839	0.119843	0.629821	-0.115341	5.95104e-13	0.697085	0.770791	0.892075
REACTOME_SEMA4D_IN_SEMAPHORIN_SIGNALING	-1.33686	0.162	0.656061	-0.208453	2.20218e-20	1.14223	0.294231	0.562328
REACTOME_TRAFFICKING_OF_AMPA_RECEPTORS	-1.33568	0.106931	0.652397	-0.169778	1.45969e-28	1.10454	0.399606	0.586193
KEGG_HISTIDINE_METABOLISM	-1.32692	0.121951	0.670324	-0.111859	1.47815e-12	1.10741	0.329457	0.58823
REACTOME_METABOLISM_OF_WATER_SOLUBLE_VITAMINS_AND_COFACTORS	-1.32233	0.0744467	0.676552	-0.0715233	9.26053e-12	1.06272	0.399185	0.626209
KEGG_BUTANOATE_METABOLISM	-1.3183	0.150206	0.681325	-0.19865	3.34141e-20	1.42779	0.172269	0.343483
REACTOME_ACYL_CHAIN_REMODELLING_OF_PC	-1.31727	0.122622	0.677203	-0.120269	2.04274e-13	1.19658	0.246939	0.526748
REACTOME_AMINO_ACIDS_REGULATE_MTORC1	-1.31578	0.164683	0.674468	-0.118326	1.17653e-11	1.09542	0.43595	0.593674
REACTOME_CIRCADIAN_CLOCK	-1.31038	0.117769	0.684029	-0.107409	1.62525e-16	0.924134	0.528265	0.74508
REACTOME_CONSTITUTIVE_SIGNALING_BY_AKT1_E17K_IN_CANCER	-1.30951	0.144033	0.679522	-0.171298	9.8576e-20	0.96297	0.487179	0.721333
KEGG_ARACHIDONIC_ACID_METABOLISM	-1.30467	0.10148	0.687101	-0.131217	2.21959e-20	1.05712	0.432099	0.63174
REACTOME_INSULIN_RECEPTOR_RECYCLING	-1.30301	0.18	0.685126	-0.132261	1.70002e-08	0.926868	0.571717	0.744446
REACTOME_MAP3K8_TPL2_DEPENDENT_MAPK1_3_ACTIVATION	-1.30005	0.184	0.687081	-0.173633	2.50263e-13	1.40234	0.0836502	0.365363
REACTOME_PHOSPHOLIPID_METABOLISM	-1.29533	0.0623782	0.693781	-0.0676758	8.05341e-15	0.99903	0.454	0.683968
KEGG_ALDOSTERONE_REGULATED_SODIUM_REABSORPTION	-1.28971	0.116601	0.702628	-0.0385414	0.00875405	-0.99004	0.46627	0.812386
REACTOME_NOTCH2_ACTIVATION_AND_TRANSMISSION_OF_SIGNAL_TO_THE_NUCLEUS	-1.28938	0.187023	0.696846	-0.146154	3.33097e-13	1.58491	0.0490196	0.22714
HALLMARK_PEROXISOME	-1.28897	0.129817	0.691179	-0.0922638	1.05837e-11	0.903123	0.570342	0.74974
REACTOME_CARDIAC_CONDUCTION	-1.28047	0.126	0.709816	-0.105667	6.1402e-17	-1.47904	0.0523013	1
REACTOME_CILIUM_ASSEMBLY	-1.27508	0.141104	0.719099	-0.0827576	5.07772e-09	1.22913	0.240404	0.51187
REACTOME_BBSOME_MEDIATED_CARGO_TARGETING_TO_CILIUM	-1.27451	0.189956	0.714033	-0.197401	5.63698e-23	1.05885	0.384766	0.631628
REACTOME_CGMP_EFFECTS	-1.27264	0.220408	0.712968	-0.243871	2.0468e-18	-0.798743	0.7897	0.851194
KEGG_OTHER_GLYCAN_DEGRADATION	-1.27212	0.210938	0.707841	-0.151417	1.03245e-08	1.11203	0.327032	0.585556
REACTOME_PI_3K_CASCADE_FGFR2	-1.27168	0.163968	0.702783	-0.1309	2.62106e-12	0.886755	0.655493	0.768011
REACTOME_PKA_ACTIVATION_IN_GLUCAGON_SIGNALLING	-1.27035	0.161616	0.700098	-0.130715	4.43424e-12	1.10558	0.328629	0.585663
HALLMARK_UV_RESPONSE_DN	-1.2642	0.186475	0.710995	-0.148807	1.76983e-15	-1.38706	0.0526316	0.993061
REACTOME_DEFECTS_IN_VITAMIN_AND_COFACTOR_METABOLISM	-1.26376	0.190871	0.70584	-0.135253	1.48597e-11	0.937844	0.527888	0.740979
REACTOME_RECYCLING_OF_BILE_ACIDS_AND_SALTS	-1.26347	0.204	0.700482	-0.0836588	0.00031206	-1.05504	0.385338	0.816716
REACTOME_VEGFR2_MEDIATED_VASCULAR_PERMEABILITY	-1.26336	0.16501	0.694731	-0.159946	1.20029e-19	-1.51363	0.0709939	1
KEGG_PANTOTHENATE_AND_COA_BIOSYNTHESIS	-1.26032	0.175889	0.69795	-0.132305	3.34347e-11	0.850302	0.630952	0.788567
REACTOME_N_GLYCAN_TRIMMING_IN_THE_ER_AND_CALNEXIN_CALRETICULIN_CYCLE	-1.25985	0.174853	0.69336	-0.108556	2.66685e-08	1.11976	0.324544	0.580693
REACTOME_PI3K_AKT_SIGNALING_IN_CANCER	-1.25523	0.136095	0.701085	-0.0678658	2.11841e-07	0.757808	0.75154	0.862603
REACTOME_ESTROGEN_DEPENDENT_GENE_EXPRESSION	-1.25415	0.206383	0.698305	-0.0147492	0.481562	-0.841481	0.621951	0.82451
KEGG_ALPHA_LINOLENIC_ACID_METABOLISM	-1.25201	0.194726	0.698696	-0.13141	7.6899e-13	1.38248	0.163347	0.386664
REACTOME_SIGNALING_BY_NUCLEAR_RECEPTORS	-1.25026	0.151329	0.697996	-0.0109689	0.361425	-0.924665	0.559118	0.809254
KEGG_ALANINE_ASPARTATE_AND_GLUTAMATE_METABOLISM	-1.24907	0.178431	0.695569	-0.0686617	1.06771e-05	0.730453	0.808594	0.876373
REACTOME_GLUCAGON_LIKE_PEPTIDE_1_GLP1_REGULATES_INSULIN_SECRETION	-1.24762	0.164147	0.693723	-0.128542	5.35094e-17	-1.19944	0.205534	0.837654
REACTOME_GLUTATHIONE_CONJUGATION	-1.24561	0.20082	0.693478	-0.17645	4.18893e-22	1.2896	0.19604	0.468987
REACTOME_ACYL_CHAIN_REMODELLING_OF_PG	-1.24342	0.183932	0.69404	-0.105508	2.52836e-08	-0.830478	0.765748	0.830053
KEGG_INSULIN_SIGNALING_PATHWAY	-1.24337	0.134357	0.688687	-0.0506737	1.70673e-06	0.431091	0.997947	0.989759
KEGG_O_GLYCAN_BIOSYNTHESIS	-1.23833	0.176015	0.696702	-0.0731773	0.000147375	-1.11287	0.341513	0.841252
REACTOME_PI_3K_CASCADE_FGFR3	-1.23183	0.214433	0.708703	-0.142437	6.88836e-12	1.2416	0.19596	0.50493
REACTOME_NR1H2_AND_NR1H3_MEDIATED_SIGNALING	-1.23041	0.178926	0.706961	-0.0895567	1.41053e-09	0.972968	0.491396	0.721036
REACTOME_PROTEIN_LOCALIZATION	-1.22616	0.243187	0.713066	-0.0887504	2.1883e-06	1.44701	0.138554	0.33169
REACTOME_INSULIN_RECEPTOR_SIGNALLING_CASCADE	-1.22394	0.154618	0.713556	-0.0947913	4.27928e-14	1.24694	0.207819	0.503442
REACTOME_BUDDING_AND_MATURATION_OF_HIV_VIRION	-1.2223	0.273642	0.712488	-0.182542	1.18229e-13	-1.37919	0.145129	0.942462
REACTOME_IRS_MEDIATED_SIGNALLING	-1.22223	0.167355	0.70734	-0.103229	2.29534e-14	-1.43847	0.0464646	1
REACTOME_SUMOYLATION_OF_TRANSCRIPTION_COFACTORS	-1.21975	0.223577	0.708703	-0.134447	4.93049e-14	-1.0561	0.372984	0.817978
REACTOME_CONSTITUTIVE_SIGNALING_BY_ABERRANT_PI3K_IN_CANCER	-1.21918	0.181818	0.705008	-0.0216175	0.188241	0.71827	0.879208	0.880376
REACTOME_DISEASES_OF_METABOLISM	-1.21898	0.142857	0.700369	-0.0783336	1.03115e-11	-1.28196	0.116371	0.877195
REACTOME_METABOLISM_OF_VITAMINS_AND_COFACTORS	-1.21654	0.160569	0.701625	-0.0481799	6.07514e-07	-1.23929	0.185567	0.824409
REACTOME_GLYCEROPHOSPHOLIPID_BIOSYNTHESIS	-1.21622	0.167984	0.697324	-0.0599699	8.89507e-09	1.35726	0.136646	0.409983
HALLMARK_APOPTOSIS	-1.21594	0.195736	0.693148	-0.0523201	0.000649054	-1.16147	0.266667	0.83175
REACTOME_HS_GAG_DEGRADATION	-1.21518	0.238659	0.690118	-0.182986	1.25273e-17	-1.45713	0.048	1
REACTOME_VASOPRESSIN_REGULATES_RENAL_WATER_HOMEOSTASIS_VIA_AQUAPORINS	-1.20623	0.210526	0.709312	-0.106744	7.36143e-13	1.21433	0.307203	0.516838
REACTOME_PLATELET_AGGREGATION_PLUG_FORMATION	-1.20456	0.219802	0.708592	-0.0895936	9.23618e-07	1.19005	0.254697	0.528156
REACTOME_ESR_MEDIATED_SIGNALING	-1.20369	0.212944	0.705963	-0.00136265	0.933081	1.1244	0.428862	0.574041
REACTOME_DISEASES_ASSOCIATED_WITH_O_GLYCOSYLATION_OF_PROTEINS	-1.20248	0.210425	0.704225	-0.121242	1.31307e-10	0.58927	0.962891	0.94525
REACTOME_RAB_REGULATION_OF_TRAFFICKING	-1.20165	0.179592	0.701655	-0.104139	1.47629e-19	0.934217	0.531828	0.743131
REACTOME_SIGNALING_BY_HEDGEHOG	-1.20102	0.170874	0.698419	0.00248504	0.849841	0.979876	0.540984	0.712874
REACTOME_SYNTHESIS_OF_PIPS_AT_THE_PLASMA_MEMBRANE	-1.19837	0.223553	0.700666	-0.0988978	7.61913e-12	1.33673	0.160243	0.426041
KEGG_COMPLEMENT_AND_COAGULATION_CASCADES	-1.19805	0.234043	0.696681	-0.0760829	0.000112846	-1.04452	0.371717	0.812359
HALLMARK_P53_PATHWAY	-1.19751	0.2	0.693424	-0.0561784	5.71413e-06	-0.705264	0.920319	0.884533
REACTOME_ORGANELLE_BIOGENESIS_AND_MAINTENANCE	-1.19666	0.197917	0.691032	-0.051219	3.62305e-05	0.792717	0.714571	0.841555
REACTOME_LONG_TERM_POTENTIATION	-1.19333	0.213147	0.695291	-0.113779	7.31211e-10	0.967495	0.49711	0.717496
REACTOME_FATTY_ACYL_COA_BIOSYNTHESIS	-1.18961	0.224371	0.700509	-0.0556167	0.000446691	-1.16032	0.241525	0.82964
REACTOME_PI3K_EVENTS_IN_ERBB2_SIGNALING	-1.18923	0.253385	0.696945	-0.0704908	0.000833717	-1.08619	0.317308	0.842268
REACTOME_PKA_MEDIATED_PHOSPHORYLATION_OF_CREB	-1.18746	0.229437	0.697098	-0.152908	3.39702e-17	-1.22306	0.178926	0.81991
REACTOME_TRANSMISSION_ACROSS_CHEMICAL_SYNAPSES	-1.18703	0.189753	0.693765	-0.038536	1.5739e-05	1.33436	0.168605	0.420044
KEGG_BIOSYNTHESIS_OF_UNSATURATED_FATTY_ACIDS	-1.18649	0.251485	0.69078	-0.0671815	0.000931926	0.87154	0.62963	0.782264
REACTOME_COMPLEX_I_BIOGENESIS	-1.18558	0.294355	0.688731	-0.120865	2.89605e-06	-0.737611	0.917671	0.877444
KEGG_SNARE_INTERACTIONS_IN_VESICULAR_TRANSPORT	-1.18365	0.244094	0.689388	-0.0645957	8.59274e-05	-1.17377	0.212058	0.846846
REACTOME_BMAL1_CLOCK_NPAS2_ACTIVATES_CIRCADIAN_GENE_EXPRESSION	-1.18099	0.239686	0.691831	-0.0465862	0.00539375	-0.996706	0.463617	0.810622
REACTOME_SYNTHESIS_OF_PA	-1.17951	0.203219	0.691315	-0.0662843	7.25853e-07	0.625992	0.939216	0.92718
REACTOME_MAPK_TARGETS_NUCLEAR_EVENTS_MEDIATED_BY_MAP_KINASES	-1.17836	0.246679	0.689883	-0.0995172	2.36981e-08	-0.688819	0.885246	0.895607
REACTOME_VITAMIN_B5_PANTOTHENATE_METABOLISM	-1.177	0.246465	0.688992	-0.1814	5.09151e-20	1.32075	0.211297	0.436337
REACTOME_NEURONAL_SYSTEM	-1.1769	0.186898	0.685014	-0.0228522	0.00564473	-1.04672	0.356275	0.814594
REACTOME_GOLGI_ASSOCIATED_VESICLE_BIOGENESIS	-1.1751	0.225681	0.685124	-0.0752912	1.57902e-07	0.731857	0.86965	0.877142
REACTOME_PEPTIDE_HORMONE_METABOLISM	-1.17243	0.223108	0.687955	-0.0504645	1.23833e-05	0.991712	0.468627	0.69424
REACTOME_POST_TRANSLATIONAL_MODIFICATION_SYNTHESIS_OF_GPI_ANCHORED_PROTEINS	-1.1689	0.196429	0.69217	-0.0462427	1.45234e-06	-1.30292	0.195695	0.933069
KEGG_DILATED_CARDIOMYOPATHY	-1.16425	0.254	0.699569	-0.104341	4.5632e-10	-0.849584	0.7249	0.81486
KEGG_HYPERTROPHIC_CARDIOMYOPATHY_HCM	-1.16307	0.257028	0.698255	-0.103967	3.12506e-09	1.11455	0.342629	0.583862
REACTOME_GLYCOSPHINGOLIPID_METABOLISM	-1.1611	0.267552	0.698965	-0.0909513	3.11237e-07	0.859045	0.63189	0.781755
KEGG_GLYCEROPHOSPHOLIPID_METABOLISM	-1.1604	0.218569	0.696589	-0.0616983	4.83197e-08	-0.964566	0.52459	0.811861
REACTOME_PI_3K_CASCADE_FGFR4	-1.15329	0.271186	0.709746	-0.119022	6.85342e-09	1.24702	0.222892	0.506724
REACTOME_PI_METABOLISM	-1.15264	0.238372	0.707331	-0.0603486	9.08191e-07	0.751916	0.804348	0.865608
KEGG_CARDIAC_MUSCLE_CONTRACTION	-1.15087	0.257812	0.707686	-0.0702801	6.81752e-07	1.22305	0.262525	0.51548
KEGG_LYSOSOME	-1.14617	0.307241	0.715219	-0.0704464	0.000280422	1.01029	0.474359	0.67366
REACTOME_COPII_MEDIATED_VESICLE_TRANSPORT	-1.14089	0.287402	0.724544	-0.10507	3.21857e-10	1.01331	0.448276	0.672698
REACTOME_GAMMA_CARBOXYLATION_HYPUSINE_FORMATION_AND_ARYLSULFATASE_ACTIVATION	-1.13907	0.273256	0.725134	-0.095901	4.85766e-08	0.726123	0.87524	0.876865
REACTOME_RAF_INDEPENDENT_MAPK1_3_ACTIVATION	-1.13898	0.285714	0.721229	-0.0301626	0.188241	-1.26539	0.145492	0.846403
HALLMARK_COAGULATION	-1.13826	0.289827	0.719008	-0.0664859	0.000188149	-1.38273	0.0910973	0.994795
HALLMARK_APICAL_SURFACE	-1.13623	0.282828	0.719839	-0.006662	0.654938	-0.925048	0.561077	0.811117
REACTOME_COPI_MEDIATED_ANTEROGRADE_TRANSPORT	-1.13506	0.3	0.718811	-0.0727577	2.5217e-05	0.855194	0.747433	0.782926
HALLMARK_KRAS_SIGNALING_DN	-1.13502	0.216891	0.714914	0.0419694	3.81727e-07	0.926107	0.537223	0.744412
KEGG_MAPK_SIGNALING_PATHWAY	-1.1306	0.241779	0.721922	-0.0340031	0.000939738	-0.864959	0.570611	0.812666
REACTOME_RESPIRATORY_ELECTRON_TRANSPORT_ATP_SYNTHESIS_BY_CHEMIOSMOTIC_COUPLING_AND_HEAT_PRODUCTION_BY_UNCOUPLING_PROTEINS	-1.13	0.317328	0.719265	-0.0963025	7.52444e-05	0.65555	0.835616	0.909566
REACTOME_NITRIC_OXIDE_STIMULATES_GUANYLATE_CYCLASE	-1.12586	0.340862	0.725577	-0.145953	5.50684e-08	-0.898734	0.643606	0.805951
REACTOME_ACTIVATION_OF_SMO	-1.12393	0.276423	0.726379	-0.107677	8.89507e-09	-1.23511	0.12731	0.816782
REACTOME_IL_6_TYPE_CYTOKINE_RECEPTOR_LIGAND_INTERACTIONS	-1.11921	0.312253	0.734113	0.0271899	0.196926	-0.935907	0.537525	0.813972
REACTOME_ER_TO_GOLGI_ANTEROGRADE_TRANSPORT	-1.11902	0.310941	0.730641	-0.084452	8.29616e-08	1.16505	0.295547	0.544823
REACTOME_NEGATIVE_REGULATION_OF_THE_PI3K_AKT_NETWORK	-1.11871	0.268714	0.727505	-0.0291987	0.0226257	-0.785466	0.715789	0.841912
REACTOME_ION_CHANNEL_TRANSPORT	-1.11752	0.242144	0.726327	-0.0270396	0.00305608	-1.20067	0.237525	0.846375
REACTOME_ENDOSOMAL_SORTING_COMPLEX_REQUIRED_FOR_TRANSPORT_ESCRT	-1.11604	0.304	0.726199	-0.140871	4.15078e-10	1.25989	0.266	0.501659
REACTOME_LATE_ENDOSOMAL_MICROAUTOPHAGY	-1.11126	0.32438	0.733404	-0.108183	1.23369e-08	0.817892	0.650602	0.820276
KEGG_LINOLEIC_ACID_METABOLISM	-1.1099	0.333996	0.732816	-0.106546	1.7184e-09	1.08484	0.323711	0.6054
REACTOME_ION_HOMEOSTASIS	-1.10703	0.31203	0.735987	-0.0865205	2.70262e-08	0.759134	0.837736	0.863454
REACTOME_DOWNREGULATION_OF_SMAD2_3_SMAD4_TRANSCRIPTIONAL_ACTIVITY	-1.10487	0.337302	0.737475	-0.0806797	2.51449e-05	-0.653949	0.914226	0.911661
REACTOME_TRANSPORT_TO_THE_GOLGI_AND_SUBSEQUENT_MODIFICATION	-1.10411	0.309339	0.735612	-0.0718312	6.49351e-07	0.745532	0.881288	0.869349
REACTOME_DISEASES_OF_GLYCOSYLATION	-1.10405	0.30888	0.732003	-0.0814705	4.55376e-07	1.11933	0.321429	0.579943
REACTOME_RESPIRATORY_ELECTRON_TRANSPORT	-1.10351	0.334034	0.729556	-0.0975217	0.000102585	-1.2824	0.180162	0.88499
HALLMARK_MYOGENESIS	-1.09985	0.324752	0.734534	-0.0913399	8.64262e-08	-1.28991	0.153693	0.896498
REACTOME_DAG_AND_IP3_SIGNALING	-1.09931	0.287425	0.732163	-0.0856128	2.70262e-08	-0.979831	0.496226	0.809558
KEGG_PROPANOATE_METABOLISM	-1.09906	0.350951	0.729072	-0.173058	1.96285e-14	1.14357	0.3	0.562875
KEGG_ASCORBATE_AND_ALDARATE_METABOLISM	-1.09458	0.370833	0.735832	-0.152912	1.19535e-08	1.14945	0.278689	0.559786
REACTOME_DOWNSTREAM_SIGNALING_OF_ACTIVATED_FGFR1	-1.09386	0.314741	0.733845	-0.0650672	2.22853e-05	0.747369	0.836327	0.870681
REACTOME_ENDOGENOUS_STEROLS	-1.09122	0.325349	0.736483	-0.0330512	0.0416507	-1.08042	0.331942	0.835374
REACTOME_GLUCAGON_SIGNALING_IN_METABOLIC_REGULATION	-1.08942	0.324597	0.737399	-0.0822609	2.33485e-07	-1.19798	0.169165	0.83596
REACTOME_GLYCOGEN_BREAKDOWN_GLYCOGENOLYSIS	-1.08753	0.332016	0.738262	-0.0941236	1.85321e-05	-1.09627	0.335306	0.847007
KEGG_VASCULAR_SMOOTH_MUSCLE_CONTRACTION	-1.08715	0.320866	0.735568	-0.0472752	0.000744691	-0.996465	0.45	0.808034
KEGG_GLYCOSAMINOGLYCAN_DEGRADATION	-1.08639	0.357282	0.733878	-0.0901494	5.50168e-05	-0.734373	0.940476	0.875713
KEGG_ALZHEIMERS_DISEASE	-1.08546	0.341463	0.73259	-0.0326819	0.0491178	-0.960113	0.503131	0.812336
REACTOME_RESPONSE_TO_ELEVATED_PLATELET_CYTOSOLIC_CA2	-1.08269	0.341847	0.735381	-0.0702673	1.54337e-05	-0.712627	0.857438	0.88156
REACTOME_GLUCAGON_TYPE_LIGAND_RECEPTORS	-1.07891	0.333333	0.740605	-0.0816442	5.64008e-08	1.10626	0.331237	0.587302
REACTOME_IRON_UPTAKE_AND_TRANSPORT	-1.07885	0.362	0.737244	-0.0493709	0.00658931	0.81331	0.741036	0.825153
HALLMARK_PANCREAS_BETA_CELLS	-1.07547	0.359127	0.741594	-0.0398149	0.0121006	-0.942007	0.555328	0.809933
REACTOME_ECM_PROTEOGLYCANS	-1.07532	0.390873	0.738495	-0.140758	1.2468e-07	-1.2996	0.0848485	0.912929
KEGG_MTOR_SIGNALING_PATHWAY	-1.07292	0.364341	0.740839	-0.0728008	2.10499e-07	0.680383	0.852883	0.899274
REACTOME_O_LINKED_GLYCOSYLATION	-1.07168	0.364162	0.740427	-0.0634457	6.22967e-06
KEGG_PHOSPHATIDYLINOSITOL_SIGNALING_SYSTEM	-1.07135	0.334608	0.737802	-0.0355232	0.00516891	-0.9553	0.516765	0.802392
REACTOME_EXTRA_NUCLEAR_ESTROGEN_SIGNALING	-1.0706	0.333333	0.736071	-0.0302746	0.0341459	0.665553	0.848739	0.903423
REACTOME_INOSITOL_PHOSPHATE_METABOLISM	-1.06998	0.360396	0.734063	-0.0733466	1.61489e-07	-1.46697	0.0403846	1
KEGG_OXIDATIVE_PHOSPHORYLATION	-1.06772	0.365904	0.735867	-0.0825126	0.000436439	-1.26667	0.183333	0.858363
KEGG_RIBOFLAVIN_METABOLISM	-1.05959	0.396266	0.751282	-0.041085	0.0447863	-0.925067	0.518219	0.81369
REACTOME_THE_CITRIC_ACID_TCA_CYCLE_AND_RESPIRATORY_ELECTRON_TRANSPORT	-1.05893	0.372141	0.749476	-0.0410942	0.0521587	-1.23218	0.216842	0.812215
REACTOME_SIGNALING_BY_ERBB2_IN_CANCER	-1.0581	0.355086	0.748057	0.00832889	0.63666	-0.869747	0.655391	0.822817
REACTOME_HEPARAN_SULFATE_HEPARIN_HS_GAG_METABOLISM	-1.05803	0.366864	0.744832	-0.0752785	5.87288e-06	-1.35547	0.134122	0.922961
REACTOME_AQUAPORIN_MEDIATED_TRANSPORT	-1.05769	0.369835	0.742284	-0.0684364	1.10279e-06	0.710078	0.931907	0.884201
REACTOME_DISEASES_ASSOCIATED_WITH_N_GLYCOSYLATION_OF_PROTEINS	-1.05721	0.4	0.740106	-0.122779	7.18189e-07	0.904874	0.594175	0.749408
REACTOME_FORMATION_OF_FIBRIN_CLOT_CLOTTING_CASCADE	-1.0569	0.369352	0.737487	-0.0914516	8.91746e-06	0.532594	0.952869	0.963274
REACTOME_SIGNALING_BY_FGFR1	-1.0568	0.373225	0.734428	-0.0700489	6.26941e-06	-0.959826	0.493927	0.810069
KEGG_HUNTINGTONS_DISEASE	-1.05672	0.364919	0.731397	-0.0489148	0.00346695	-0.968141	0.507968	0.816114
REACTOME_INITIAL_TRIGGERING_OF_COMPLEMENT	-1.0529	0.42278	0.736698	0.0114425	0.68133	0.684729	0.819253	0.899656
KEGG_COLORECTAL_CANCER	-1.05145	0.397516	0.736775	-0.0272535	0.0562792	-0.868465	0.639511	0.818015
REACTOME_TP53_REGULATES_METABOLIC_GENES	-1.04991	0.346	0.736894	-0.0190576	0.189253	0.779001	0.751491	0.848788
HALLMARK_PROTEIN_SECRETION	-1.04836	0.384462	0.737131	-0.0882164	8.99504e-08	1.18055	0.277328	0.534785
REACTOME_GLYCOGEN_STORAGE_DISEASES	-1.04636	0.382892	0.738495	-0.0251302	0.253532	0.778607	0.711934	0.848057
REACTOME_PLATELET_ACTIVATION_SIGNALING_AND_AGGREGATION	-1.04588	0.373308	0.736448	-0.0493246	0.001241	-0.962207	0.510204	0.813557
REACTOME_PROTEIN_METHYLATION	-1.04378	0.381404	0.738143	-0.0866082	6.26359e-05	-1.45407	0.0689655	1
REACTOME_MITOCHONDRIAL_FATTY_ACID_BETA_OXIDATION	-1.04076	0.398323	0.741808	-0.11832	3.66973e-10	0.878742	0.648184	0.775152
KEGG_PARKINSONS_DISEASE	-1.03891	0.379877	0.742763	-0.0509366	0.0191156	-0.819722	0.703781	0.834959
REACTOME_REGULATION_OF_INSULIN_LIKE_GROWTH_FACTOR_IGF_TRANSPORT_AND_UPTAKE_BY_INSULIN_LIKE_GROWTH_FACTOR_BINDING_PROTEINS_IGFBPS	-1.03705	0.403884	0.743993	-0.0561452	0.00228567	-1.23533	0.192678	0.822763
REACTOME_N_GLYCAN_ANTENNAE_ELONGATION_IN_THE_MEDIAL_TRANS_GOLGI	-1.03668	0.410584	0.741675	0.0304048	0.0570641	-0.864916	0.672515	0.810444
KEGG_BETA_ALANINE_METABOLISM	-1.03624	0.418891	0.73956	-0.103982	2.71557e-07	-1.05342	0.379242	0.813199
KEGG_PROSTATE_CANCER	-1.03329	0.391473	0.743117	-0.0192478	0.1139	1.24282	0.199219	0.504342
KEGG_PORPHYRIN_AND_CHLOROPHYLL_METABOLISM	-1.03082	0.422449	0.745633	-0.0867741	7.55927e-05	-1.27102	0.189409	0.860858
REACTOME_FCERI_MEDIATED_MAPK_ACTIVATION	-1.03014	0.398374	0.743996	-0.00146932	0.942212	-0.90511	0.573196	0.811324
REACTOME_MUSCLE_CONTRACTION	-1.02988	0.407767	0.741468	-0.0593871	1.55235e-05	-0.766341	0.779468	0.855448
KEGG_ENDOMETRIAL_CANCER	-1.02815	0.400786	0.742307	-0.0365096	0.0123512	-0.686776	0.823762	0.891767
REACTOME_METABOLISM_OF_STEROIDS	-1.02761	0.394841	0.740429	-0.0187354	0.0776909	-1.2664	0.157895	0.850982
REACTOME_NRIF_SIGNALS_CELL_DEATH_FROM_THE_NUCLEUS	-1.02681	0.415238	0.739325	-0.0838425	0.000304693	-1.20161	0.229084	0.856445
REACTOME_MTORC1_MEDIATED_SIGNALLING	-1.02582	0.416174	0.738479	-0.0964858	3.6299e-06	0.70006	0.886869	0.891162
REACTOME_G_ALPHA_12_13_SIGNALLING_EVENTS	-1.02482	0.421371	0.737623	-0.0364072	0.0115102	-0.715475	0.867238	0.882086
REACTOME_ASPARAGINE_N_LINKED_GLYCOSYLATION	-1.0214	0.400379	0.742066	-0.0397514	0.00556935	-1.06931	0.362745	0.829288
REACTOME_HSF1_DEPENDENT_TRANSACTIVATION	-1.02137	0.403131	0.739179	-0.0691453	0.00047673	-0.909799	0.556405	0.812413
REACTOME_SIGNALING_BY_PTK6	-1.01822	0.414498	0.743163	-0.0259115	0.0603569	-0.85435	0.68357	0.813213
REACTOME_FORMATION_OF_RNA_POL_II_ELONGATION_COMPLEX	-1.01735	0.419355	0.742031	-0.0211129	0.293288	-0.912971	0.553015	0.809026
KEGG_HEDGEHOG_SIGNALING_PATHWAY	-1.01393	0.430672	0.746632	-0.00458524	0.754226	-0.76507	0.807281	0.855237
REACTOME_CARGO_RECOGNITION_FOR_CLATHRIN_MEDIATED_ENDOCYTOSIS	-1.0136	0.419162	0.744385	-0.00270652	0.828582	-0.803654	0.754098	0.847859
REACTOME_RET_SIGNALING	-1.01099	0.42278	0.747248	0.035957	0.019113	1.0706	0.386221	0.618
KEGG_REGULATION_OF_AUTOPHAGY	-1.01073	0.439364	0.744812	-0.0778716	1.84595e-05	-0.794552	0.719836	0.851325
REACTOME_SYNTHESIS_OF_VERY_LONG_CHAIN_FATTY_ACYL_COAS	-1.00975	0.440079	0.743989	0.0293225	0.072774	1.13817	0.196755	0.564025
REACTOME_ATTENUATION_PHASE	-1.0092	0.420842	0.742332	-0.0666944	0.00241413	-0.788826	0.699793	0.843034
REACTOME_DISEASES_OF_CARBOHYDRATE_METABOLISM	-1.00906	0.437126	0.739816	-0.0216125	0.229139	-0.904621	0.6	0.807332
KEGG_DRUG_METABOLISM_OTHER_ENZYMES	-1.00746	0.432271	0.74036	-0.0335798	0.0470915	-0.693087	0.856016	0.892759
REACTOME_INSERTION_OF_TAIL_ANCHORED_PROTEINS_INTO_THE_ENDOPLASMIC_RETICULUM_MEMBRANE	-1.00736	0.438224	0.737735	-0.0344792	0.114359	-0.976499	0.508197	0.807622
REACTOME_HSP90_CHAPERONE_CYCLE_FOR_STEROID_HORMONE_RECEPTORS_SHR	-1.00592	0.439364	0.737918	-0.021496	0.27711	0.638142	0.910417	0.920487
REACTOME_MOLECULES_ASSOCIATED_WITH_ELASTIC_FIBRES	-1.00563	0.458824	0.735722	-0.123621	4.20145e-06	-0.775999	0.769084	0.847511
REACTOME_RORA_ACTIVATES_GENE_EXPRESSION	-1.00401	0.433852	0.736353	-0.104349	2.84172e-06	-1.01669	0.407045	0.815583
REACTOME_INTERLEUKIN_17_SIGNALING	-1.00283	0.428843	0.73604	-0.00773753	0.584044	1.07099	0.358025	0.618781
REACTOME_SYNTHESIS_OF_PROSTAGLANDINS_PG_AND_THROMBOXANES_TX	-1.00098	0.462626	0.736993	-0.0817015	0.000102251	-0.814612	0.756286	0.834407
REACTOME_SIGNALING_BY_ERBB2	-1.00081	0.444444	0.734577	0.0178634	0.19447	-0.612022	0.891304	0.933993
REACTOME_ELEVATION_OF_CYTOSOLIC_CA2_LEVELS	-1.00063	0.452107	0.732191	0.0521415	0.0270602	-1.01433	0.432866	0.817525
REACTOME_GROWTH_HORMONE_RECEPTOR_SIGNALING	-0.998437	0.416667	0.734051	-0.00696385	0.740504	0.800204	0.600394	0.833877
REACTOME_TRANSLOCATION_OF_SLC2A4_GLUT4_TO_THE_PLASMA_MEMBRANE	-0.997895	0.442777	0.73255	-0.0146168	0.297589	-0.967714	0.491089	0.814115
REACTOME_UNBLOCKING_OF_NMDA_RECEPTORS_GLUTAMATE_BINDING_AND_ACTIVATION	-0.996936	0.482213	0.731844	-0.100138	2.05581e-07	0.791811	0.648485	0.841648
KEGG_GNRH_SIGNALING_PATHWAY	-0.992452	0.451292	0.738589	0.0166169	0.127783	-1.34248	0.107595	0.897558
KEGG_STARCH_AND_SUCROSE_METABOLISM	-0.989831	0.466	0.741362	-0.0266162	0.138018	1.03238	0.424242	0.655861
REACTOME_MET_ACTIVATES_PTK2_SIGNALING	-0.989323	0.455426	0.739758	-0.133585	4.37058e-06	0.920249	0.549696	0.749157
HALLMARK_TGF_BETA_SIGNALING	-0.986693	0.453668	0.742473	-0.0988897	1.37791e-06	-1.05755	0.375746	0.825799
REACTOME_NEGATIVE_REGULATION_OF_MAPK_PATHWAY	-0.984478	0.470238	0.744364	-0.0379737	0.058718	-1.0215	0.423404	0.818691
REACTOME_COMPLEMENT_CASCADE	-0.979484	0.479125	0.751921	0.0196714	0.33663	-1.14321	0.275934	0.824854
HALLMARK_HEME_METABOLISM	-0.974483	0.489754	0.759426	-0.00351298	0.825498	0.629188	0.866142	0.925829
REACTOME_TRANSFERRIN_ENDOCYTOSIS_AND_RECYCLING	-0.971936	0.497076	0.761906	-0.0274135	0.215825	-0.989026	0.478528	0.811472
KEGG_ARGININE_AND_PROLINE_METABOLISM	-0.970871	0.491089	0.761301	-0.0159805	0.338273	0.686468	0.900406	0.900408
REACTOME_ION_TRANSPORT_BY_P_TYPE_ATPASES	-0.969945	0.499079	0.760415	-0.0233044	0.0769407	-0.917102	0.570577	0.806247
REACTOME_INWARDLY_RECTIFYING_K_CHANNELS	-0.968687	0.477228	0.760308	-0.0108862	0.524203	-0.831611	0.699399	0.830255
KEGG_ARRHYTHMOGENIC_RIGHT_VENTRICULAR_CARDIOMYOPATHY_ARVC	-0.965556	0.514735	0.764073	-0.0626951	0.000458653	-0.901852	0.527831	0.807595
REACTOME_GLUCURONIDATION	-0.964939	0.489796	0.762685	-0.107676	0.00014957	-1.08983	0.304878	0.841648
REACTOME_SUMOYLATION_OF_TRANSCRIPTION_FACTORS	-0.964174	0.517647	0.761558	-0.0688835	0.000102286	-1.13542	0.274854	0.825662
KEGG_PENTOSE_AND_GLUCURONATE_INTERCONVERSIONS	-0.964099	0.50813	0.759058	-0.0210455	0.391855	0.583527	0.983193	0.946285
REACTOME_NEGATIVE_REGULATION_OF_FGFR1_SIGNALING	-0.962386	0.505155	0.760054	-0.0554761	0.00115432	-1.28721	0.145873	0.886631
REACTOME_EFFECTS_OF_PIP2_HYDROLYSIS	-0.961986	0.494071	0.758258	-0.0542161	0.00834069	-1.05485	0.373967	0.813413
KEGG_FOCAL_ADHESION	-0.961078	0.487379	0.757605	-0.0596533	0.00250091	-1.07067	0.355372	0.84216
REACTOME_ACTIVATION_OF_KAINATE_RECEPTORS_UPON_GLUTAMATE_BINDING	-0.960749	0.498084	0.755747	-0.0413423	0.0125536	0.788168	0.714012	0.845955
REACTOME_FOXO_MEDIATED_TRANSCRIPTION_OF_CELL_DEATH_GENES	-0.960006	0.518828	0.75465	-0.129606	2.28053e-08	0.715138	0.740668	0.880498
REACTOME_SULFUR_AMINO_ACID_METABOLISM	-0.959778	0.510288	0.752558	-0.0669588	0.000501695	-1.32054	0.164683	0.910495
KEGG_CALCIUM_SIGNALING_PATHWAY	-0.95822	0.517647	0.753259	0.00553697	0.63666	0.739332	0.796781	0.873731
REACTOME_ACTIVATION_OF_GENE_EXPRESSION_BY_SREBF_SREBP	-0.956678	0.5	0.753909	-0.0611985	0.0015992	-1.25608	0.190476	0.829916
REACTOME_FORMATION_OF_TC_NER_PRE_INCISION_COMPLEX	-0.956556	0.5125	0.7516	-0.0237488	0.263473	-1.0041	0.433538	0.817096
REACTOME_FRS_MEDIATED_FGFR1_SIGNALING	-0.956495	0.553061	0.749201	-0.0225731	0.204491	0.752551	0.768924	0.867458
REACTOME_CYTOSOLIC_SULFONATION_OF_SMALL_MOLECULES	-0.956492	0.545272	0.7467	-0.017315	0.363433	-1.06992	0.356108	0.835804
REACTOME_REGULATION_OF_CHOLESTEROL_BIOSYNTHESIS_BY_SREBP_SREBF	-0.95297	0.497984	0.751237	-0.0591118	0.00104419	-1.08508	0.337526	0.840914
REACTOME_ELASTIC_FIBRE_FORMATION	-0.951514	0.492188	0.75163	-0.094178	0.000786147	0.739828	0.845261	0.87442
REACTOME_PHOSPHOLIPASE_C_MEDIATED_CASCADE_FGFR2	-0.949411	0.520792	0.753443	-0.0577768	0.00378514	0.862773	0.606557	0.782262
REACTOME_CLATHRIN_MEDIATED_ENDOCYTOSIS	-0.949086	0.547389	0.751617	-0.00174463	0.88932	-0.747291	0.748454	0.868041
REACTOME_ANCHORING_FIBRIL_FORMATION	-0.948488	0.50478	0.750346	-0.0913941	0.00214182	1.09305	0.413306	0.594887
REACTOME_ERBB2_REGULATES_CELL_MOTILITY	-0.94306	0.532946	0.758785	0.0593312	0.00528948	-0.639909	0.919679	0.916684
REACTOME_RAP1_SIGNALLING	-0.940879	0.533465	0.760773	-0.0531751	0.0109409	-0.966396	0.494318	0.813799
REACTOME_METABOLISM_OF_ANGIOTENSINOGEN_TO_ANGIOTENSINS	-0.940144	0.543825	0.759774	-0.101517	5.33129e-06	0.829197	0.689524	0.808801
REACTOME_TRANSCRIPTIONAL_REGULATION_OF_WHITE_ADIPOCYTE_DIFFERENTIATION	-0.939274	0.539526	0.75903	-0.0615255	9.00049e-06	0.582803	0.976562	0.94536
REACTOME_VEGFR2_MEDIATED_CELL_PROLIFERATION	-0.938122	0.578947	0.758885	-0.00264945	0.897533	1.24051	0.198077	0.50524
REACTOME_STIMULI_SENSING_CHANNELS	-0.937031	0.556213	0.758642	-0.0185386	0.0724727	-1.08123	0.368209	0.837739
REACTOME_NEUREXINS_AND_NEUROLIGINS	-0.934007	0.549213	0.762205	-0.0719518	8.72165e-07	0.683487	0.89942	0.898386
REACTOME_DOWNSTREAM_SIGNALING_OF_ACTIVATED_FGFR2	-0.932271	0.545825	0.762952	-0.0451967	0.00378514	-0.941602	0.573248	0.807967
REACTOME_ROLE_OF_LAT2_NTAL_LAB_ON_CALCIUM_MOBILIZATION	-0.9317	0.541082	0.761653	-0.0146748	0.555993	0.906545	0.565574	0.749315
KEGG_AXON_GUIDANCE	-0.930737	0.569472	0.761226	0.018194	0.207536	-1.10269	0.305221	0.835102
REACTOME_TRANSPORT_OF_INORGANIC_CATIONS_ANIONS_AND_AMINO_ACIDS_OLIGOPEPTIDES	-0.928212	0.572534	0.763872	0.00214947	0.851016	-0.685151	0.845361	0.889615
REACTOME_SLC_MEDIATED_TRANSMEMBRANE_TRANSPORT	-0.927908	0.578755	0.762077	0.0368386	7.60645e-05	-1.04663	0.348077	0.811196
HALLMARK_OXIDATIVE_PHOSPHORYLATION	-0.927521	0.494624	0.760399	-0.0382333	0.0934033	-1.48841	0.0600414	1
REACTOME_METABOLISM_OF_PORPHYRINS	-0.927326	0.54251	0.758379	-0.0492956	0.0256912	-0.979015	0.475904	0.808224
REACTOME_NICOTINAMIDE_SALVAGING	-0.926161	0.561404	0.75837	-0.0914315	8.08892e-06	0.969823	0.489407	0.722263
REACTOME_RAB_GEFS_EXCHANGE_GTP_FOR_GDP_ON_RABS	-0.924763	0.612774	0.758813	-0.0508719	1.5739e-05	-0.642092	0.983299	0.916698
KEGG_GLUTATHIONE_METABOLISM	-0.923612	0.555556	0.758702	-0.0339004	0.0445167	0.960413	0.494845	0.720276
REACTOME_RUNX2_REGULATES_OSTEOBLAST_DIFFERENTIATION	-0.923074	0.570577	0.757383	-0.0566249	0.00399146	-0.924597	0.540161	0.806808
REACTOME_RHO_GTPASES_ACTIVATE_ROCKS	-0.922261	0.522417	0.756567	-0.0764614	0.0024055	0.86619	0.619962	0.784223
REACTOME_SIGNALING_BY_NOTCH2	-0.919509	0.565558	0.759667	-0.0821374	1.43644e-06	0.660103	0.935294	0.907675
REACTOME_CELL_DEATH_SIGNALLING_VIA_NRAGE_NRIF_AND_NADE	-0.918588	0.580392	0.759055	-0.00708938	0.619316	-0.435067	0.990253	0.988715
REACTOME_NETRIN_1_SIGNALING	-0.917579	0.602434	0.758633	-0.00056715	0.968358
REACTOME_NEGATIVE_REGULATION_OF_FGFR2_SIGNALING	-0.916612	0.584158	0.758226	-0.0425948	0.00929385	0.837686	0.604603	0.800189
KEGG_STEROID_HORMONE_BIOSYNTHESIS	-0.915795	0.564356	0.757467	-0.071565	0.000115291	-0.602842	0.96008	0.936651
KEGG_INOSITOL_PHOSPHATE_METABOLISM	-0.915134	0.590476	0.756436	0.000566465	0.967181
REACTOME_FORMATION_OF_INCISION_COMPLEX_IN_GG_NER	-0.91504	0.557203	0.754293	-0.0655346	0.000932266	-1.29397	0.190171	0.901797
KEGG_ECM_RECEPTOR_INTERACTION	-0.913416	0.55106	0.755054	-0.0886865	0.000292902	-1.35436	0.103306	0.914223
REACTOME_REGULATION_OF_PYRUVATE_DEHYDROGENASE_PDH_COMPLEX	-0.91336	0.561437	0.752867	0.0432375	0.0379484	-0.929093	0.53277	0.816449
REACTOME_HS_GAG_BIOSYNTHESIS	-0.912633	0.549213	0.75196	-0.00579034	0.776057	-1.0568	0.40249	0.819948
REACTOME_RHO_GTPASE_CYCLE	-0.910954	0.559223	0.752805	0.00200797	0.907035	-1.02657	0.407767	0.821112
REACTOME_ESTROGEN_DEPENDENT_NUCLEAR_EVENTS_DOWNSTREAM_OF_ESR_MEMBRANE_SIGNALING	-0.910626	0.586693	0.751159	-0.00259732	0.897487	-1.35217	0.111111	0.89639
REACTOME_ADORA2B_MEDIATED_ANTI_INFLAMMATORY_CYTOKINES_PRODUCTION	-0.908206	0.610204	0.753486	-0.00836644	0.471574	-0.832415	0.651731	0.833274
REACTOME_DOWNSTREAM_SIGNALING_OF_ACTIVATED_FGFR3	-0.907191	0.608519	0.753088	-0.0340127	0.0413785	-1.19978	0.226721	0.842715
REACTOME_DEGRADATION_OF_THE_EXTRACELLULAR_MATRIX	-0.905949	0.555773	0.753067	-0.0560965	0.0126258	0.716603	0.718884	0.879911
KEGG_RENIN_ANGIOTENSIN_SYSTEM	-0.903022	0.595285	0.756433	-0.0625188	0.00407241	-1.03818	0.402464	0.8161
KEGG_N_GLYCAN_BIOSYNTHESIS	-0.901225	0.576846	0.757453	-0.0244078	0.189253	-0.854782	0.633197	0.814656
REACTOME_ANTIGEN_PROCESSING_UBIQUITINATION_PROTEASOME_DEGRADATION	-0.900525	0.619718	0.756655	0.0130709	0.258495	0.776383	0.715789	0.849988
REACTOME_ROLE_OF_PHOSPHOLIPIDS_IN_PHAGOCYTOSIS	-0.898891	0.593939	0.757457	-0.00428333	0.856039	0.683663	0.790698	0.899488
REACTOME_COMMON_PATHWAY_OF_FIBRIN_CLOT_FORMATION	-0.896954	0.561508	0.758918	-0.102524	1.36851e-05	1.09695	0.350701	0.593869
REACTOME_UPTAKE_AND_ACTIONS_OF_BACTERIAL_TOXINS	-0.894453	0.611855	0.761459	-0.00885601	0.628608	0.833326	0.682635	0.804622
KEGG_NICOTINATE_AND_NICOTINAMIDE_METABOLISM	-0.893127	0.646943	0.761625	-0.00588619	0.747249	-0.938787	0.563894	0.811011
KEGG_ADIPOCYTOKINE_SIGNALING_PATHWAY	-0.891052	0.621723	0.763343	-0.00630666	0.676297	1.23264	0.349301	0.510076
REACTOME_FRS_MEDIATED_FGFR2_SIGNALING	-0.890917	0.648033	0.761385	-0.0385053	0.025989	-0.932997	0.576446	0.817079
REACTOME_SIGNALING_BY_MET	-0.885835	0.61165	0.768578	-0.0307521	0.0587911	0.865747	0.629921	0.783704
REACTOME_ERK_MAPK_TARGETS	-0.883195	0.581784	0.771332	-0.0111512	0.606692	0.841688	0.588353	0.797539
REACTOME_INTERCONVERSION_OF_NUCLEOTIDE_DI_AND_TRIPHOSPHATES	-0.883078	0.595092	0.769369	0.000356788	0.987143
REACTOME_NCAM1_INTERACTIONS	-0.879781	0.603083	0.773237	-0.0233036	0.310398	-0.707317	0.827977	0.88403
REACTOME_SYNDECAN_INTERACTIONS	-0.877446	0.569767	0.775331	-0.123784	3.76558e-05	-1.25713	0.0914634	0.834074
REACTOME_LYSOSOME_VESICLE_BIOGENESIS	-0.876811	0.638418	0.774215	0.0386311	0.032494	-1.2112	0.214433	0.840958
REACTOME_TRAFFICKING_OF_GLUR2_CONTAINING_AMPA_RECEPTORS	-0.872227	0.641618	0.78028	-0.102266	5.07768e-07	1.1777	0.231801	0.535512
KEGG_TGF_BETA_SIGNALING_PATHWAY	-0.868276	0.638171	0.785412	-0.0398181	0.0172548	0.846359	0.602767	0.792477
REACTOME_PLATELET_CALCIUM_HOMEOSTASIS	-0.866636	0.615234	0.786133	0.000126138	0.994724
REACTOME_NEGATIVE_REGULATION_OF_FGFR3_SIGNALING	-0.864379	0.658537	0.78807	-0.0303622	0.0977909	-0.948909	0.532673	0.804451
REACTOME_CARGO_CONCENTRATION_IN_THE_ER	-0.862568	0.639535	0.789186	-0.0550784	0.0049242	-0.657753	0.827324	0.910066
REACTOME_FOXO_MEDIATED_TRANSCRIPTION_OF_CELL_CYCLE_GENES	-0.858136	0.640404	0.794954	-0.105325	1.82288e-05	-0.785704	0.747126	0.843624
REACTOME_NEUROTRANSMITTER_RECEPTORS_AND_POSTSYNAPTIC_SIGNAL_TRANSMISSION	-0.857744	0.732809	0.793483	0.0231091	0.0224187	-0.778917	0.73904	0.845299
KEGG_PPAR_SIGNALING_PATHWAY	-0.855834	0.671103	0.794648	-0.0144988	0.377232	-0.866644	0.623431	0.814135
REACTOME_ZINC_TRANSPORTERS	-0.855456	0.64786	0.793139	0.0131156	0.583139	0.648578	0.972603	0.914867
REACTOME_SIGNALING_BY_NTRKS	-0.855194	0.688931	0.791393	-0.0291272	0.0311882	-1.00621	0.420382	0.818905
REACTOME_GPVI_MEDIATED_ACTIVATION_CASCADE	-0.853944	0.621677	0.791442	-0.0118327	0.638475	0.86086	0.573469	0.782736
REACTOME_RUNX2_REGULATES_BONE_DEVELOPMENT	-0.853862	0.651911	0.789403	-0.0529737	0.00685781	-1.11712	0.325678	0.839534
REACTOME_SIGNALING_BY_BMP	-0.850922	0.657258	0.792575	-0.0296235	0.172182	-0.904696	0.577167	0.809656
REACTOME_PROTEIN_PROTEIN_INTERACTIONS_AT_SYNAPSES	-0.8484	0.709804	0.79466	-0.0560714	3.41047e-05	-0.724765	0.752399	0.882366
REACTOME_INTERACTION_BETWEEN_L1_AND_ANKYRINS	-0.848372	0.66875	0.792544	-0.0401361	0.0470545	-0.905261	0.558011	0.816072
KEGG_THYROID_CANCER	-0.843362	0.711799	0.799238	0.0200986	0.250638	0.855218	0.584677	0.784235
REACTOME_NRAGE_SIGNALS_DEATH_THROUGH_JNK	-0.842894	0.667323	0.797946	-0.00945361	0.583942	0.675021	0.876712	0.902575
REACTOME_NON_INTEGRIN_MEMBRANE_ECM_INTERACTIONS	-0.841531	0.60757	0.798189	-0.108027	3.93749e-05	-1.1975	0.226378	0.831266
REACTOME_ONCOGENIC_MAPK_SIGNALING	-0.841006	0.732535	0.797008	0.00686842	0.606692	-1.16934	0.26556	0.842257
REACTOME_MET_PROMOTES_CELL_MOTILITY	-0.840104	0.634766	0.796432	-0.0838565	0.0008103	-1.10568	0.269076	0.836412
REACTOME_HYALURONAN_METABOLISM	-0.839485	0.683794	0.795487	-0.0480829	0.0258107	0.787408	0.637295	0.845633
REACTOME_SMOOTH_MUSCLE_CONTRACTION	-0.839128	0.620352	0.793956	-0.0864103	0.00118077	0.64754	0.827869	0.914619
REACTOME_GLYCOGEN_METABOLISM	-0.835476	0.673956	0.798307	-0.000508841	0.979632	1.51962	0.0518672	0.277407
REACTOME_FOXO_MEDIATED_TRANSCRIPTION	-0.835217	0.747591	0.796625	-0.0422928	0.00439881	-1.27375	0.149068	0.868987
REACTOME_FRS_MEDIATED_FGFR3_SIGNALING	-0.833608	0.71097	0.797241	-0.0235649	0.207536	-1.27187	0.159836	0.866438
KEGG_PROXIMAL_TUBULE_BICARBONATE_RECLAMATION	-0.833173	0.704365	0.79588	-0.053744	0.0111127	-1.15753	0.221774	0.816303
REACTOME_TRAF6_MEDIATED_NF_KB_ACTIVATION	-0.832339	0.683521	0.79526	0.0821178	4.08468e-05	0.935345	0.508065	0.742593
REACTOME_SYNTHESIS_OF_IP3_AND_IP4_IN_THE_CYTOSOL	-0.830853	0.717757	0.795707	-0.00990936	0.592684	0.556356	0.975807	0.956964
REACTOME_FGFR1_MUTANT_RECEPTOR_ACTIVATION	-0.825298	0.72541	0.803008	0.0155314	0.33663	-0.808342	0.814229	0.842535
REACTOME_BETA_CATENIN_PHOSPHORYLATION_CASCADE	-0.823559	0.659449	0.803922	-0.0471693	0.0614833	-1.09398	0.343689	0.84388
REACTOME_RUNX1_INTERACTS_WITH_CO_FACTORS_WHOSE_PRECISE_EFFECT_ON_RUNX1_TARGETS_IS_NOT_KNOWN	-0.822133	0.704951	0.804307	-0.0123659	0.511437	0.62993	0.931102	0.926485
REACTOME_ASSEMBLY_OF_THE_HIV_VIRION	-0.819901	0.673469	0.805904	-0.0464913	0.0599547	-0.932846	0.554878	0.814703
REACTOME_SIGNALING_BY_FGFR	-0.81785	0.75835	0.807439	0.00840806	0.524203	-1.15755	0.264414	0.82133
REACTOME_NUCLEAR_EVENTS_KINASE_AND_TRANSCRIPTION_FACTOR_ACTIVATION	-0.808408	0.692607	0.821234	-0.0153449	0.393766	-0.688147	0.912602	0.894334
REACTOME_SIGNALING_BY_FGFR1_IN_DISEASE	-0.807062	0.759336	0.821382	0.0380162	0.0104178	-1.06296	0.365112	0.840667
REACTOME_DOWNSTREAM_SIGNALING_OF_ACTIVATED_FGFR4	-0.802652	0.744422	0.826518	-0.0250618	0.137707	0.856191	0.632812	0.783841
REACTOME_MAP2K_AND_MAPK_ACTIVATION	-0.801327	0.781369	0.826498	-0.00687475	0.660408	0.919041	0.590535	0.746938
REACTOME_SYNTHESIS_SECRETION_AND_DEACYLATION_OF_GHRELIN	-0.799199	0.752381	0.827931	-0.0123855	0.560229	-1.01047	0.415638	0.819506
REACTOME_ZBP1_DAI_MEDIATED_INDUCTION_OF_TYPE_I_IFNS	-0.798852	0.688588	0.826398	-0.00633824	0.804771	-0.900719	0.600427	0.807206
REACTOME_FORMATION_OF_ATP_BY_CHEMIOSMOTIC_COUPLING	-0.798499	0.636743	0.824849	-0.0601806	0.0610991	0.732055	0.841603	0.878203
REACTOME_RIP_MEDIATED_NFKB_ACTIVATION_VIA_ZBP1	-0.797569	0.679842	0.824266	-0.00270367	0.923058	1.14008	0.4	0.564882
REACTOME_NICOTINATE_METABOLISM	-0.791638	0.780303	0.831832	-0.0460993	0.0127291	0.968711	0.503906	0.718316
REACTOME_INTEGRIN_SIGNALING	-0.789711	0.750499	0.832728	-0.0263465	0.20219	1.02643	0.425447	0.660486
REACTOME_EXTRACELLULAR_MATRIX_ORGANIZATION	-0.788748	0.680851	0.832245	-0.030601	0.183021	-0.796888	0.727273	0.851966
REACTOME_POTASSIUM_CHANNELS	-0.78756	0.831014	0.832047	0.0431684	0.000194874	1.09341	0.360489	0.595655
REACTOME_SYNTHESIS_OF_PIPS_AT_THE_GOLGI_MEMBRANE	-0.787319	0.779694	0.830358	-0.0312827	0.107073	-0.699421	0.809524	0.889499
REACTOME_A_TETRASACCHARIDE_LINKER_SEQUENCE_IS_REQUIRED_FOR_GAG_SYNTHESIS	-0.784811	0.711967	0.832154	-0.0756165	0.00161095	-1.19034	0.173387	0.833794
REACTOME_G_ALPHA_Z_SIGNALLING_EVENTS	-0.783079	0.774059	0.832795	-0.00533338	0.777407	0.733119	0.747059	0.878069
REACTOME_REGULATION_OF_TNFR1_SIGNALING	-0.781065	0.745597	0.833859	-0.0266262	0.163768	-0.648847	0.888889	0.912605
REACTOME_DISEASES_ASSOCIATED_WITH_GLYCOSAMINOGLYCAN_METABOLISM	-0.780238	0.7	0.833157	-0.066407	0.00710899	-1.10521	0.306748	0.833231
REACTOME_FCERI_MEDIATED_CA_2_MOBILIZATION	-0.780162	0.696787	0.831204	0.0729543	0.00198442	-1.37527	0.0801688	0.943993
KEGG_PHENYLALANINE_METABOLISM	-0.77705	0.741617	0.833898	0.01049	0.629582	-1.13144	0.292829	0.826589
REACTOME_LAMININ_INTERACTIONS	-0.776489	0.693227	0.832737	-0.114474	0.00021468	-1.22384	0.220472	0.823998
REACTOME_SEMAPHORIN_INTERACTIONS	-0.773367	0.747059	0.835678	-0.0144384	0.500212	0.982056	0.484144	0.710442
REACTOME_SIGNALING_BY_WNT_IN_CANCER	-0.770949	0.832031	0.837293	-0.0240204	0.20219	-1.16273	0.287785	0.833573
REACTOME_NEGATIVE_REGULATION_OF_FGFR4_SIGNALING	-0.770823	0.785859	0.835415	-0.0265282	0.127858	-0.868177	0.628968	0.816217
REACTOME_GLYOXYLATE_METABOLISM_AND_GLYCINE_DEGRADATION	-0.769746	0.759109	0.835041	-0.0386398	0.066153	-0.922751	0.585567	0.807909
HALLMARK_EPITHELIAL_MESENCHYMAL_TRANSITION	-0.76078	0.651119	0.846997	-0.0711226	0.022049	0.811278	0.625	0.827091
REACTOME_NCAM_SIGNALING_FOR_NEURITE_OUT_GROWTH	-0.757494	0.805941	0.849954	-0.00434703	0.825498	-0.981999	0.477895	0.814063
REACTOME_CROSSLINKING_OF_COLLAGEN_FIBRILS	-0.752118	0.706349	0.855951	-0.0596275	0.0917501	-1.11788	0.289256	0.842227
REACTOME_CD28_DEPENDENT_PI3K_AKT_SIGNALING	-0.740307	0.819086	0.871096	-0.0123917	0.555993	-0.734097	0.806452	0.873968
REACTOME_TRIGLYCERIDE_CATABOLISM	-0.740294	0.800403	0.869005	-0.0207456	0.330194	-0.722214	0.919087	0.881408
REACTOME_G_BETA_GAMMA_SIGNALLING_THROUGH_PI3KGAMMA	-0.735013	0.806452	0.874465	-0.0422342	0.0363352	-0.72123	0.71345	0.878587
REACTOME_THROMBIN_SIGNALLING_THROUGH_PROTEINASE_ACTIVATED_RECEPTORS_PARS	-0.734617	0.838	0.872931	-0.0321521	0.0996632	-0.76214	0.8	0.857464
REACTOME_DEFECTIVE_B4GALT7_CAUSES_EDS_PROGEROID_TYPE	-0.733446	0.774648	0.872483	-0.0848346	0.00158671	0.756554	0.773176	0.863036
KEGG_NOTCH_SIGNALING_PATHWAY	-0.732437	0.811321	0.871801	-0.056825	0.00156154	-0.82824	0.678846	0.827127
REACTOME_PLATELET_HOMEOSTASIS	-0.729663	0.902111	0.873575	-0.00105811	0.94429	0.966448	0.509881	0.717978
REACTOME_SHC_MEDIATED_CASCADE_FGFR3	-0.729127	0.817623	0.872285	-0.00748732	0.6969	-0.737457	0.759443	0.875561
REACTOME_ACTIVATED_NOTCH1_TRANSMITS_SIGNAL_TO_THE_NUCLEUS	-0.725209	0.846881	0.875701	-0.0154575	0.365637	0.904127	0.529897	0.749432
KEGG_PROTEIN_EXPORT	-0.724644	0.77336	0.874354	-0.0168621	0.550502	-0.695993	0.869565	0.89138
KEGG_NEUROACTIVE_LIGAND_RECEPTOR_INTERACTION	-0.722569	0.96063	0.875104	0.025797	0.0156427	0.783834	0.690662	0.84556
REACTOME_SIGNALING_BY_MODERATE_KINASE_ACTIVITY_BRAF_MUTANTS	-0.721981	0.857418	0.873798	0.019419	0.229139	0.676378	0.894422	0.90238
REACTOME_SYNAPTIC_ADHESION_LIKE_MOLECULES	-0.712428	0.854902	0.883914	-0.0628561	0.00236785	-1.29678	0.133333	0.902226
REACTOME_NR1H3_NR1H2_REGULATE_GENE_EXPRESSION_LINKED_TO_CHOLESTEROL_TRANSPORT_AND_EFFLUX	-0.710881	0.871486	0.883906	0.028948	0.102254	-0.721895	0.855372	0.879766
REACTOME_SURFACTANT_METABOLISM	-0.710533	0.870707	0.882284	-0.00436961	0.826465	-0.855822	0.655706	0.815267
KEGG_GLYCOSAMINOGLYCAN_BIOSYNTHESIS_HEPARAN_SULFATE	-0.709549	0.842767	0.881549	0.0146917	0.491154	1.11487	0.341897	0.584903
REACTOME_FRS_MEDIATED_FGFR4_SIGNALING	-0.707215	0.853608	0.882465	-0.0171352	0.373648	-1.07272	0.37045	0.84569
KEGG_TASTE_TRANSDUCTION	-0.705119	0.837524	0.882952	0.0189161	0.311098	-0.568912	0.971429	0.94619
REACTOME_PHOSPHOLIPASE_C_MEDIATED_CASCADE_FGFR4	-0.701349	0.818557	0.885743	-0.0306766	0.163971	-0.87682	0.614224	0.821946
REACTOME_PRESYNAPTIC_FUNCTION_OF_KAINATE_RECEPTORS	-0.692657	0.85259	0.894293	-0.0209992	0.305055	0.674741	0.785263	0.900305
REACTOME_TRANSCRIPTIONAL_REGULATION_OF_PLURIPOTENT_STEM_CELLS	-0.688938	0.866799	0.896504	-0.00836279	0.654702	1.07879	0.375	0.610609
REACTOME_COLLAGEN_CHAIN_TRIMERIZATION	-0.688449	0.765166	0.895003	-0.0601867	0.0420807	-1.03586	0.412121	0.814397
HALLMARK_ANGIOGENESIS	-0.685237	0.806324	0.896671	-0.0558819	0.0286024	-0.882759	0.646	0.815869
REACTOME_EUKARYOTIC_TRANSLATION_ELONGATION	-0.678784	0.754678	0.901672	-0.0821933	0.00495608	-0.861264	0.679325	0.81478
REACTOME_THROMBOXANE_SIGNALLING_THROUGH_TP_RECEPTOR	-0.676133	0.874016	0.902542	-0.0231613	0.224708	-0.840676	0.720081	0.823597
REACTOME_SIGNALLING_TO_ERKS	-0.668534	0.901354	0.908588	0.0249593	0.157401	1.02359	0.40748	0.664095
REACTOME_CRISTAE_FORMATION	-0.660703	0.837113	0.914732	-0.0124633	0.668552	0.687926	0.778884	0.900062
REACTOME_METABOLISM_OF_AMINE_DERIVED_HORMONES	-0.65867	0.907216	0.914806	-0.016152	0.446508	0.571884	0.864043	0.950866
REACTOME_ASSEMBLY_OF_ACTIVE_LPL_AND_LIPC_LIPASE_COMPLEXES	-0.655883	0.8583	0.915517	-0.00797499	0.740504	-0.618591	0.923379	0.93065
REACTOME_ADHERENS_JUNCTIONS_INTERACTIONS	-0.65424	0.932458	0.915164	-0.0109278	0.565202	1.15304	0.377282	0.554577
REACTOME_COLLAGEN_DEGRADATION	-0.651387	0.795678	0.915922	-0.019026	0.509667	-1.23491	0.164032	0.810658
REACTOME_ADP_SIGNALLING_THROUGH_P2Y_PURINOCEPTOR_12	-0.64852	0.894212	0.916623	-0.0211958	0.330195	-0.868487	0.598778	0.820304
REACTOME_ACTIVATION_OF_MATRIX_METALLOPROTEINASES	-0.6375	0.895669	0.924799	-0.0360411	0.150667	-0.92189	0.581213	0.804486
REACTOME_G_BETA_GAMMA_SIGNALLING_THROUGH_CDC42	-0.615713	0.948413	0.941085	-0.00890738	0.668552	-0.736982	0.769231	0.874178
REACTOME_G_PROTEIN_BETA_GAMMA_SIGNALLING	-0.612073	0.946939	0.941708	-0.00367166	0.860202	-1.10915	0.337255	0.836817
KEGG_RIBOSOME	-0.609988	0.825996	0.941302	-0.0708024	0.0181439	-0.86718	0.597137	0.815523
REACTOME_INFLAMMASOMES	-0.603722	0.93	0.943838	0.0871705	0.00046146	-1.38114	0.126819	0.983798
REACTOME_INTRINSIC_PATHWAY_OF_FIBRIN_CLOT_FORMATION	-0.58476	0.951219	0.954585	-0.0174968	0.442028	-0.851762	0.60166	0.813341
REACTOME_SRP_DEPENDENT_COTRANSLATIONAL_PROTEIN_TARGETING_TO_MEMBRANE	-0.549063	0.925773	0.971843	-0.0258778	0.333824	-0.671266	0.929719	0.900377
REACTOME_PURINERGIC_SIGNALING_IN_LEISHMANIASIS_INFECTION	-0.548239	0.968191	0.970082	0.0352462	0.171633	0.720157	0.854932	0.880676
REACTOME_PLASMA_LIPOPROTEIN_REMODELING	-0.546193	0.954635	0.968842	0.0359872	0.117323	-1.1872	0.222222	0.831303
REACTOME_RESPONSE_OF_EIF2AK4_GCN2_TO_AMINO_ACID_DEFICIENCY	-0.535452	0.901235	0.971408	-0.0379455	0.172695	-0.981697	0.467811	0.811704
REACTOME_SIGNALING_BY_NODAL	-0.527671	0.981855	0.972127	0.0243771	0.221916	-1.36405	0.0685484	0.931096
REACTOME_OLFACTORY_SIGNALING_PATHWAY	0.439956	1	0.992785	0.0325807	0.0587911	0.913861	0.606178	0.747829
REACTOME_COBALAMIN_CBL_VITAMIN_B12_TRANSPORT_AND_METABOLISM	0.541429	0.989583	0.967667	0.0401898	0.022049	-1.20079	0.206122	0.852482
REACTOME_BINDING_AND_UPTAKE_OF_LIGANDS_BY_SCAVENGER_RECEPTORS	0.575029	0.906832	0.952563	0.044365	0.0770874	-1.36286	0.10387	0.921292
REACTOME_PROSTACYCLIN_SIGNALLING_THROUGH_PROSTACYCLIN_RECEPTOR	0.575853	0.96008	0.953381	0.0113708	0.599132	-0.792147	0.760563	0.846554
REACTOME_INTEGRIN_CELL_SURFACE_INTERACTIONS	0.57659	0.884058	0.954298	-0.0225536	0.39425	-1.00171	0.46723	0.819053
REACTOME_TGF_BETA_RECEPTOR_SIGNALING_IN_EMT_EPITHELIAL_TO_MESENCHYMAL_TRANSITION	0.615881	0.910417	0.92902	0.0250616	0.236472	0.889322	0.645161	0.767695
REACTOME_DISEASES_OF_IMMUNE_SYSTEM	0.626101	0.872165	0.922266	0.0872728	0.00189951	1.17554	0.301397	0.536439
REACTOME_AMINE_LIGAND_BINDING_RECEPTORS	0.632041	0.957529	0.918581	0.0233786	0.131297	-1.01372	0.406061	0.815557
REACTOME_SELENOAMINO_ACID_METABOLISM	0.642828	0.831395	0.910497	-0.0326603	0.199704	-0.951662	0.517034	0.801652
REACTOME_NGF_STIMULATED_TRANSCRIPTION	0.644363	0.925	0.910334	-0.00159782	0.942414	-0.886115	0.626506	0.814574
REACTOME_DARPP_32_EVENTS	0.645005	0.89022	0.910968	-0.0217791	0.345283	-0.829202	0.659491	0.829929
KEGG_ASTHMA	0.656762	0.762475	0.901242	0.116009	0.000655842	-1.14842	0.293279	0.825908
REACTOME_EUKARYOTIC_TRANSLATION_INITIATION	0.657379	0.780952	0.901914	-0.0270452	0.320735	-0.609126	0.965657	0.93401
REACTOME_HSF1_ACTIVATION	0.657567	0.891784	0.902967	0.0269048	0.20219	-1.04708	0.350515	0.817351
REACTOME_ASSEMBLY_OF_COLLAGEN_FIBRILS_AND_OTHER_MULTIMERIC_STRUCTURES	0.659458	0.781377	0.90223	-0.0218005	0.485246	-1.03948	0.39876	0.816612
REACTOME_NEF_MEDIATES_DOWN_MODULATION_OF_CELL_SURFACE_RECEPTORS_BY_RECRUITING_THEM_TO_CLATHRIN_ADAPTERS	0.671592	0.825364	0.891135	0.0620362	0.0130838	0.763815	0.801193	0.857976
REACTOME_CITRIC_ACID_CYCLE_TCA_CYCLE	0.675333	0.828402	0.888315	0.0906289	0.000685437	0.617251	0.776618	0.927555
REACTOME_FGFR2_LIGAND_BINDING_AND_ACTIVATION	0.677258	0.883399	0.887366	0.0143812	0.471485	0.877796	0.604331	0.775472
REACTOME_WNT5A_DEPENDENT_INTERNALIZATION_OF_FZD4	0.678276	0.862869	0.887512	0.0335753	0.162003	-0.855974	0.670808	0.817253
REACTOME_P130CAS_LINKAGE_TO_MAPK_SIGNALING_FOR_INTEGRINS	0.683561	0.870902	0.883045	0.06241	0.00592197	-1.06001	0.370293	0.835776
REACTOME_E3_UBIQUITIN_LIGASES_UBIQUITINATE_TARGET_PROTEINS	0.684921	0.808989	0.882694	0.0291711	0.237633	-0.727695	0.769841	0.880366
REACTOME_METABOLISM_OF_FAT_SOLUBLE_VITAMINS	0.689548	0.880081	0.878637	-0.0066217	0.740504	0.76778	0.759754	0.856127
REACTOME_NEGATIVE_REGULATION_OF_NMDA_RECEPTOR_MEDIATED_NEURONAL_TRANSMISSION	0.690884	0.890244	0.878368	0.0103412	0.612812	-0.958704	0.485772	0.806792
REACTOME_CHONDROITIN_SULFATE_DERMATAN_SULFATE_METABOLISM	0.691503	0.793939	0.878819	-0.00963188	0.683922	-0.857884	0.643585	0.818475
REACTOME_RAF_ACTIVATION	0.692161	0.876494	0.879283	0.0295848	0.147059	-0.758172	0.826772	0.858966
REACTOME_NONSENSE_MEDIATED_DECAY_NMD	0.696342	0.763462	0.875674	-0.0176285	0.492235	-0.957175	0.517647	0.804204
KEGG_STEROID_BIOSYNTHESIS	0.698072	0.829832	0.87482	0.0352467	0.191082	-0.707992	0.912955	0.885262
REACTOME_PHOSPHORYLATION_SITE_MUTANTS_OF_CTNNB1_ARE_NOT_TARGETED_TO_THE_PROTEASOME_BY_THE_DESTRUCTION_COMPLEX	0.706898	0.809623	0.865655	-0.0246872	0.361425	-0.717785	0.785425	0.88111
REACTOME_SHC_MEDIATED_CASCADE_FGFR1	0.711054	0.867886	0.86178	-0.00804875	0.658639	0.720279	0.801961	0.881849
REACTOME_SIGNALING_BY_PDGF	0.71482	0.774193	0.858271	0.00583595	0.802768	-0.673401	0.90121	0.900228
REACTOME_RA_BIOSYNTHESIS_PATHWAY	0.719999	0.814532	0.852833	-0.0360374	0.131831	-1.11572	0.332623	0.838678
REACTOME_DISASSEMBLY_OF_THE_DESTRUCTION_COMPLEX_AND_RECRUITMENT_OF_AXIN_TO_THE_MEMBRANE	0.720752	0.878914	0.853015	0.0246902	0.20219	-1.03611	0.434	0.817344
KEGG_OLFACTORY_TRANSDUCTION	0.724274	0.829522	0.849544	0.0531486	0.00106144	1.00661	0.436992	0.676107
REACTOME_TRAF6_MEDIATED_IRF7_ACTIVATION	0.728485	0.799591	0.845212	0.0771849	0.000312837	-1.25362	0.187259	0.815644
REACTOME_BETA_DEFENSINS	0.731527	0.799213	0.842304	0.0675757	0.000396224	-1.43361	0.064257	1
REACTOME_PRE_NOTCH_PROCESSING_IN_GOLGI	0.732203	0.783964	0.842629	0.0301259	0.209274	-0.829167	0.626582	0.827792
REACTOME_RECEPTOR_TYPE_TYROSINE_PROTEIN_PHOSPHATASES	0.734903	0.831579	0.840282	0.00304894	0.887296	-0.660193	0.887064	0.909658
KEGG_MATURITY_ONSET_DIABETES_OF_THE_YOUNG	0.736174	0.803644	0.839738	0.0723337	0.000747189	0.88959	0.67623	0.768632
REACTOME_DNA_DAMAGE_RECOGNITION_IN_GG_NER	0.740666	0.763209	0.834889	0.0322203	0.134763	0.672484	0.887776	0.900033
REACTOME_CREB1_PHOSPHORYLATION_THROUGH_NMDA_RECEPTOR_MEDIATED_ACTIVATION_OF_RAS_SIGNALING	0.742194	0.858824	0.833949	-0.00133515	0.942414	-0.892069	0.57652	0.806092
REACTOME_RAS_ACTIVATION_UPON_CA2_INFLUX_THROUGH_NMDA_RECEPTOR	0.744501	0.848907	0.831904	0.0300729	0.137009	1.22719	0.246521	0.514104
REACTOME_CELL_CELL_JUNCTION_ORGANIZATION	0.746386	0.832244	0.830409	0.0393913	0.0105663	-0.76195	0.771154	0.85563
REACTOME_SYNTHESIS_OF_PIPS_AT_THE_EARLY_ENDOSOME_MEMBRANE	0.752483	0.764471	0.823005	0.062957	0.00440768	-0.521256	0.969697	0.965948
REACTOME_SIGNALING_BY_FGFR4	0.766157	0.818363	0.804283	0.015215	0.33864	-0.789579	0.686598	0.843953
KEGG_GLYCEROLIPID_METABOLISM	0.76933	0.879121	0.800731	0.0177835	0.20219	-1.13945	0.25498	0.825014
REACTOME_IKK_COMPLEX_RECRUITMENT_MEDIATED_BY_RIP1	0.769427	0.759036	0.801772	0.0656752	0.0024617	0.825512	0.622363	0.813493
KEGG_GLYCOSAMINOGLYCAN_BIOSYNTHESIS_CHONDROITIN_SULFATE	0.777342	0.683778	0.791219	0.0558223	0.0380139	-1.26222	0.164329	0.848579
REACTOME_REGULATION_OF_INNATE_IMMUNE_RESPONSES_TO_CYTOSOLIC_DNA	0.782737	0.720408	0.784014	0.0241657	0.353527	-0.842283	0.610656	0.825357
REACTOME_ANTI_INFLAMMATORY_RESPONSE_FAVOURING_LEISHMANIA_PARASITE_INFECTION	0.78429	0.844398	0.782856	0.0463057	0.000149279	0.914412	0.658153	0.748252
REACTOME_SHC_MEDIATED_CASCADE_FGFR4	0.786348	0.759443	0.780896	0.00199885	0.920893	-0.578753	0.900406	0.942295
REACTOME_TIGHT_JUNCTION_INTERACTIONS	0.789496	0.75974	0.777025	0.0826664	1.9872e-05	-0.984552	0.468687	0.811754
REACTOME_TICAM1_RIP1_MEDIATED_IKK_COMPLEX_RECRUITMENT	0.793103	0.718812	0.772698	0.0201558	0.368383	-1.02179	0.445098	0.821448
REACTOME_SPRY_REGULATION_OF_FGF_SIGNALING	0.794599	0.714876	0.771473	0.0896366	0.000258996	-1.16836	0.252066	0.839346
REACTOME_TIE2_SIGNALING	0.7963	0.754132	0.769915	0.0544749	0.00658377	-0.83987	0.623701	0.822704
REACTOME_DEFENSINS	0.798294	0.724753	0.767838	0.0792287	1.47117e-05	-0.954515	0.549696	0.801167
REACTOME_RNA_POLYMERASE_III_TRANSCRIPTION_INITIATION_FROM_TYPE_3_PROMOTER	0.799993	0.737052	0.766387	0.0445637	0.0482877	-1.00055	0.421371	0.815169
REACTOME_DOWNREGULATION_OF_TGF_BETA_RECEPTOR_SIGNALING	0.800061	0.73922	0.767427	0.0739178	1.75899e-05	-0.7913	0.817992	0.845706
REACTOME_PLASMA_LIPOPROTEIN_ASSEMBLY_REMODELING_AND_CLEARANCE	0.800261	0.735967	0.768263	0.0807979	5.89261e-06	-1.35261	0.116959	0.907692
REACTOME_TNF_SIGNALING	0.80319	0.756972	0.7648	-0.00965264	0.578069	-0.793726	0.76506	0.850517
REACTOME_CASPASE_ACTIVATION_VIA_EXTRINSIC_APOPTOTIC_SIGNALLING_PATHWAY	0.803918	0.633803	0.764778	0.0714158	0.00460734	-1.29046	0.164062	0.904635
REACTOME_FOXO_MEDIATED_TRANSCRIPTION_OF_OXIDATIVE_STRESS_METABOLIC_AND_NEURONAL_GENES	0.805859	0.72428	0.762971	-0.0348854	0.0615812	-1.07309	0.357576	0.849019
REACTOME_SIGNALING_BY_FGFR3	0.809135	0.767068	0.75892	0.0252018	0.122686	-1.09386	0.361963	0.839726
REACTOME_FORMATION_OF_THE_EARLY_ELONGATION_COMPLEX	0.818231	0.696673	0.745732	0.0713586	0.00139195	-1.06982	0.363273	0.832046
REACTOME_COLLAGEN_BIOSYNTHESIS_AND_MODIFYING_ENZYMES	0.81972	0.621118	0.744474	0.0287849	0.320617	-1.18879	0.230108	0.832441
REACTOME_TNFR1_INDUCED_NFKAPPAB_SIGNALING_PATHWAY	0.819757	0.701789	0.745507	0.0106754	0.579553	-0.995327	0.461224	0.80739
REACTOME_SIGNALLING_TO_RAS	0.822248	0.677755	0.742614	0.0556917	0.00763699	-1.18541	0.224806	0.824542
REACTOME_IRE1ALPHA_ACTIVATES_CHAPERONES	0.82355	0.644068	0.741657	0.077145	0.000537029	-0.875354	0.561265	0.822247
REACTOME_FGFR2_MUTANT_RECEPTOR_ACTIVATION	0.825015	0.720559	0.740343	0.0356476	0.0281874	0.56495	0.980119	0.953415
REACTOME_GABA_B_RECEPTOR_ACTIVATION	0.827346	0.737769	0.737686	-0.00838476	0.631782	-1.02015	0.416309	0.818273
REACTOME_NEGATIVE_REGULATORS_OF_DDX58_IFIH1_SIGNALING	0.830059	0.670732	0.734355	0.0429696	0.0535676	-0.973857	0.50924	0.81021
REACTOME_THE_ROLE_OF_NEF_IN_HIV_1_REPLICATION_AND_DISEASE_PATHOGENESIS	0.830133	0.633745	0.735345	0.0964003	9.48072e-05	-1.25375	0.206759	0.822474
REACTOME_GLYCOSAMINOGLYCAN_METABOLISM	0.830612	0.64375	0.735654	0.0231401	0.20219	-0.987056	0.44466	0.812469
REACTOME_RHO_GTPASES_ACTIVATE_PAKS	0.830715	0.638945	0.736592	0.0193635	0.449981	-0.899842	0.61875	0.806368
REACTOME_METAL_ION_SLC_TRANSPORTERS	0.834549	0.644105	0.731553	0.100528	6.16884e-07	1.23958	0.189583	0.501875
REACTOME_AUTOPHAGY	0.837204	0.684631	0.728239	0.0152682	0.293288	-0.895025	0.597959	0.807831
REACTOME_GABA_RECEPTOR_ACTIVATION	0.838628	0.7375	0.727029	0.0244107	0.0883424	-0.926962	0.590437	0.815126
REACTOME_G_PROTEIN_ACTIVATION	0.840249	0.662577	0.725309	0.0436115	0.0213951	-1.0579	0.367347	0.832787
REACTOME_VOLTAGE_GATED_POTASSIUM_CHANNELS	0.843145	0.702703	0.721605	0.0717215	1.85114e-06	0.738922	0.801905	0.871578
REACTOME_TRANSPORT_OF_VITAMINS_NUCLEOSIDES_AND_RELATED_MOLECULES	0.844799	0.673036	0.719899	0.0553415	0.000283635	-1.01715	0.42549	0.817962
REACTOME_CELL_JUNCTION_ORGANIZATION	0.844841	0.632883	0.720933	0.0461127	0.00721742	-0.792512	0.867308	0.848156
REACTOME_LDL_CLEARANCE	0.847115	0.644068	0.71844	0.0981335	5.93916e-06	-0.789896	0.753653	0.84561
REACTOME_CHOLESTEROL_BIOSYNTHESIS	0.854983	0.628998	0.706754	0.0265096	0.363433	0.703079	0.816901	0.888691
REACTOME_SIGNALING_BY_CYTOSOLIC_FGFR1_FUSION_MUTANTS	0.858612	0.660269	0.701972	0.0757491	0.000236746	0.915875	0.54906	0.747119
KEGG_LONG_TERM_POTENTIATION	0.859183	0.704883	0.702055	0.0432177	0.00209337	-0.818504	0.710744	0.834831
KEGG_CITRATE_CYCLE_TCA_CYCLE	0.859222	0.602339	0.703064	0.109656	1.50414e-05	-1.06059	0.361616	0.838489
REACTOME_DEADENYLATION_OF_MRNA	0.863557	0.614	0.696963	0.0678879	0.00130033	-1.31033	0.153209	0.914723
REACTOME_ANTIGEN_PRESENTATION_FOLDING_ASSEMBLY_AND_PEPTIDE_LOADING_OF_CLASS_I_MHC	0.865673	0.610309	0.694663	0.132864	3.927e-05	-1.08418	0.292247	0.838817
REACTOME_REGULATION_OF_BETA_CELL_DEVELOPMENT	0.868317	0.679405	0.691393	0.00893952	0.554695	0.807745	0.640082	0.825947
REACTOME_RNA_POLYMERASE_II_TRANSCRIBES_SNRNA_GENES	0.870168	0.634615	0.689449	0.0647001	2.17811e-05	-1.04332	0.370079	0.811486
REACTOME_HIV_TRANSCRIPTION_INITIATION	0.872298	0.634831	0.687045	0.0605133	0.00102576	0.959649	0.525424	0.720181
REACTOME_SIGNALING_BY_VEGF	0.873067	0.625	0.686889	0.0156686	0.323186	0.690918	0.819231	0.897983
REACTOME_BIOSYNTHESIS_OF_THE_N_GLYCAN_PRECURSOR_DOLICHOL_LIPID_LINKED_OLIGOSACCHARIDE_LLO_AND_TRANSFER_TO_A_NASCENT_PROTEIN	0.874284	0.588469	0.685986	0.0375623	0.020896	-1.02383	0.420833	0.820357
REACTOME_OTHER_SEMAPHORIN_INTERACTIONS	0.874457	0.591837	0.686773	0.0942055	0.000759625	0.857388	0.647887	0.783186
REACTOME_TRAF6_MEDIATED_INDUCTION_OF_TAK1_COMPLEX_WITHIN_TLR4_COMPLEX	0.875115	0.573413	0.686814	0.121424	5.14425e-07	1.06877	0.334702	0.619733
REACTOME_SCAVENGING_BY_CLASS_A_RECEPTORS	0.875149	0.596311	0.687805	0.119041	2.61455e-05	-0.873773	0.62475	0.822743
REACTOME_PLASMA_LIPOPROTEIN_CLEARANCE	0.87528	0.619748	0.688661	0.119229	9.26863e-09	0.889181	0.585366	0.766502
KEGG_NEUROTROPHIN_SIGNALING_PATHWAY	0.87536	0.626068	0.689625	0.0487498	0.000159752	-0.687777	0.807933	0.892633
KEGG_LONG_TERM_DEPRESSION	0.875766	0.682731	0.689989	0.037478	0.0032328	-0.713676	0.895277	0.882262
REACTOME_EICOSANOID_LIGAND_BINDING_RECEPTORS	0.875935	0.604697	0.690769	0.0883034	0.00152872	-0.893565	0.614341	0.805708
HALLMARK_APICAL_JUNCTION	0.877538	0.587368	0.689219	0.0245233	0.155282	-0.800537	0.671906	0.850567
KEGG_FC_EPSILON_RI_SIGNALING_PATHWAY	0.879311	0.644764	0.687492	0.0657439	1.20984e-05	0.583928	0.921844	0.947373
REACTOME_DDX58_IFIH1_MEDIATED_INDUCTION_OF_INTERFERON_ALPHA_BETA	0.879352	0.622951	0.688499	0.0417444	0.0152873	0.819597	0.698745	0.820274
REACTOME_SIGNALING_BY_NTRK2_TRKB	0.880412	0.621677	0.687845	0.0554526	0.00158157	-1.23592	0.179798	0.827856
REACTOME_SIGNALING_BY_NOTCH1_HD_DOMAIN_MUTANTS_IN_CANCER	0.881355	0.608333	0.687308	0.0347869	0.130725	0.70692	0.866799	0.885402
REACTOME_CREATION_OF_C4_AND_C2_ACTIVATORS	0.884513	0.57438	0.682997	0.125377	1.07542e-06	-1.42536	0.0735294	0.972156
REACTOME_SIGNALING_BY_NTRK3_TRKC	0.88552	0.615694	0.682481	0.084531	3.62305e-05	-0.865588	0.659406	0.813754
KEGG_AMYOTROPHIC_LATERAL_SCLEROSIS_ALS	0.888419	0.620968	0.678592	0.0100809	0.497176	0.809442	0.683468	0.8273
REACTOME_FLT3_SIGNALING	0.889103	0.676471	0.678479	0.0470051	4.97235e-06	0.998014	0.472	0.684393
REACTOME_CHAPERONE_MEDIATED_AUTOPHAGY	0.889702	0.612766	0.678542	0.0658199	0.000487708	-1.35555	0.0970464	0.936605
REACTOME_INTERLEUKIN_37_SIGNALING	0.891831	0.584034	0.676104	0.0878009	3.68376e-05	-1.48681	0.022449	1
KEGG_RIG_I_LIKE_RECEPTOR_SIGNALING_PATHWAY	0.893406	0.593496	0.674655	0.080038	1.42711e-06	0.944183	0.50497	0.736731
REACTOME_REGULATION_OF_GENE_EXPRESSION_IN_BETA_CELLS	0.894974	0.607219	0.673115	0.0513251	0.0107098	0.764463	0.695122	0.859759
REACTOME_TOLL_LIKE_RECEPTOR_10_TLR10_CASCADE	0.895839	0.641393	0.672784	0.0301646	0.0332939	-0.959752	0.49187	0.807431
REACTOME_P75_NTR_RECEPTOR_MEDIATED_SIGNALLING	0.896436	0.645299	0.672886	0.0339187	0.00612731	-1.17037	0.271084	0.844943
REACTOME_BASE_EXCISION_REPAIR_AP_SITE_FORMATION	0.896613	0.571709	0.673667	0.14283	3.01039e-06	0.807957	0.720081	0.826941
REACTOME_INCRETIN_SYNTHESIS_SECRETION_AND_INACTIVATION	0.898675	0.605578	0.671456	0.100195	2.2324e-09	0.866506	0.653144	0.78514
REACTOME_G_ALPHA_Q_SIGNALLING_EVENTS	0.899773	0.630928	0.670749	0.051067	5.13939e-05	-1.16827	0.207819	0.834183
KEGG_ETHER_LIPID_METABOLISM	0.903578	0.591085	0.665381	0.0390265	0.0149014	-0.957796	0.508299	0.805762
REACTOME_INTERFERON_ALPHA_BETA_SIGNALING	0.903734	0.544513	0.666202	0.161403	8.20918e-07	0.915943	0.567194	0.748432
REACTOME_CLASS_C_3_METABOTROPIC_GLUTAMATE_PHEROMONE_RECEPTORS	0.906094	0.575758	0.663194	0.0737877	0.00136058	-1.16321	0.251559	0.837683
REACTOME_PHASE_4_RESTING_MEMBRANE_POTENTIAL	0.906315	0.595331	0.663933	0.0880572	1.01934e-05	-1.22558	0.238	0.82532
REACTOME_FGFR2_ALTERNATIVE_SPLICING	0.906336	0.580913	0.664965	0.110693	1.95144e-08	-0.623709	0.949698	0.928495
REACTOME_TGF_BETA_RECEPTOR_SIGNALING_ACTIVATES_SMADS	0.906465	0.607143	0.66581	0.10109	4.87639e-09	-1.30037	0.115619	0.931703
KEGG_SELENOAMINO_ACID_METABOLISM	0.908543	0.593688	0.663349	0.0013491	0.947975	0.879658	0.607724	0.774921
REACTOME_GRB2_SOS_PROVIDES_LINKAGE_TO_MAPK_SIGNALING_FOR_INTEGRINS	0.911168	0.545455	0.660047	0.121357	1.31088e-07	1.26199	0.185567	0.501174
KEGG_UBIQUITIN_MEDIATED_PROTEOLYSIS	0.911264	0.570312	0.660964	0.018673	0.133399	0.658446	0.887352	0.90801
REACTOME_GLYCOGEN_SYNTHESIS	0.914369	0.568182	0.656852	0.14741	4.27857e-10	1.2455	0.182186	0.502745
REACTOME_COLLAGEN_FORMATION	0.915394	0.522727	0.656195	0.0610517	0.0266198	-0.753526	0.724138	0.863638
REACTOME_SYNTHESIS_OF_PC	0.916507	0.570231	0.655457	0.0783241	6.14797e-07	1.0867	0.340206	0.603329
REACTOME_SIGNAL_AMPLIFICATION	0.916841	0.538784	0.655878	0.0479832	0.00821751	-0.990545	0.458586	0.814431
REACTOME_RESPONSE_OF_MTB_TO_PHAGOCYTOSIS	0.917722	0.569745	0.655486	0.0749628	6.79724e-05	-1.34503	0.132937	0.91207
REACTOME_ROS_AND_RNS_PRODUCTION_IN_PHAGOCYTES	0.918388	0.546559	0.655447	0.0987446	8.13186e-06	-0.740775	0.775258	0.875078
KEGG_TIGHT_JUNCTION	0.919858	0.565401	0.653924	0.010401	0.381464	1.02984	0.415686	0.657594
REACTOME_SIGNALING_BY_TGF_BETA_FAMILY_MEMBERS	0.922377	0.578947	0.650857	0.0330811	0.00651022	-1.15738	0.252049	0.811747
KEGG_AMINO_SUGAR_AND_NUCLEOTIDE_SUGAR_METABOLISM	0.922926	0.532225	0.651039	0.0816307	0.000122375	0.787297	0.804082	0.844433
REACTOME_REGULATION_OF_LIPID_METABOLISM_BY_PPARALPHA	0.923101	0.581162	0.651819	0.0120048	0.245255	-0.779697	0.767857	0.848327
REACTOME_NOTCH_HLH_TRANSCRIPTION_PATHWAY	0.925134	0.554656	0.649386	-0.0347501	0.0978587	-1.33251	0.112735	0.8881
REACTOME_SIGNALING_BY_FGFR_IN_DISEASE	0.925181	0.569959	0.6504	0.0335375	0.00335668	0.863396	0.582846	0.783925
REACTOME_NOTCH4_INTRACELLULAR_DOMAIN_REGULATES_TRANSCRIPTION	0.925292	0.528455	0.651338	-0.10203	2.08085e-05	-1.50892	0.0209524	1
REACTOME_TOLL_LIKE_RECEPTOR_9_TLR9_CASCADE	0.92617	0.569328	0.650891	0.0356711	0.0130787	-1.1263	0.284536	0.830058
REACTOME_SYNTHESIS_SECRETION_AND_INACTIVATION_OF_GLUCAGON_LIKE_PEPTIDE_1_GLP_1	0.928789	0.563941	0.647628	0.0991035	2.60106e-08	0.933925	0.55684	0.742228
KEGG_ACUTE_MYELOID_LEUKEMIA	0.929785	0.575	0.647061	0.034704	0.0295679	-1.37272	0.0533881	0.923321
REACTOME_CLASS_I_MHC_MEDIATED_ANTIGEN_PROCESSING_PRESENTATION	0.929893	0.53629	0.64797	0.0439296	0.000164859	-0.905806	0.604418	0.817582
REACTOME_HIV_TRANSCRIPTION_ELONGATION	0.932953	0.552529	0.643944	0.0975891	2.80517e-06	0.824867	0.613546	0.8132
KEGG_VEGF_SIGNALING_PATHWAY	0.934744	0.550584	0.64195	0.0559829	1.4739e-05	0.620154	0.784114	0.927863
KEGG_FRUCTOSE_AND_MANNOSE_METABOLISM	0.937361	0.519455	0.638566	0.0339708	0.0972166	-1.00039	0.429158	0.812333
REACTOME_NEDDYLATION	0.937398	0.561224	0.639623	0.0375589	0.00509145	-1.59745	0.0296443	1
REACTOME_MITOCHONDRIAL_BIOGENESIS	0.937449	0.546154	0.640625	0.0190903	0.195642	-1.13283	0.315011	0.827652
REACTOME_TERMINATION_OF_O_GLYCAN_BIOSYNTHESIS	0.93798	0.560254	0.64075	0.0846978	5.15495e-06	-0.914384	0.589899	0.808776
REACTOME_ANTIMICROBIAL_PEPTIDES	0.940404	0.530612	0.637759	0.0851923	2.64628e-08	1.15756	0.295181	0.553792
REACTOME_NUCLEOTIDE_EXCISION_REPAIR	0.940515	0.55303	0.63866	0.0515836	0.00668548	-0.831636	0.715415	0.832434
REACTOME_KERATAN_SULFATE_KERATIN_METABOLISM	0.940689	0.531049	0.639432	0.0443743	0.0295362	-0.918192	0.541752	0.806565
REACTOME_REGULATION_OF_TP53_ACTIVITY_THROUGH_METHYLATION	0.941118	0.544922	0.639807	0.0220284	0.225588	-0.856816	0.604508	0.818025
REACTOME_MITOCHONDRIAL_CALCIUM_ION_TRANSPORT	0.941335	0.547431	0.64058	0.116937	4.26381e-08	1.26856	0.321212	0.49251
REACTOME_THE_CANONICAL_RETINOID_CYCLE_IN_RODS_TWILIGHT_VISION	0.941365	0.543086	0.641626	0.0804634	1.5694e-06	0.923172	0.56213	0.745308
REACTOME_SIGNALING_BY_ERBB2_ECD_MUTANTS	0.947038	0.514113	0.63268	0.0232561	0.252752	-1.00876	0.445629	0.816754
REACTOME_ACTIVATION_OF_IRF3_IRF7_MEDIATED_BY_TBK1_IKK_EPSILON	0.947283	0.513238	0.633356	0.131674	9.80877e-08	-0.779169	0.833667	0.847008
REACTOME_METABOLISM_OF_AMINO_ACIDS_AND_DERIVATIVES	0.947412	0.533066	0.634267	0.0120386	0.423185	1.30064	0.216535	0.45388
REACTOME_MYD88_INDEPENDENT_TLR4_CASCADE	0.947706	0.527495	0.6349	0.057344	7.7629e-05	-0.78803	0.785417	0.84215
REACTOME_SIGNALING_BY_FGFR2_IN_DISEASE	0.948512	0.531568	0.634548	0.0403325	0.00402024	-0.77268	0.662626	0.850278
REACTOME_TOLL_LIKE_RECEPTOR_TLR1_TLR2_CASCADE	0.949703	0.528184	0.633635	0.0502221	0.000595382	-1.18681	0.231203	0.826528
REACTOME_DOWNSTREAM_SIGNAL_TRANSDUCTION	0.950859	0.522417	0.632685	0.0917817	4.19323e-06	0.782456	0.673307	0.844941
REACTOME_HATS_ACETYLATE_HISTONES	0.952338	0.46875	0.631269	0.0898949	5.08028e-05	-1.496	0.0567951	1
REACTOME_LEISHMANIA_INFECTION	0.954318	0.514768	0.629039	0.0686881	2.52836e-08	1.22058	0.21	0.515221
REACTOME_SIGNALING_BY_RETINOIC_ACID	0.955581	0.513026	0.628078	-0.0126512	0.465201	-0.792966	0.752475	0.84959
REACTOME_THE_PHOTOTRANSDUCTION_CASCADE	0.956017	0.521561	0.628426	0.0532763	0.00138139	-0.749136	0.795031	0.867623
REACTOME_DIGESTION	0.957236	0.509514	0.627519	0.158873	1.19973e-14	-1.55097	0.0254237	1
REACTOME_ACTIVATION_OF_NMDA_RECEPTORS_AND_POSTSYNAPTIC_EVENTS	0.958028	0.497006	0.627299	0.0441343	0.00130763	-1.05012	0.380952	0.817334
REACTOME_REGULATION_OF_TP53_ACTIVITY_THROUGH_ACETYLATION	0.963461	0.492784	0.619117	0.0518548	0.00531581	1.2015	0.263485	0.524484
REACTOME_TRIGLYCERIDE_METABOLISM	0.963707	0.50503	0.61977	0.0596643	0.00108636	-1.27646	0.183299	0.868594
REACTOME_VISUAL_PHOTOTRANSDUCTION	0.964135	0.51417	0.620141	0.0356205	0.00235837	-1.28923	0.135802	0.889074
REACTOME_TRANSCRIPTION_COUPLED_NUCLEOTIDE_EXCISION_REPAIR_TC_NER	0.96451	0.50289	0.620586	0.058832	0.00303074	-0.602394	0.911765	0.934933
REACTOME_RHO_GTPASES_ACTIVATE_CIT	0.964635	0.458586	0.621463	-0.0524439	0.0157018	0.707358	0.804223	0.886182
REACTOME_ACTIVATION_OF_THE_MRNA_UPON_BINDING_OF_THE_CAP_BINDING_COMPLEX_AND_EIFS_AND_SUBSEQUENT_BINDING_TO_43S	0.968612	0.49499	0.615868	0.0371086	0.161531	-1.29985	0.207113	0.922641
REACTOME_GLOBAL_GENOME_NUCLEOTIDE_EXCISION_REPAIR_GG_NER	0.970161	0.506641	0.614294	0.0557288	0.00483681	-0.815411	0.754167	0.83757
REACTOME_ABC_FAMILY_PROTEINS_MEDIATED_TRANSPORT	0.971206	0.492095	0.613684	0.0943335	4.36795e-08	-1.14547	0.29	0.824011
REACTOME_SIGNALING_BY_NOTCH1_PEST_DOMAIN_MUTANTS_IN_CANCER	0.972198	0.501014	0.6132	-0.0354491	0.0153151	-1.07012	0.348089	0.839355
REACTOME_DISEASES_OF_SIGNAL_TRANSDUCTION_BY_GROWTH_FACTOR_RECEPTORS_AND_SECOND_MESSENGERS	0.972299	0.486373	0.614137	0.0268923	0.00289531	-0.922289	0.587045	0.806227
REACTOME_INTERLEUKIN_4_AND_INTERLEUKIN_13_SIGNALING	0.976209	0.48847	0.608537	0.115222	4.50653e-08	1.23454	0.238494	0.508136
REACTOME_TRISTETRAPROLIN_TTP_ZFP36_BINDS_AND_DESTABILIZES_MRNA	0.977255	0.491018	0.607886	0.104596	3.29295e-07	-1.3928	0.0505051	1
REACTOME_TRANSPORT_OF_BILE_SALTS_AND_ORGANIC_ACIDS_METAL_IONS_AND_AMINE_COMPOUNDS	0.977317	0.491667	0.608856	0.0657113	2.43441e-07	0.9129	0.536145	0.748067
REACTOME_SIGNALING_BY_FGFR2	0.982029	0.481557	0.601933	0.0704204	3.45619e-08	1.0169	0.421782	0.667615
REACTOME_NUCLEOTIDE_LIKE_PURINERGIC_RECEPTORS	0.982255	0.493308	0.602678	0.0807346	0.00244012	-1.11984	0.345833	0.841702
REACTOME_SHC1_EVENTS_IN_ERBB2_SIGNALING	0.983442	0.475104	0.601886	0.0301505	0.088941	0.757959	0.641975	0.863754
REACTOME_TRANSLATION	0.98359	0.464217	0.602705	0.0694444	0.00102216	-1.01768	0.443983	0.820136
KEGG_RENAL_CELL_CARCINOMA	0.988312	0.480249	0.595812	0.0613488	7.4409e-05	-1.04856	0.377823	0.817407
REACTOME_MRNA_CAPPING	0.989576	0.5	0.594734	0.0909294	1.65851e-05	-0.961411	0.518887	0.812389
KEGG_REGULATION_OF_ACTIN_CYTOSKELETON	0.991334	0.444934	0.592729	0.0728896	7.73384e-08	1.03557	0.380081	0.653123
REACTOME_SIALIC_ACID_METABOLISM	0.998175	0.481262	0.582391	0.11101	1.50652e-10	1.36882	0.163673	0.402552
REACTOME_DUAL_INCISION_IN_TC_NER	0.998587	0.476654	0.582742	0.0676273	0.000512649	-1.00092	0.419162	0.817582
REACTOME_DEATH_RECEPTOR_SIGNALLING	0.999565	0.426471	0.582114	0.0413007	0.000757477	0.720049	0.850195	0.879491
REACTOME_PROCESSING_OF_SMDT1	0.999854	0.466135	0.582615	0.130407	1.78081e-08	1.23714	0.272189	0.50475
REACTOME_DIGESTION_AND_ABSORPTION	1.00074	0.442553	0.582102	0.144332	2.6672e-14	-1.41254	0.0604288	1
HALLMARK_KRAS_SIGNALING_UP	1.00224	0.443515	0.580662	0.102759	3.34589e-08	-1.40536	0.118952	1
REACTOME_DAP12_SIGNALING	1.007	0.442	0.573764	0.15912	1.19238e-09	1.23136	0.194499	0.511077
REACTOME_ADP_SIGNALLING_THROUGH_P2Y_PURINOCEPTOR_1	1.01027	0.422764	0.569403	0.068703	0.000292025	-1.08623	0.360161	0.846495
REACTOME_GLUCONEOGENESIS	1.01152	0.423935	0.568432	0.0873084	0.000149279	-1.09356	0.331276	0.836193
REACTOME_PROTEIN_UBIQUITINATION	1.01425	0.4375	0.564882	0.0729612	0.00057877	0.862109	0.63843	0.782021
REACTOME_CLASS_B_2_SECRETIN_FAMILY_RECEPTORS	1.01512	0.415323	0.5645	0.0298847	0.0166672	-0.585548	0.98583	0.940075
REACTOME_MAPK_FAMILY_SIGNALING_CASCADES	1.01578	0.429769	0.564431	0.0693479	2.32312e-11	1.01297	0.427419	0.671886
REACTOME_RECOGNITION_AND_ASSOCIATION_OF_DNA_GLYCOSYLASE_WITH_SITE_CONTAINING_AN_AFFECTED_PURINE	1.01721	0.476562	0.563076	0.180133	3.56306e-08	-0.986952	0.474409	0.809662
REACTOME_CA2_PATHWAY	1.01727	0.415984	0.564032	0.0343099	0.0192937	-1.29852	0.128631	0.90642
HALLMARK_INTERFERON_ALPHA_RESPONSE	1.02119	0.461378	0.558542	0.198338	4.75987e-08	0.8046	0.689587	0.82957
REACTOME_CLASS_A_1_RHODOPSIN_LIKE_RECEPTORS	1.02126	0.379175	0.559477	0.115524	4.28551e-17	1.19615	0.28125	0.526011
REACTOME_EPH_EPHRIN_MEDIATED_REPULSION_OF_CELLS	1.02159	0.411135	0.560011	0.10552	4.46802e-10	1.20109	0.219368	0.52357
REACTOME_INFECTION_WITH_MYCOBACTERIUM_TUBERCULOSIS	1.0223	0.42126	0.559839	0.106022	1.82357e-08	0.638439	0.919028	0.921535
REACTOME_BUTYRATE_RESPONSE_FACTOR_1_BRF1_BINDS_AND_DESTABILIZES_MRNA	1.02297	0.39521	0.55984	0.100796	1.02705e-07	-1.28411	0.178423	0.888439
REACTOME_SUMOYLATION_OF_DNA_METHYLATION_PROTEINS	1.02698	0.422535	0.554234	0.100849	2.21875e-06	0.764437	0.820463	0.858452
REACTOME_O_LINKED_GLYCOSYLATION_OF_MUCINS	1.02768	0.412527	0.554084	0.0478519	0.00149655	0.607559	0.936034	0.933634
REACTOME_METABOLISM_OF_COFACTORS	1.02913	0.465306	0.552666	0.0442944	0.0656007	0.787122	0.741667	0.843361
KEGG_ERBB_SIGNALING_PATHWAY	1.02941	0.38055	0.553229	0.0939247	1.06025e-13	0.911018	0.600783	0.748489
KEGG_GLYCINE_SERINE_AND_THREONINE_METABOLISM	1.03053	0.40873	0.552324	-0.0249514	0.148108	-0.870191	0.623158	0.824352
REACTOME_HEDGEHOG_OFF_STATE	1.03057	0.407332	0.553335	0.0718863	1.76994e-06	1.01861	0.41683	0.665936
KEGG_NUCLEOTIDE_EXCISION_REPAIR	1.03158	0.410156	0.552593	0.0900703	1.37934e-05	0.847888	0.665966	0.79123
KEGG_CYTOSOLIC_DNA_SENSING_PATHWAY	1.03161	0.425101	0.5536	0.100675	3.00531e-07	-1.3926	0.092437	1
REACTOME_GPCR_LIGAND_BINDING	1.03169	0.372745	0.554512	0.0981086	2.81204e-17	-1.11241	0.324701	0.837785
KEGG_GLYCOSAMINOGLYCAN_BIOSYNTHESIS_KERATAN_SULFATE	1.03186	0.40393	0.555277	0.108726	4.5923e-07	-1.15985	0.285164	0.825687
REACTOME_DISEASES_ASSOCIATED_WITH_GLYCOSYLATION_PRECURSOR_BIOSYNTHESIS	1.03337	0.434608	0.55374	0.0886437	0.000969158	0.939883	0.569201	0.741522
KEGG_B_CELL_RECEPTOR_SIGNALING_PATHWAY	1.0363	0.396728	0.550136	0.129681	5.40983e-10	-0.869237	0.658228	0.821322
REACTOME_ABC_TRANSPORTER_DISORDERS	1.03806	0.413934	0.548127	0.143023	2.42031e-12	0.724413	0.760563	0.877843
REACTOME_SYNTHESIS_OF_SUBSTRATES_IN_N_GLYCAN_BIOSYTHESIS	1.03885	0.401288	0.547908	0.0928158	2.95855e-08	-1.53057	0.010395	1
REACTOME_INTERFERON_GAMMA_SIGNALING	1.03896	0.415479	0.548777	0.172837	4.44893e-10	0.800456	0.76	0.834841
REACTOME_OVARIAN_TUMOR_DOMAIN_PROTEASES	1.0422	0.395538	0.544297	0.103823	2.10831e-09	0.876151	0.585938	0.776971
REACTOME_INTRACELLULAR_SIGNALING_BY_SECOND_MESSENGERS	1.04225	0.37155	0.545262	0.0320669	0.000846811	-1.1479	0.254902	0.822209
REACTOME_PLASMA_LIPOPROTEIN_ASSEMBLY	1.04299	0.426501	0.545129	0.14252	6.54604e-08	0.964185	0.503119	0.720553
REACTOME_GAB1_SIGNALOSOME	1.04309	0.403727	0.546037	0.137221	2.21436e-09	0.836851	0.630648	0.80022
KEGG_GLYCOSPHINGOLIPID_BIOSYNTHESIS_GANGLIO_SERIES	1.04394	0.427419	0.545677	0.0976879	4.47586e-05	-1.31287	0.160569	0.927299
REACTOME_REGULATION_OF_FZD_BY_UBIQUITINATION	1.04471	0.40081	0.545518	0.0997954	7.48453e-07	1.1106	0.280561	0.583888
REACTOME_CASPASE_ACTIVATION_VIA_DEATH_RECEPTORS_IN_THE_PRESENCE_OF_LIGAND	1.0457	0.388889	0.544988	0.143384	6.90737e-06	-1.01037	0.416162	0.816436
KEGG_PYRUVATE_METABOLISM	1.04872	0.368526	0.540907	0.0379001	0.0365681	-0.999408	0.438384	0.811255
REACTOME_REGULATION_OF_EXPRESSION_OF_SLITS_AND_ROBOS	1.04974	0.404339	0.540321	0.0885528	1.02599e-05	-1.11136	0.326172	0.835808
HALLMARK_NOTCH_SIGNALING	1.05179	0.383817	0.537841	0.0460902	0.0136221	-1.19276	0.229675	0.832678
HALLMARK_HEDGEHOG_SIGNALING	1.0525	0.396266	0.537692	0.0767804	9.8185e-05	-1.49946	0.0160643	1
REACTOME_DEFECTIVE_GALNT3_CAUSES_FAMILIAL_HYPERPHOSPHATEMIC_TUMORAL_CALCINOSIS_HFTC	1.05263	0.399573	0.538547	0.0854918	0.00021707	-1.15556	0.283058	0.811554
REACTOME_SIGNALING_BY_ROBO_RECEPTORS	1.05398	0.388998	0.537378	0.0733026	1.03549e-05	0.544288	0.979879	0.960533
REACTOME_GRB2_EVENTS_IN_ERBB2_SIGNALING	1.05421	0.367983	0.538081	0.127737	7.49927e-10	0.905179	0.583826	0.750284
REACTOME_OPIOID_SIGNALLING	1.05505	0.363825	0.53789	0.0184047	0.181634	0.62586	0.900844	0.925985
REACTOME_INTERLEUKIN_6_FAMILY_SIGNALING	1.0551	0.389002	0.538888	0.138124	1.07666e-11	0.919291	0.574953	0.749361
REACTOME_INTRA_GOLGI_AND_RETROGRADE_GOLGI_TO_ER_TRAFFIC	1.0566	0.385593	0.537552	0.0125469	0.363433	-0.905148	0.596117	0.813742
KEGG_JAK_STAT_SIGNALING_PATHWAY	1.05826	0.373932	0.535917	0.10544	2.5014e-11	-1.05696	0.368952	0.823295
REACTOME_OTHER_INTERLEUKIN_SIGNALING	1.05923	0.362187	0.535471	0.11835	1.22462e-08	-1.49001	0.0293542	1
REACTOME_CHROMATIN_MODIFYING_ENZYMES	1.0593	0.360236	0.536434	0.0769116	3.15818e-06	-0.952702	0.537074	0.802256
REACTOME_SIGNALING_BY_NOTCH1	1.05965	0.349896	0.536949	-0.0180412	0.176134	-0.7964	0.754717	0.850628
REACTOME_RNA_POLYMERASE_I_TRANSCRIPTION_TERMINATION	1.06117	0.410506	0.535502	0.117465	3.3086e-08	0.674843	0.892216	0.901471
REACTOME_REGULATION_OF_GENE_EXPRESSION_IN_LATE_STAGE_BRANCHING_MORPHOGENESIS_PANCREATIC_BUD_PRECURSOR_CELLS	1.06284	0.362348	0.533826	0.0429845	0.0286024	-0.769449	0.770874	0.852915
KEGG_APOPTOSIS	1.06341	0.360324	0.53402	0.0773659	2.55372e-06	1.05346	0.378431	0.633915
REACTOME_RNA_POLYMERASE_III_TRANSCRIPTION_INITIATION_FROM_TYPE_1_PROMOTER	1.06365	0.380198	0.534736	0.118611	5.27404e-08	-1.26017	0.162791	0.84761
REACTOME_SIGNALING_BY_FGFR2_IIIA_TM	1.06641	0.397206	0.531256	0.121502	1.14898e-08	1.37741	0.151139	0.392111
REACTOME_RNA_POLYMERASE_III_TRANSCRIPTION	1.06738	0.357553	0.530671	0.0843987	6.71176e-06	-1.13695	0.219008	0.82636
REACTOME_PYRUVATE_METABOLISM_AND_CITRIC_ACID_TCA_CYCLE	1.06785	0.373518	0.530935	0.104142	5.24605e-09	1.30534	0.197917	0.448988
KEGG_LEUKOCYTE_TRANSENDOTHELIAL_MIGRATION	1.06788	0.346639	0.531978	0.0959352	2.26246e-07	0.752337	0.814961	0.866409
REACTOME_FCGR3A_MEDIATED_IL10_SYNTHESIS	1.0693	0.353535	0.530612	0.108256	1.59301e-08	-0.852524	0.714583	0.814214
REACTOME_MYOGENESIS	1.07093	0.355289	0.529024	0.0968401	3.39925e-08	-0.893905	0.642857	0.807466
REACTOME_INTERLEUKIN_RECEPTOR_SHC_SIGNALING	1.07158	0.38171	0.528991	0.149167	7.34057e-09	0.81535	0.747534	0.823159
REACTOME_HDACS_DEACETYLATE_HISTONES	1.07167	0.424362	0.529963	0.145214	4.00465e-07	0.937821	0.518518	0.739587
REACTOME_DEACTIVATION_OF_THE_BETA_CATENIN_TRANSACTIVATING_COMPLEX	1.072	0.380081	0.530598	0.0237684	0.15524	-0.686274	0.877155	0.890344
REACTOME_INTERLEUKIN_20_FAMILY_SIGNALING	1.07364	0.383333	0.528876	0.173733	7.22669e-14	-0.879368	0.607843	0.819588
REACTOME_BLOOD_GROUP_SYSTEMS_BIOSYNTHESIS	1.07454	0.367615	0.528513	0.170775	9.24174e-22	1.25338	0.217143	0.501375
REACTOME_CHONDROITIN_SULFATE_BIOSYNTHESIS	1.07719	0.377823	0.525032	0.127049	9.62186e-06	1.28003	0.192079	0.478262
REACTOME_APOPTOTIC_FACTOR_MEDIATED_RESPONSE	1.07723	0.360489	0.526081	0.0834716	1.34544e-05	-1.3114	0.0823045	0.921452
REACTOME_AMINO_ACID_TRANSPORT_ACROSS_THE_PLASMA_MEMBRANE	1.07757	0.330578	0.526643	0.143457	2.52652e-18	-1.3734	0.105769	0.935764
REACTOME_ACTIVATION_OF_AMPK_DOWNSTREAM_OF_NMDARS	1.07767	0.36518	0.527614	0.109811	9.63824e-08	-1.46659	0.0943026	1
REACTOME_TOLL_LIKE_RECEPTOR_4_TLR4_CASCADE	1.07822	0.346311	0.527838	0.0822385	6.46392e-08	0.908472	0.530938	0.747389
REACTOME_FC_EPSILON_RECEPTOR_FCERI_SIGNALING	1.08016	0.325301	0.52565	0.124569	1.15834e-13	0.931113	0.548583	0.744107
REACTOME_REGULATION_OF_RUNX1_EXPRESSION_AND_ACTIVITY	1.08057	0.359504	0.526189	0.164628	2.72086e-13	0.532667	0.924856	0.964588
REACTOME_MITOCHONDRIAL_TRANSLATION	1.08157	0.38716	0.525582	0.123214	5.93241e-07	0.72706	0.784	0.876882
KEGG_ADHERENS_JUNCTION	1.08238	0.336653	0.525302	0.0515194	0.00185506	-0.589374	0.974308	0.939689
REACTOME_RNA_POLYMERASE_III_CHAIN_ELONGATION	1.08713	0.372277	0.518637	0.104313	6.17218e-05	-1.25396	0.216797	0.829037
REACTOME_TRANSCRIPTION_OF_THE_HIV_GENOME	1.08734	0.320755	0.51942	0.125281	8.43509e-14	0.682984	0.846881	0.897667
REACTOME_HEDGEHOG_LIGAND_BIOGENESIS	1.08778	0.363445	0.519871	0.179853	3.41438e-15	-1.43215	0.0564854	1
REACTOME_DAP12_INTERACTIONS	1.08913	0.360489	0.518677	0.17445	6.7879e-12	-0.932451	0.557809	0.812858
REACTOME_G_PROTEIN_MEDIATED_EVENTS	1.08972	0.311111	0.518813	0.00655383	0.674121	0.840929	0.622718	0.797511
REACTOME_TRANSCRIPTIONAL_REGULATION_BY_VENTX	1.09015	0.327381	0.519175	0.0607011	7.50769e-06	1.1782	0.279762	0.536095
KEGG_BASE_EXCISION_REPAIR	1.09037	0.356299	0.519925	0.122842	6.3438e-08	1.25745	0.304	0.502603
REACTOME_MITOCHONDRIAL_TRNA_AMINOACYLATION	1.09307	0.340996	0.51636	0.0922116	9.32969e-05	-1.15881	0.283096	0.823153
REACTOME_UB_SPECIFIC_PROCESSING_PROTEASES	1.09411	0.327416	0.51575	0.115435	5.17117e-12	1.34787	0.203593	0.416651
KEGG_TYPE_I_DIABETES_MELLITUS	1.09422	0.390295	0.516694	0.189027	4.64531e-09	0.929628	0.581162	0.74521
REACTOME_PENTOSE_PHOSPHATE_PATHWAY	1.09596	0.37037	0.514851	0.198316	2.07367e-15	0.968843	0.51462	0.721033
REACTOME_JNK_C_JUN_KINASES_PHOSPHORYLATION_AND_ACTIVATION_MEDIATED_BY_ACTIVATED_HUMAN_TAK1	1.10188	0.300847	0.505991	0.138958	3.94555e-15	-1.03018	0.406375	0.820198
REACTOME_TRANSCRIPTIONAL_ACTIVATION_OF_MITOCHONDRIAL_BIOGENESIS	1.10322	0.286	0.504875	0.0472704	0.0004518	-1.1298	0.326489	0.825912
KEGG_VIRAL_MYOCARDITIS	1.10648	0.341513	0.500436	0.131552	8.04598e-08	-1.02532	0.394118	0.820393
REACTOME_ACTIVATION_OF_ANTERIOR_HOX_GENES_IN_HINDBRAIN_DEVELOPMENT_DURING_EARLY_EMBRYOGENESIS	1.10851	0.348928	0.498151	0.104305	2.97212e-06	-0.595162	0.97921	0.937887
KEGG_WNT_SIGNALING_PATHWAY	1.10859	0.294239	0.499112	0.0364144	0.00203095	-1.05909	0.364008	0.834001
REACTOME_RHO_GTPASES_ACTIVATE_PKNS	1.11024	0.375486	0.497359	0.169073	1.368e-10	1.21697	0.234568	0.518394
REACTOME_KERATAN_SULFATE_BIOSYNTHESIS	1.11491	0.32043	0.490967	0.100149	9.33308e-07	0.795276	0.72	0.838854
HALLMARK_CHOLESTEROL_HOMEOSTASIS	1.11882	0.321739	0.485651	0.0780079	1.99366e-06	1.10687	0.308176	0.587709
KEGG_TOLL_LIKE_RECEPTOR_SIGNALING_PATHWAY	1.11892	0.312629	0.486584	0.144092	2.03884e-14	1.45199	0.104938	0.328375
REACTOME_HIV_ELONGATION_ARREST_AND_RECOVERY	1.12103	0.345603	0.484332	0.163428	1.9079e-15	1.02924	0.457594	0.657122
REACTOME_ABORTIVE_ELONGATION_OF_HIV_1_TRANSCRIPT_IN_THE_ABSENCE_OF_TAT	1.12156	0.352823	0.48452	0.186278	4.64958e-16	1.03816	0.433663	0.652718
REACTOME_CYTOSOLIC_SENSORS_OF_PATHOGEN_ASSOCIATED_DNA	1.12195	0.29	0.484994	0.0590862	0.000338118	-0.722877	0.774127	0.882674
REACTOME_MITOCHONDRIAL_PROTEIN_IMPORT	1.1241	0.315151	0.482493	0.121296	1.48501e-07	0.86353	0.670833	0.785014
REACTOME_REGULATION_OF_PTEN_GENE_TRANSCRIPTION	1.12512	0.267894	0.481936	0.0290424	0.0256711	-0.650128	0.844828	0.913345
REACTOME_CELL_CELL_COMMUNICATION	1.12686	0.276688	0.480217	0.0941553	6.33522e-11	0.880167	0.579055	0.776769
KEGG_TERPENOID_BACKBONE_BIOSYNTHESIS	1.12785	0.332008	0.479535	0.0903845	0.00115403	0.623188	0.778689	0.926854
REACTOME_REGULATION_OF_TP53_EXPRESSION_AND_DEGRADATION	1.12892	0.300203	0.47886	0.0824439	6.16884e-07	0.810442	0.709877	0.827123
KEGG_HEMATOPOIETIC_CELL_LINEAGE	1.1298	0.338	0.478511	0.151165	1.07035e-09	0.953155	0.522158	0.726312
REACTOME_ACTIVATED_PKN1_STIMULATES_TRANSCRIPTION_OF_AR_ANDROGEN_RECEPTOR_REGULATED_GENES_KLK2_AND_KLK3	1.12982	0.382353	0.479586	0.225059	6.44544e-12	1.33527	0.210421	0.420046
KEGG_EPITHELIAL_CELL_SIGNALING_IN_HELICOBACTER_PYLORI_INFECTION	1.13232	0.273292	0.476633	0.0907546	1.42948e-08	0.743549	0.88015	0.870748
REACTOME_AMYLOID_FIBER_FORMATION	1.13548	0.327519	0.472711	0.165601	1.42801e-12	1.16293	0.317919	0.547181
REACTOME_P75NTR_SIGNALS_VIA_NF_KB	1.1372	0.309474	0.471117	0.144293	5.61708e-10
REACTOME_CELL_EXTRACELLULAR_MATRIX_INTERACTIONS	1.13903	0.330544	0.46926	0.121892	0.000165958	-1.14143	0.274059	0.824592
REACTOME_STRIATED_MUSCLE_CONTRACTION	1.14189	0.260521	0.465578	0.144332	4.45737e-14	0.772266	0.78125	0.852181
HALLMARK_DNA_REPAIR	1.14493	0.293666	0.461715	0.0971798	8.13179e-10	0.728959	0.772908	0.877067
REACTOME_G_ALPHA_I_SIGNALLING_EVENTS	1.14541	0.211577	0.46204	0.0879522	1.10426e-17	0.666201	0.840467	0.904017
REACTOME_NUCLEOBASE_CATABOLISM	1.14604	0.220859	0.462195	0.0666658	1.07228e-06	1.05684	0.352713	0.629309
REACTOME_RIPK1_MEDIATED_REGULATED_NECROSIS	1.14778	0.307393	0.460412	0.124871	5.04703e-06	-1.09568	0.289109	0.844106
REACTOME_TP53_REGULATES_TRANSCRIPTION_OF_GENES_INVOLVED_IN_CYTOCHROME_C_RELEASE	1.15108	0.260042	0.456302	0.0222036	0.215485	-0.965236	0.476768	0.813345
REACTOME_DEFECTIVE_C1GALT1C1_CAUSES_TN_POLYAGGLUTINATION_SYNDROME_TNPS	1.15185	0.309917	0.456116	0.106705	1.4867e-06	0.909452	0.558541	0.747096
REACTOME_SIGNALING_BY_ERYTHROPOIETIN	1.15212	0.299197	0.456752	0.195999	1.26134e-20	1.49459	0.0922131	0.291159
REACTOME_CA_DEPENDENT_EVENTS	1.1528	0.251462	0.456752	-0.0055754	0.740504	-0.903965	0.60334	0.806138
REACTOME_CELL_SURFACE_INTERACTIONS_AT_THE_VASCULAR_WALL	1.15285	0.291489	0.45776	0.143518	3.46079e-15	1.04632	0.419162	0.643853
HALLMARK_COMPLEMENT	1.15659	0.262097	0.452721	0.130394	1.6179e-11	1.27418	0.196819	0.485736
REACTOME_NEPHRIN_FAMILY_INTERACTIONS	1.15803	0.263918	0.451524	0.147519	1.5843e-16	-1.19729	0.204918	0.825878
KEGG_BASAL_TRANSCRIPTION_FACTORS	1.15809	0.274319	0.452471	0.139733	8.07341e-15	0.745674	0.797373	0.87049
REACTOME_HEDGEHOG_ON_STATE	1.15839	0.252066	0.453071	0.130579	4.64958e-16	0.911631	0.550607	0.74883
HALLMARK_IL2_STAT5_SIGNALING	1.16281	0.267068	0.447158	0.1213	1.51291e-11	-1.18315	0.270707	0.825536
REACTOME_RNA_POLYMERASE_I_TRANSCRIPTION_INITIATION	1.16445	0.279116	0.445746	0.131914	3.42889e-12	-1.06105	0.398148	0.841365
REACTOME_PEPTIDE_LIGAND_BINDING_RECEPTORS	1.16458	0.256461	0.446626	0.138432	1.81764e-20	1.00953	0.472973	0.673638
KEGG_PENTOSE_PHOSPHATE_PATHWAY	1.16602	0.260042	0.445504	0.196562	1.75778e-24	1.39299	0.123482	0.377858
REACTOME_NEUTROPHIL_DEGRANULATION	1.16925	0.256842	0.441638	0.106521	5.70228e-10	0.686067	0.860941	0.899522
REACTOME_METALLOPROTEASE_DUBS	1.1707	0.293774	0.440451	0.129707	1.44934e-07	-1.1682	0.273764	0.828912
REACTOME_INTERLEUKIN_7_SIGNALING	1.17078	0.257874	0.441364	0.106466	2.09718e-07	-0.823031	0.662577	0.8338
REACTOME_DNA_DOUBLE_STRAND_BREAK_RESPONSE	1.17641	0.295547	0.433487	0.184339	2.42191e-15	1.07939	0.405242	0.61247
KEGG_CHRONIC_MYELOID_LEUKEMIA	1.17709	0.217573	0.433567	0.0650031	1.88368e-06	0.880989	0.618026	0.776724
HALLMARK_TNFA_SIGNALING_VIA_NFKB	1.18076	0.29106	0.428944	0.164727	6.50057e-12	0.80878	0.658252	0.826993
HALLMARK_HYPOXIA	1.18114	0.255914	0.429388	0.100778	1.94762e-09	-1.02792	0.413333	0.821642
REACTOME_INTERLEUKIN_2_FAMILY_SIGNALING	1.18352	0.297619	0.426845	0.172843	8.49342e-11	0.773665	0.735409	0.852745
REACTOME_BASE_EXCISION_REPAIR	1.18443	0.322709	0.426452	0.206243	4.75808e-15	1.18883	0.198095	0.528786
KEGG_VIBRIO_CHOLERAE_INFECTION	1.18569	0.252119	0.425465	0.105118	9.34185e-09	0.783931	0.791829	0.846798
KEGG_FC_GAMMA_R_MEDIATED_PHAGOCYTOSIS	1.18615	0.245203	0.425842	0.158036	4.38431e-19	1.18079	0.25	0.535928
REACTOME_APOPTOTIC_CLEAVAGE_OF_CELLULAR_PROTEINS	1.18712	0.21281	0.425587	0.103191	3.36214e-11	1.19969	0.278106	0.52452
REACTOME_RHO_GTPASES_ACTIVATE_NADPH_OXIDASES	1.18812	0.277778	0.425165	0.145068	5.48217e-11	-1.48945	0.0404858	1
REACTOME_METABOLISM_OF_FOLATE_AND_PTERINES	1.19049	0.253061	0.422723	0.136571	1.58276e-10	0.671349	0.901606	0.899898
REACTOME_MEIOTIC_SYNAPSIS	1.19094	0.341699	0.423084	0.196032	9.12527e-14	0.831443	0.644841	0.806292
KEGG_CHEMOKINE_SIGNALING_PATHWAY	1.19395	0.253112	0.419399	0.148836	1.97813e-15	1.31398	0.126984	0.441505
REACTOME_IMMUNOREGULATORY_INTERACTIONS_BETWEEN_A_LYMPHOID_AND_A_NON_LYMPHOID_CELL	1.19604	0.310345	0.417155	0.195102	4.7605e-12	1.13846	0.326693	0.564909
REACTOME_RUNX1_REGULATES_GENES_INVOLVED_IN_MEGAKARYOCYTE_DIFFERENTIATION_AND_PLATELET_FUNCTION	1.19877	0.306	0.413956	0.19478	9.26248e-14	1.22405	0.268344	0.516887
REACTOME_ANTIGEN_ACTIVATES_B_CELL_RECEPTOR_BCR_LEADING_TO_GENERATION_OF_SECOND_MESSENGERS	1.19947	0.279022	0.413846	0.207745	1.14886e-13	1.031	0.411417	0.656965
REACTOME_COOPERATION_OF_PDCL_PHLP1_AND_TRIC_CCT_IN_G_PROTEIN_BETA_FOLDING	1.19998	0.219959	0.414067	0.139893	5.44033e-18	-1.27971	0.182711	0.875792
KEGG_BASAL_CELL_CARCINOMA	1.20013	0.213573	0.414884	0.0619874	0.000106335	-1.3439	0.127835	0.903967
REACTOME_REGULATION_OF_SIGNALING_BY_CBL	1.20199	0.243802	0.413035	0.201525	2.00167e-17	1.13365	0.369388	0.564591
REACTOME_TOLL_LIKE_RECEPTOR_CASCADES	1.20215	0.201646	0.413857	0.112295	7.22379e-13	1.56071	0.0258964	0.24526
REACTOME_CD28_CO_STIMULATION	1.20507	0.225806	0.410534	0.0972419	1.53924e-07	1.12543	0.274621	0.573729
REACTOME_DEUBIQUITINATION	1.20574	0.208925	0.410516	0.122417	2.33572e-17	-0.976739	0.499006	0.810088
REACTOME_SIGNALING_BY_EGFR_IN_CANCER	1.2059	0.209205	0.411283	0.161503	5.32008e-20	1.16616	0.263566	0.544321
HALLMARK_REACTIVE_OXYGEN_SPECIES_PATHWAY	1.20719	0.202062	0.410403	0.136638	7.2161e-15	-1.26001	0.17284	0.840189
REACTOME_NEGATIVE_REGULATION_OF_TCF_DEPENDENT_SIGNALING_BY_WNT_LIGAND_ANTAGONISTS	1.20773	0.255102	0.410584	0.108934	1.18386e-06	1.36622	0.111332	0.398823
KEGG_PRION_DISEASES	1.21237	0.209776	0.404084	0.119135	4.55773e-12	0.916768	0.539916	0.748347
REACTOME_SIGNALING_BY_EGFR	1.21372	0.190678	0.403117	0.146942	8.88176e-23	1.48866	0.0748031	0.293956
REACTOME_FCERI_MEDIATED_NF_KB_ACTIVATION	1.21585	0.248447	0.40109	0.18345	6.8319e-19	0.859285	0.693069	0.782691
REACTOME_NOTCH3_ACTIVATION_AND_TRANSMISSION_OF_SIGNAL_TO_THE_NUCLEUS	1.21747	0.193347	0.399523	0.0294068	0.105779	-1.05788	0.376278	0.828948
KEGG_PURINE_METABOLISM	1.21775	0.169388	0.4001	0.107607	4.2937e-22	1.12769	0.352251	0.571009
REACTOME_ASSEMBLY_AND_CELL_SURFACE_PRESENTATION_OF_NMDA_RECEPTORS	1.21991	0.218947	0.397888	0.138717	3.1744e-15	1.0783	0.401186	0.610056
REACTOME_EGFR_DOWNREGULATION	1.22055	0.195329	0.397903	0.151644	1.04206e-20	1.40914	0.134576	0.362313
REACTOME_KERATINIZATION	1.22104	0.208243	0.398229	0.131185	1.07683e-17	-1.07251	0.361905	0.84196
REACTOME_RNA_POLYMERASE_III_TRANSCRIPTION_TERMINATION	1.2238	0.226069	0.394977	0.109806	8.44328e-07	-0.948557	0.535573	0.80242
REACTOME_SEALING_OF_THE_NUCLEAR_ENVELOPE_NE_BY_ESCRT_III	1.22424	0.229299	0.395332	0.207856	6.31405e-23	1.63193	0.0800821	0.218438
REACTOME_NEGATIVE_EPIGENETIC_REGULATION_OF_RRNA_EXPRESSION	1.22557	0.285433	0.394446	0.199766	3.21942e-15	-1.61067	0.0299401	1
KEGG_CELL_ADHESION_MOLECULES_CAMS	1.22735	0.252677	0.392931	0.165913	1.38509e-13	0.782756	0.684418	0.845856
REACTOME_CLEC7A_DECTIN_1_SIGNALING	1.23008	0.221294	0.389988	0.17518	1.14528e-18	1.10321	0.304688	0.585587
REACTOME_TRANSCRIPTIONAL_REGULATION_BY_RUNX1	1.23343	0.228106	0.386031	0.156736	1.05575e-24	1.50658	0.136461	0.284021
REACTOME_INFLUENZA_INFECTION	1.23389	0.242915	0.386349	0.115668	2.08503e-08	-0.955677	0.490566	0.804446
REACTOME_L1CAM_INTERACTIONS	1.23402	0.224839	0.387154	0.117234	3.10665e-12	0.727442	0.754601	0.877673
KEGG_MELANOMA	1.23636	0.177189	0.384748	0.02871	0.0291987	0.887325	0.611881	0.768367
REACTOME_METABOLISM_OF_CARBOHYDRATES	1.23727	0.15565	0.384477	0.0972819	2.17154e-16	1.15476	0.293413	0.553025
REACTOME_NEGATIVE_REGULATION_OF_MET_ACTIVITY	1.23929	0.178862	0.382413	0.112289	1.04025e-10	1.30216	0.184739	0.452836
REACTOME_RUNX1_REGULATES_TRANSCRIPTION_OF_GENES_INVOLVED_IN_DIFFERENTIATION_OF_HSCS	1.24112	0.272016	0.380731	0.218372	1.66194e-20	1.35029	0.1875	0.414088
REACTOME_NOTCH1_INTRACELLULAR_DOMAIN_REGULATES_TRANSCRIPTION	1.24422	0.139442	0.377134	0.0125003	0.421352	0.919221	0.564315	0.748067
REACTOME_FCGAMMA_RECEPTOR_FCGR_DEPENDENT_PHAGOCYTOSIS	1.24427	0.203285	0.378067	0.152205	5.09352e-19	1.14597	0.307547	0.559981
REACTOME_EPHA_MEDIATED_GROWTH_CONE_COLLAPSE	1.24506	0.189409	0.377882	0.117772	8.63039e-10	0.522983	0.96945	0.966161
KEGG_GLYCOLYSIS_GLUCONEOGENESIS	1.2469	0.176938	0.376394	0.112021	7.61552e-12	-1.50089	0.0502901	1
REACTOME_WNT_LIGAND_BIOGENESIS_AND_TRAFFICKING	1.24812	0.174	0.375686	0.119902	1.48929e-10	0.852254	0.624046	0.786626
REACTOME_COPI_INDEPENDENT_GOLGI_TO_ER_RETROGRADE_TRAFFIC	1.25447	0.223404	0.3672	0.125573	7.34444e-11	1.03647	0.37931	0.65293
REACTOME_SIGNAL_TRANSDUCTION_BY_L1	1.25482	0.226415	0.36766	0.201476	2.04683e-16	1.2312	0.218254	0.509723
REACTOME_FORMATION_OF_THE_BETA_CATENIN_TCF_TRANSACTIVATING_COMPLEX	1.25717	0.281496	0.36518	0.20554	2.49688e-14	0.929475	0.559921	0.744081
REACTOME_NUCLEOTIDE_BINDING_DOMAIN_LEUCINE_RICH_REPEAT_CONTAINING_RECEPTOR_NLR_SIGNALING_PATHWAYS	1.25726	0.163934	0.3661	0.174953	6.66588e-21	1.18253	0.226908	0.535759
REACTOME_DNA_DAMAGE_TELOMERE_STRESS_INDUCED_SENESCENCE	1.25938	0.260116	0.363992	0.221033	5.64284e-16	0.844217	0.617108	0.794677
REACTOME_NONHOMOLOGOUS_END_JOINING_NHEJ	1.26288	0.235178	0.360108	0.20141	5.9242e-16	0.946227	0.538314	0.734575
REACTOME_TRANSCRIPTIONAL_REGULATION_BY_RUNX2	1.26391	0.151899	0.359588	0.147351	2.44188e-23	1.4325	0.138528	0.338901
REACTOME_DEGRADATION_OF_BETA_CATENIN_BY_THE_DESTRUCTION_COMPLEX	1.26405	0.195789	0.360399	0.165198	4.59355e-17	1.57898	0.0750988	0.230508
REACTOME_REPRODUCTION	1.26439	0.24466	0.360798	0.181826	1.22104e-18	0.909589	0.589219	0.748258
REACTOME_SIGNALING_BY_NOTCH4	1.26591	0.17437	0.359554	0.141556	2.1308e-15	1.0411	0.425197	0.648999
REACTOME_RESOLUTION_OF_ABASIC_SITES_AP_SITES	1.26672	0.228797	0.359449	0.183917	5.83461e-14	0.730656	0.781065	0.877422
REACTOME_RNA_POLYMERASE_I_PROMOTER_ESCAPE	1.26843	0.27593	0.358057	0.228754	2.53158e-16	1.18428	0.255906	0.535685
REACTOME_DEGRADATION_OF_GLI1_BY_THE_PROTEASOME	1.26988	0.222917	0.356976	0.209345	7.48325e-19	1.02342	0.443548	0.662985
REACTOME_MICRORNA_MIRNA_BIOGENESIS	1.2713	0.190196	0.35593	0.184996	2.11173e-20	1.04669	0.434442	0.644686
REACTOME_SIRT1_NEGATIVELY_REGULATES_RRNA_EXPRESSION	1.27163	0.277344	0.356406	0.2543	3.81223e-15	1.08284	0.32998	0.607582
KEGG_SMALL_CELL_LUNG_CANCER	1.27316	0.116803	0.355226	0.089176	6.02746e-12	-0.921721	0.551724	0.802308
REACTOME_COSTIMULATION_BY_THE_CD28_FAMILY	1.27432	0.213992	0.354675	0.148397	2.58432e-10	0.81793	0.687008	0.82156
REACTOME_RNA_POLYMERASE_I_TRANSCRIPTION	1.27465	0.268145	0.355239	0.210683	5.46972e-18	1.49065	0.121901	0.294076
KEGG_LEISHMANIA_INFECTION	1.27587	0.243243	0.35451	0.199699	9.00203e-13	1.11202	0.327004	0.584125
KEGG_AUTOIMMUNE_THYROID_DISEASE	1.2773	0.269939	0.35335	0.204954	1.18629e-10	1.17033	0.289738	0.541284
REACTOME_REGULATION_OF_MECP2_EXPRESSION_AND_ACTIVITY	1.27735	0.143145	0.354308	0.0565142	0.00280089	0.674004	0.922921	0.89971
REACTOME_METABOLISM_OF_STEROID_HORMONES	1.28014	0.135397	0.351282	0.0863797	1.01232e-07	-1.26943	0.213415	0.857759
REACTOME_TRANSCRIPTIONAL_ACTIVITY_OF_SMAD2_SMAD3_SMAD4_HETEROTRIMER	1.28098	0.1625	0.351011	0.105871	4.52639e-12	-1.25111	0.188716	0.816005
REACTOME_TP53_REGULATES_TRANSCRIPTION_OF_ADDITIONAL_CELL_CYCLE_GENES_WHOSE_EXACT_ROLE_IN_THE_P53_PATHWAY_REMAIN_UNCERTAIN	1.28358	0.155689	0.348297	0.134042	2.18756e-13	0.939092	0.514344	0.741621
REACTOME_CD209_DC_SIGN_SIGNALING	1.28691	0.161157	0.344764	0.160385	7.8814e-13	1.3403	0.213992	0.423237
REACTOME_PROCESSING_OF_INTRONLESS_PRE_MRNAS	1.28706	0.1875	0.345582	0.198527	3.5492e-20	1.04487	0.436475	0.645059
REACTOME_MRNA_DECAY_BY_3_TO_5_EXORIBONUCLEASE	1.28845	0.194779	0.344513	0.227473	2.89411e-25	1.62135	0.101833	0.221698
REACTOME_EPH_EPHRIN_SIGNALING	1.28944	0.166667	0.344168	0.132921	6.20075e-16	-1.33915	0.0947581	0.897583
KEGG_TRYPTOPHAN_METABOLISM	1.28994	0.136364	0.344491	0.114864	2.20197e-13	0.746163	0.727459	0.871118
REACTOME_TP53_REGULATES_TRANSCRIPTION_OF_DNA_REPAIR_GENES	1.29092	0.170588	0.344049	0.144156	1.80075e-16	-1.37965	0.0801603	0.95674
REACTOME_RRNA_PROCESSING	1.29478	0.204453	0.339584	0.16878	1.23746e-14	1.05691	0.410463	0.630637
REACTOME_SELECTIVE_AUTOPHAGY	1.295	0.147541	0.34028	0.147102	5.26904e-20	1.19108	0.294363	0.527807
REACTOME_ERCC6_CSB_AND_EHMT2_G9A_POSITIVELY_REGULATE_RRNA_EXPRESSION	1.29525	0.259481	0.340918	0.245155	1.37763e-15	1.28183	0.145418	0.478305
REACTOME_PURINE_CATABOLISM	1.29565	0.143434	0.341363	0.207928	1.55821e-29	1.5516	0.107884	0.246657
REACTOME_PINK_PARKIN_MEDIATED_MITOPHAGY	1.29676	0.164093	0.340801	0.177144	2.27064e-14	0.879973	0.624514	0.775751
REACTOME_DNA_METHYLATION	1.29864	0.257812	0.339236	0.280572	4.51905e-16	1.16684	0.311508	0.544584
REACTOME_SIGNALING_BY_TGF_BETA_RECEPTOR_COMPLEX	1.30022	0.128834	0.337927	0.119028	1.66871e-18	1.55341	0.131148	0.247009
REACTOME_APOPTOTIC_EXECUTION_PHASE	1.30811	0.135628	0.327304	0.155952	7.9267e-25	0.738928	0.774757	0.872911
REACTOME_CONSTITUTIVE_SIGNALING_BY_LIGAND_RESPONSIVE_EGFR_CANCER_VARIANTS	1.30837	0.144374	0.327908	0.173593	1.73947e-20	0.797178	0.769072	0.837272
REACTOME_TP53_REGULATES_TRANSCRIPTION_OF_CELL_DEATH_GENES	1.30949	0.0878661	0.327245	0.110465	8.13285e-16	-1.44223	0.0599174	1
KEGG_MELANOGENESIS	1.30977	0.0847458	0.327823	0.0885287	5.65742e-13	1.2834	0.208163	0.478872
REACTOME_TRANSCRIPTIONAL_REGULATION_BY_MECP2	1.31031	0.111345	0.328081	0.0914008	2.35259e-12	0.698781	0.766	0.89135
REACTOME_FORMATION_OF_THE_CORNIFIED_ENVELOPE	1.31278	0.164859	0.325398	0.170697	2.25107e-22	-1.72638	0.0118812	1
REACTOME_METABOLISM_OF_NUCLEOTIDES	1.31488	0.126482	0.323648	0.124247	3.78773e-17	-1.24837	0.144289	0.810181
REACTOME_ANCHORING_OF_THE_BASAL_BODY_TO_THE_PLASMA_MEMBRANE	1.31632	0.13215	0.322547	0.0959441	6.47914e-09	0.955233	0.51503	0.725486
REACTOME_GENERATION_OF_SECOND_MESSENGER_MOLECULES	1.31772	0.23029	0.321446	0.23357	2.8321e-11	0.860664	0.635458	0.781707
REACTOME_MISMATCH_REPAIR	1.31797	0.203846	0.322049	0.249183	1.12565e-19	1.03531	0.434959	0.65209
KEGG_NOD_LIKE_RECEPTOR_SIGNALING_PATHWAY	1.31854	0.149254	0.322253	0.201503	9.8051e-21	1.21578	0.195446	0.517442
REACTOME_AGGREPHAGY	1.32384	0.134269	0.315964	0.171765	2.28683e-20	0.960908	0.508065	0.720795
REACTOME_BASIGIN_INTERACTIONS	1.32388	0.128421	0.316906	0.228279	6.70538e-36	1.4817	0.0912698	0.300308
KEGG_ANTIGEN_PROCESSING_AND_PRESENTATION	1.32438	0.218182	0.317175	0.199365	1.39114e-13	-1.4556	0.0524109	1
REACTOME_TELOMERE_EXTENSION_BY_TELOMERASE	1.32471	0.15873	0.317726	0.260444	5.89267e-28	0.97897	0.474708	0.713009
REACTOME_TRANSCRIPTIONAL_REGULATION_BY_THE_AP_2_TFAP2_FAMILY_OF_TRANSCRIPTION_FACTORS	1.32565	0.102784	0.317439	0.124963	5.81195e-16	0.954458	0.506903	0.725497
REACTOME_ASSOCIATION_OF_TRIC_CCT_WITH_TARGET_PROTEINS_DURING_BIOSYNTHESIS	1.32624	0.173653	0.317547	0.140376	1.90023e-10	1.60142	0.0712831	0.218915
REACTOME_MEIOTIC_RECOMBINATION	1.32777	0.238004	0.316411	0.253024	3.39342e-18	-1.475	0.035343	1
REACTOME_YAP1_AND_WWTR1_TAZ_STIMULATED_GENE_EXPRESSION	1.32962	0.139186	0.314907	0.0851449	0.000408924	-1.20327	0.182353	0.858147
REACTOME_UNFOLDED_PROTEIN_RESPONSE_UPR	1.33004	0.122845	0.3153	0.155194	1.18615e-21	0.871759	0.670565	0.783261
KEGG_CYTOKINE_CYTOKINE_RECEPTOR_INTERACTION	1.33018	0.168699	0.316143	0.180426	5.4338e-19	-1.60327	0.00796813	1
KEGG_LYSINE_DEGRADATION	1.33067	0.121514	0.316448	0.092813	2.98711e-08	1.15677	0.300207	0.553737
REACTOME_DOWNSTREAM_SIGNALING_EVENTS_OF_B_CELL_RECEPTOR_BCR	1.33074	0.158317	0.317389	0.219236	1.75941e-22	-1.53716	0.00978474	1
REACTOME_SIGNALING_BY_HIPPO	1.33075	0.134969	0.318425	0.208006	7.83593e-19	0.862914	0.612774	0.783388
REACTOME_MRNA_SPLICING_MINOR_PATHWAY	1.33091	0.149225	0.319263	0.200764	2.54238e-24	-1.22076	0.20751	0.820006
REACTOME_MITOPHAGY	1.33339	0.139216	0.316824	0.192344	5.90382e-19	0.619691	0.969325	0.926924
REACTOME_PLATELET_SENSITIZATION_BY_LDL	1.3343	0.136179	0.316683	0.15749	3.06923e-14	1.51757	0.0776515	0.279112
HALLMARK_PI3K_AKT_MTOR_SIGNALING	1.33505	0.0893617	0.316713	0.114801	1.16543e-18	1.20997	0.168297	0.519963
REACTOME_DETOXIFICATION_OF_REACTIVE_OXYGEN_SPECIES	1.33618	0.124236	0.316134	0.150655	1.76983e-15	0.864163	0.582178	0.785255
KEGG_GAP_JUNCTION	1.33732	0.104034	0.315488	0.10656	1.50274e-12	-1.08187	0.393004	0.840328
REACTOME_REGULATION_OF_RUNX2_EXPRESSION_AND_ACTIVITY	1.33901	0.14898	0.31428	0.250678	6.53558e-34	1.6138	0.0462777	0.224721
REACTOME_DECTIN_1_MEDIATED_NONCANONICAL_NF_KB_SIGNALING	1.34109	0.157787	0.312342	0.240894	4.8107e-22	1.47743	0.120079	0.300222
REACTOME_CONSTITUTIVE_SIGNALING_BY_EGFRVIII	1.34458	0.122917	0.308716	0.180222	1.54374e-18	0.959489	0.496945	0.719016
REACTOME_MRNA_SPLICING	1.3481	0.131313	0.305111	0.171969	1.69985e-23	1.68796	0.00788955	0.212139
KEGG_T_CELL_RECEPTOR_SIGNALING_PATHWAY	1.34986	0.165644	0.303822	0.194457	9.71541e-23	0.960999	0.502814	0.722101
REACTOME_REGULATION_OF_TLR_BY_ENDOGENOUS_LIGAND	1.35005	0.165631	0.304639	0.239446	4.04697e-19	1.13536	0.341176	0.565933
KEGG_PANCREATIC_CANCER	1.35037	0.0942623	0.305271	0.0793688	2.01568e-08	-1.25868	0.174081	0.836743
REACTOME_CELLULAR_HEXOSE_TRANSPORT	1.35101	0.117895	0.305538	0.14214	1.28233e-14	-1.39816	0.0574949	1
REACTOME_FORMATION_OF_SENESCENCE_ASSOCIATED_HETEROCHROMATIN_FOCI_SAHF	1.35151	0.134122	0.305865	0.207223	3.29754e-21	1.33016	0.206751	0.424649
REACTOME_C_TYPE_LECTIN_RECEPTORS_CLRS	1.35717	0.112936	0.299052	0.178457	2.81391e-26	1.07429	0.409369	0.614204
REACTOME_ACTIVATION_OF_BAD_AND_TRANSLOCATION_TO_MITOCHONDRIA	1.35802	0.114583	0.298975	0.184651	2.28683e-20	1.36981	0.180556	0.402529
REACTOME_INTERFERON_SIGNALING	1.35867	0.198795	0.299192	0.200393	7.91467e-21	-1.65492	0.0154739	1
REACTOME_HCMV_LATE_EVENTS	1.35884	0.21063	0.299975	0.236217	5.73871e-19	-1.45641	0.107943	1
REACTOME_INTERLEUKIN_3_INTERLEUKIN_5_AND_GM_CSF_SIGNALING	1.3595	0.160966	0.300103	0.20848	2.81695e-21	1.25506	0.240079	0.503502
REACTOME_TRNA_MODIFICATION_IN_THE_NUCLEUS_AND_CYTOSOL	1.36108	0.153386	0.299003	0.180735	7.48493e-19	1.17697	0.239006	0.535344
REACTOME_TERMINATION_OF_TRANSLESION_DNA_SYNTHESIS	1.36177	0.134969	0.29912	0.218896	8.30369e-27	-0.884812	0.608081	0.814506
REACTOME_DEADENYLATION_DEPENDENT_MRNA_DECAY	1.3622	0.135458	0.29968	0.17943	7.00101e-25	-1.64137	0.0175439	1
REACTOME_DECTIN_2_FAMILY	1.36377	0.121019	0.298665	0.255671	1.19527e-31	1.37148	0.105566	0.401108
REACTOME_PRC2_METHYLATES_HISTONES_AND_DNA	1.36396	0.211462	0.299484	0.299705	2.02408e-20	0.972611	0.513131	0.720197
REACTOME_RMTS_METHYLATE_HISTONE_ARGININES	1.36431	0.212302	0.299983	0.21926	8.10671e-16	0.772382	0.688976	0.853341
REACTOME_EGR2_AND_SOX10_MEDIATED_INITIATION_OF_SCHWANN_CELL_MYELINATION	1.36543	0.0909091	0.299558	0.141258	8.82974e-14	-1.66676	0.0101215	1
REACTOME_SIGNALING_BY_PDGFR_IN_DISEASE	1.36573	0.103448	0.300235	0.177865	7.65856e-20	1.49251	0.119097	0.292758
REACTOME_REGULATION_OF_IFNA_SIGNALING	1.36678	0.138211	0.299827	0.215372	3.22307e-21	1.61028	0.0946502	0.221216
KEGG_PATHWAYS_IN_CANCER	1.36707	0.0654008	0.300539	0.0637262	4.44823e-09	1.13298	0.3125	0.564453
REACTOME_NOTCH3_INTRACELLULAR_DOMAIN_REGULATES_TRANSCRIPTION	1.37011	0.111111	0.297388	0.0562945	0.0066195	-0.558145	0.94162	0.95038
REACTOME_RHO_GTPASES_ACTIVATE_WASPS_AND_WAVES	1.37382	0.122622	0.293319	0.201084	2.07258e-23	1.1567	0.243513	0.552395
REACTOME_PROCESSING_OF_CAPPED_INTRONLESS_PRE_MRNA	1.37548	0.115538	0.292234	0.252908	2.83085e-31	1.14263	0.303393	0.563114
REACTOME_DISORDERS_OF_TRANSMEMBRANE_TRANSPORTERS	1.37577	0.0873181	0.292954	0.180938	7.87368e-41	1.6051	0.0438931	0.217137
REACTOME_NUCLEOBASE_BIOSYNTHESIS	1.37656	0.150301	0.292925	0.319478	2.73646e-32	1.20734	0.251509	0.522928
KEGG_RNA_POLYMERASE	1.37721	0.129293	0.293201	0.222905	2.3103e-22	1.24316	0.253521	0.505387
KEGG_SYSTEMIC_LUPUS_ERYTHEMATOSUS	1.37976	0.164384	0.290881	0.234663	3.12575e-21	1.00218	0.468432	0.679736
REACTOME_GAP_FILLING_DNA_REPAIR_SYNTHESIS_AND_LIGATION_IN_GG_NER	1.3798	0.137795	0.291928	0.24545	1.39086e-23	1.13529	0.361111	0.564589
REACTOME_PTEN_REGULATION	1.38725	0.0622318	0.282702	0.139802	3.10684e-25	1.38769	0.0864662	0.385824
REACTOME_MEIOSIS	1.38815	0.175	0.282493	0.235523	1.05851e-22	1.50753	0.137014	0.28439
REACTOME_PARASITE_INFECTION	1.38817	0.126316	0.283546	0.212253	1.85561e-28	1.10327	0.365234	0.586909
REACTOME_DUAL_INCISION_IN_GG_NER	1.38988	0.118474	0.282193	0.178867	1.58879e-17	-1.39886	0.0506823	1
HALLMARK_INTERFERON_GAMMA_RESPONSE	1.39032	0.191358	0.282654	0.266695	1.14277e-16	1.07533	0.372549	0.61373
REACTOME_PYRUVATE_METABOLISM	1.3904	0.0985325	0.283669	0.165367	9.3347e-23	1.4164	0.161826	0.356346
KEGG_GLIOMA	1.39789	0.0792291	0.274635	0.132059	4.16649e-21	0.901053	0.569358	0.751881
KEGG_GLYOXYLATE_AND_DICARBOXYLATE_METABOLISM	1.39804	0.102725	0.275556	0.149842	2.83353e-11	1.33667	0.12426	0.42439
REACTOME_TRANSCRIPTIONAL_REGULATION_OF_GRANULOPOIESIS	1.40259	0.170588	0.270818	0.242412	7.09543e-20	0.870805	0.57002	0.780831
HALLMARK_GLYCOLYSIS	1.40335	0.088983	0.27086	0.151789	1.70359e-24	1.19417	0.269531	0.52666
REACTOME_REGULATION_OF_PTEN_STABILITY_AND_ACTIVITY	1.40376	0.108333	0.271482	0.218069	1.27152e-24	-1.10758	0.300589	0.836038
REACTOME_CELLULAR_RESPONSE_TO_HEAT_STRESS	1.40668	0.0889328	0.268774	0.152362	1.36852e-24	1.43409	0.160569	0.33796
REACTOME_DEFECTIVE_CFTR_CAUSES_CYSTIC_FIBROSIS	1.4086	0.13125	0.267332	0.233061	4.65718e-21	1.22305	0.235537	0.517111
REACTOME_PRE_NOTCH_EXPRESSION_AND_PROCESSING	1.40865	0.149194	0.268351	0.202278	1.05996e-18	0.890037	0.561368	0.769193
KEGG_ALLOGRAFT_REJECTION	1.40928	0.200405	0.2685	0.256095	8.84918e-12	1.11789	0.358051	0.581109
REACTOME_TELOMERE_MAINTENANCE	1.41401	0.135081	0.263504	0.315739	2.41048e-31	1.55217	0.0658915	0.247442
REACTOME_NEGATIVE_REGULATION_OF_NOTCH4_SIGNALING	1.41651	0.116667	0.261201	0.269355	4.92275e-27	1.31025	0.219417	0.446729
REACTOME_TRANSLESION_SYNTHESIS_BY_POLK	1.41696	0.11546	0.261739	0.264465	2.0045e-25	1.2403	0.257937	0.503884
KEGG_INTESTINAL_IMMUNE_NETWORK_FOR_IGA_PRODUCTION	1.41734	0.169072	0.262198	0.212485	8.10723e-12	-1.2782	0.155378	0.871954
REACTOME_SIGNALING_BY_INTERLEUKINS	1.41772	0.0712788	0.262739	0.1812	1.20956e-31	1.73699	0.028169	0.2309
REACTOME_SIGNALING_BY_THE_B_CELL_RECEPTOR_BCR	1.42392	0.104723	0.255976	0.235812	6.09579e-30	1.48434	0.128692	0.29948
REACTOME_GOLGI_TO_ER_RETROGRADE_TRANSPORT	1.42542	0.0769231	0.255123	0.116209	6.27018e-13	0.917711	0.55916	0.748011
REACTOME_REGULATION_OF_RAS_BY_GAPS	1.42546	0.108333	0.256127	0.237042	2.35685e-29	1.21687	0.228571	0.516944
REACTOME_CRMPS_IN_SEMA3A_SIGNALING	1.42815	0.107438	0.253907	0.190314	4.01849e-12	1.1948	0.224742	0.526957
REACTOME_TCR_SIGNALING	1.42851	0.12963	0.25452	0.23014	1.3645e-25	1.40833	0.15121	0.361759
HALLMARK_IL6_JAK_STAT3_SIGNALING	1.42921	0.12753	0.254784	0.253005	6.39345e-25	1.09933	0.320408	0.591075
REACTOME_PROTEIN_FOLDING	1.43126	0.0748988	0.252948	0.170335	2.38747e-28	1.49606	0.0535714	0.290846
REACTOME_KSRP_KHSRP_BINDS_AND_DESTABILIZES_MRNA	1.43202	0.0987903	0.25297	0.223376	2.22733e-26	1.38315	0.14053	0.387212
REACTOME_EPIGENETIC_REGULATION_OF_GENE_EXPRESSION	1.43347	0.127016	0.252252	0.24235	2.60308e-29	0.87006	0.595142	0.780739
REACTOME_LISTERIA_MONOCYTOGENES_ENTRY_INTO_HOST_CELLS	1.43721	0.0612245	0.248402	0.210269	2.80778e-34	1.75642	0.0297619	0.274816
REACTOME_PIWI_INTERACTING_RNA_PIRNA_BIOGENESIS	1.43982	0.0851064	0.246065	0.191319	3.24075e-28	-1.42957	0.0704225	0.995671
REACTOME_SIGNALING_BY_NOTCH3	1.44143	0.0594262	0.244913	0.0421439	0.00482267	-0.927508	0.567134	0.816821
REACTOME_CONDENSATION_OF_PROPHASE_CHROMOSOMES	1.4428	0.16996	0.244235	0.314408	3.25681e-21	1.13524	0.291165	0.56326
REACTOME_INLB_MEDIATED_ENTRY_OF_LISTERIA_MONOCYTOGENES_INTO_HOST_CELL	1.44466	0.0696721	0.242902	0.251776	3.35494e-40	1.20653	0.234694	0.52138
REACTOME_SUMOYLATION	1.44544	0.063745	0.242878	0.172183	1.00595e-39	1.50408	0.0694445	0.281223
REACTOME_INTRINSIC_PATHWAY_FOR_APOPTOSIS	1.44651	0.0353982	0.242588	0.140312	2.7234e-25	1.00862	0.47012	0.673902
REACTOME_PD_1_SIGNALING	1.4467	0.143451	0.243395	0.240593	9.32145e-10	-0.821899	0.783784	0.833417
REACTOME_ANTIGEN_PROCESSING_CROSS_PRESENTATION	1.44767	0.118143	0.24321	0.257485	9.86571e-26	-0.872503	0.639676	0.822631
REACTOME_TNFS_BIND_THEIR_PHYSIOLOGICAL_RECEPTORS	1.44838	0.110887	0.24329	0.228525	1.73631e-17	-1.48082	0.0410156	1
REACTOME_DEGRADATION_OF_AXIN	1.44855	0.100209	0.244215	0.248063	1.85814e-23	1.44183	0.102161	0.331822
REACTOME_CTLA4_INHIBITORY_SIGNALING	1.44858	0.0912779	0.245273	0.230677	4.93139e-27	1.34505	0.0992063	0.419853
REACTOME_TRP_CHANNELS	1.4502	0.0582121	0.244291	0.127101	2.66889e-13	-1.60655	0.00421053	1
REACTOME_INTERLEUKIN_1_SIGNALING	1.45105	0.0754717	0.244323	0.222866	2.79077e-30	1.37823	0.1639	0.39244
REACTOME_TCF_DEPENDENT_SIGNALING_IN_RESPONSE_TO_WNT	1.45145	0.0848485	0.244849	0.177468	4.93021e-30	1.55999	0.0392927	0.242569
KEGG_PYRIMIDINE_METABOLISM	1.45165	0.0775348	0.24566	0.195535	5.3116e-31	1.42747	0.0647773	0.34241
REACTOME_MISCELLANEOUS_TRANSPORT_AND_BINDING_EVENTS	1.45254	0.0641822	0.245526	0.192876	6.73366e-25	1.34348	0.156627	0.421097
REACTOME_NUCLEOTIDE_SALVAGE	1.45336	0.0720339	0.245665	0.25307	5.73489e-36	1.63384	0.0561122	0.217927
REACTOME_INTERLEUKIN_1_FAMILY_SIGNALING	1.45336	0.0705128	0.246791	0.197302	2.23902e-34	1.14905	0.361396	0.558996
REACTOME_POST_CHAPERONIN_TUBULIN_FOLDING_PATHWAY	1.45338	0.11157	0.247892	0.306129	4.12354e-36	1.59319	0.079918	0.222073
REACTOME_PROCESSIVE_SYNTHESIS_ON_THE_LAGGING_STRAND	1.45503	0.11412	0.246713	0.422532	1.20397e-43	1.17977	0.285156	0.534725
KEGG_AMINOACYL_TRNA_BIOSYNTHESIS	1.45678	0.111328	0.245818	0.216481	1.12348e-20	1.26153	0.194444	0.500291
REACTOME_SCF_SKP2_MEDIATED_DEGRADATION_OF_P27_P21	1.46204	0.0943396	0.240282	0.300326	1.71362e-31	1.20237	0.241107	0.524289
REACTOME_AUF1_HNRNP_D0_BINDS_AND_DESTABILIZES_MRNA	1.46306	0.092437	0.24005	0.266954	2.55504e-25	0.970651	0.48	0.722281
REACTOME_INTERLEUKIN_12_FAMILY_SIGNALING	1.46418	0.0662526	0.239868	0.249626	2.10274e-35	1.56557	0.0328542	0.24141
REACTOME_DNA_REPAIR	1.46715	0.0760234	0.237167	0.18389	2.03123e-25	1.00297	0.490385	0.679818
REACTOME_SIGNAL_REGULATORY_PROTEIN_FAMILY_INTERACTIONS	1.46721	0.0860656	0.238226	0.224997	6.95198e-18	-1.33305	0.154762	0.897827
REACTOME_SLC_TRANSPORTER_DISORDERS	1.46955	0.0317125	0.2362	0.196021	7.87646e-59	1.62166	0.0165289	0.223556
REACTOME_HIV_LIFE_CYCLE	1.47004	0.0445736	0.236797	0.197071	5.19112e-36	1.44898	0.111111	0.331829
HALLMARK_INFLAMMATORY_RESPONSE	1.47226	0.0973085	0.235283	0.244113	1.74995e-25	1.66088	0.0391389	0.210775
REACTOME_BETA_CATENIN_INDEPENDENT_WNT_SIGNALING	1.47294	0.0390456	0.235459	0.167319	2.74587e-33	1.50613	0.0809717	0.282892
REACTOME_TRANSLESION_SYNTHESIS_BY_Y_FAMILY_DNA_POLYMERASES_BYPASSES_LESIONS_ON_DNA_TEMPLATE	1.47325	0.0784708	0.236197	0.24753	2.05929e-40	1.61272	0.0541082	0.219654
REACTOME_DEGRADATION_OF_DVL	1.47341	0.0914634	0.237192	0.249098	2.19063e-25	0.931352	0.552381	0.74511
REACTOME_RRNA_MODIFICATION_IN_THE_NUCLEUS_AND_CYTOSOL	1.47356	0.115768	0.238166	0.283809	2.04434e-30	1.64076	0.0518234	0.214289
REACTOME_CELLULAR_RESPONSE_TO_HYPOXIA	1.47649	0.0709812	0.235327	0.224055	6.58912e-28	1.43475	0.12753	0.341918
REACTOME_CARBOXYTERMINAL_POST_TRANSLATIONAL_MODIFICATIONS_OF_TUBULIN	1.47892	0.0487288	0.233324	0.133038	2.77256e-16	0.713757	0.860835	0.880829
REACTOME_SYNTHESIS_OF_ACTIVE_UBIQUITIN_ROLES_OF_E1_AND_E2_ENZYMES	1.48275	0.0552147	0.229918	0.189503	7.84579e-22	1.06501	0.362725	0.624925
REACTOME_OXIDATIVE_STRESS_INDUCED_SENESCENCE	1.48378	0.106855	0.229745	0.250199	4.94822e-30	1.47482	0.106212	0.299604
REACTOME_HDMS_DEMETHYLATE_HISTONES	1.48528	0.10387	0.228875	0.285964	2.87203e-29	1.33813	0.107345	0.42526
REACTOME_STABILIZATION_OF_P53	1.4875	0.0899582	0.227408	0.281748	6.80307e-31	1.36264	0.174	0.401821
KEGG_GRAFT_VERSUS_HOST_DISEASE	1.48772	0.12	0.22825	0.279473	3.16489e-14	0.910394	0.550781	0.748233
REACTOME_HIV_INFECTION	1.48814	0.0522088	0.228861	0.207562	1.43108e-37	1.68324	0.0702479	0.213588
REACTOME_B_WICH_COMPLEX_POSITIVELY_REGULATES_RRNA_EXPRESSION	1.48928	0.132937	0.228576	0.298544	7.13046e-28	1.6812	0.0484848	0.210895
REACTOME_SIGNALING_BY_WNT	1.48984	0.0429448	0.229021	0.15288	6.84426e-36	1.4284	0.0645161	0.344082
REACTOME_HCMV_INFECTION	1.49027	0.11	0.229647	0.245555	8.76716e-28	1.466	0.116327	0.307056
KEGG_MISMATCH_REPAIR	1.49257	0.09	0.227975	0.318643	2.38086e-33	1.44731	0.0441767	0.33294
REACTOME_POSITIVE_EPIGENETIC_REGULATION_OF_RRNA_EXPRESSION	1.49363	0.112474	0.227951	0.28544	3.47228e-30	1.25745	0.298569	0.504362
REACTOME_RHO_GTPASES_ACTIVATE_IQGAPS	1.49553	0.0788382	0.226557	0.159399	2.82967e-14	-1.03116	0.406312	0.821479
KEGG_NATURAL_KILLER_CELL_MEDIATED_CYTOTOXICITY	1.49592	0.09375	0.227303	0.24231	2.65701e-29	1.34235	0.108108	0.421457
REACTOME_MRNA_DECAY_BY_5_TO_3_EXORIBONUCLEASE	1.4975	0.0530612	0.226404	0.268171	3.3439e-29	1.27229	0.210953	0.487155
REACTOME_CHEMOKINE_RECEPTORS_BIND_CHEMOKINES	1.50345	0.114519	0.219975	0.30446	1.38111e-27	1.47282	0.114754	0.301101
REACTOME_PROCESSING_OF_CAPPED_INTRON_CONTAINING_PRE_MRNA	1.50454	0.0626305	0.219864	0.217636	1.98428e-36	1.49035	0.0967078	0.292865
REACTOME_TAK1_ACTIVATES_NFKB_BY_PHOSPHORYLATION_AND_ACTIVATION_OF_IKKS_COMPLEX	1.51039	0.052521	0.213847	0.214151	9.12002e-34	-0.896667	0.587302	0.807337
REACTOME_POLYMERASE_SWITCHING_ON_THE_C_STRAND_OF_THE_TELOMERE	1.51288	0.0761523	0.212105	0.499947	4.2897e-56	1.77238	0.00214592	0.290405
REACTOME_TELOMERE_C_STRAND_LAGGING_STRAND_SYNTHESIS	1.51406	0.0889749	0.211819	0.425296	3.92169e-53	1.13869	0.291925	0.565978
REACTOME_ACTIVATION_OF_BH3_ONLY_PROTEINS	1.51436	0.0465116	0.2126	0.202578	3.63629e-33	1.04262	0.378	0.647638
REACTOME_REGULATION_OF_MRNA_STABILITY_BY_PROTEINS_THAT_BIND_AU_RICH_ELEMENTS	1.51564	0.0696721	0.212347	0.234774	5.38395e-32	0.769353	0.696078	0.855307
REACTOME_RNA_POLYMERASE_II_TRANSCRIPTION_TERMINATION	1.51863	0.0613108	0.209894	0.261073	7.81096e-47	1.83	0.0118577	0.409333
REACTOME_STING_MEDIATED_INDUCTION_OF_HOST_IMMUNE_RESPONSES	1.52014	0.050813	0.209175	0.187082	7.03401e-17	1.36745	0.188755	0.399963
REACTOME_SEMA3A_PAK_DEPENDENT_AXON_REPULSION	1.52074	0.0599174	0.209623	0.204416	4.49596e-17	-1.33311	0.183953	0.909565
REACTOME_TRANSCRIPTIONAL_REGULATION_BY_RUNX3	1.52171	0.039749	0.209596	0.211554	2.75196e-39	1.35661	0.0867052	0.407788
REACTOME_PCNA_DEPENDENT_LONG_PATCH_BASE_EXCISION_REPAIR	1.52225	0.0749507	0.210193	0.371432	6.56944e-37	1.25128	0.223077	0.503819
REACTOME_UCH_PROTEINASES	1.52275	0.0582329	0.210672	0.23415	2.35326e-30	1.21002	0.210204	0.521427
REACTOME_CYCLIN_A_CDK2_ASSOCIATED_EVENTS_AT_S_PHASE_ENTRY	1.52278	0.0534188	0.211859	0.275452	2.16269e-36	1.62573	0.103239	0.224037
REACTOME_NA_CL_DEPENDENT_NEUROTRANSMITTER_TRANSPORTERS	1.52351	0.052521	0.212171	0.271901	1.90706e-33	1.70501	0.0519481	0.212167
KEGG_SPLICEOSOME	1.52601	0.0596708	0.210313	0.225944	5.5317e-35	1.28235	0.223969	0.479077
REACTOME_SENESCENCE_ASSOCIATED_SECRETORY_PHENOTYPE_SASP	1.52621	0.108268	0.211427	0.265498	1.81614e-30	-0.981608	0.48566	0.808896
REACTOME_TNF_RECEPTOR_SUPERFAMILY_TNFSF_MEMBERS_MEDIATING_NON_CANONICAL_NF_KB_PATHWAY	1.5263	0.0894309	0.212575	0.369369	9.45141e-33	1.48026	0.0931174	0.300816
REACTOME_NOD1_2_SIGNALING_PATHWAY	1.52657	0.0631365	0.213497	0.226166	4.67653e-34	1.24701	0.17451	0.505025
REACTOME_METABOLISM_OF_POLYAMINES	1.53049	0.0649895	0.20973	0.286015	6.73584e-33	0.961264	0.524462	0.72306
REACTOME_PKMTS_METHYLATE_HISTONE_LYSINES	1.53297	0.096	0.207909	0.263773	2.11366e-30	1.32963	0.2	0.423962
REACTOME_COPI_DEPENDENT_GOLGI_TO_ER_RETROGRADE_TRAFFIC	1.53419	0.0428266	0.207766	0.156095	1.93568e-20	1.56877	0.0633397	0.240351
REACTOME_REGULATION_OF_RUNX3_EXPRESSION_AND_ACTIVITY	1.5386	0.0538302	0.203758	0.298602	2.97056e-32	1.54708	0.0684932	0.244888
REACTOME_REGULATION_OF_HSF1_MEDIATED_HEAT_SHOCK_RESPONSE	1.53878	0.0388548	0.204735	0.198657	3.13036e-37	1.24858	0.236253	0.505372
KEGG_RNA_DEGRADATION	1.53892	0.0462777	0.20585	0.210833	5.4402e-35	-1.24877	0.189723	0.815876
HALLMARK_UV_RESPONSE_UP	1.54558	0.0293501	0.198718	0.181155	1.93882e-43	1.36656	0.145631	0.399872
REACTOME_TRNA_AMINOACYLATION	1.54665	0.0644531	0.198634	0.246779	1.83616e-25	1.11366	0.364729	0.58401
KEGG_NON_SMALL_CELL_LUNG_CANCER	1.55142	0.0302376	0.194141	0.190846	3.63747e-40	1.60297	0.0822785	0.218446
REACTOME_ASYMMETRIC_LOCALIZATION_OF_PCP_PROTEINS	1.55206	0.0548523	0.194482	0.260858	3.66456e-32	1.5438	0.121951	0.246634
REACTOME_CONVERSION_FROM_APC_C_CDC20_TO_APC_C_CDH1_IN_LATE_ANAPHASE	1.55242	0.03861	0.195314	0.159375	9.65773e-16	0.968771	0.484849	0.719681
HALLMARK_SPERMATOGENESIS	1.55374	0.0125523	0.195021	0.186125	1.92894e-48	1.56646	0.0453608	0.241993
REACTOME_LAGGING_STRAND_SYNTHESIS	1.55655	0.0609037	0.192609	0.471644	2.61175e-51	1.75528	0.0322581	0.267398
REACTOME_PCP_CE_PATHWAY	1.55706	0.0361702	0.193353	0.229069	1.47722e-34	1.47051	0.127701	0.303254
HALLMARK_UNFOLDED_PROTEIN_RESPONSE	1.55795	0.032538	0.193549	0.196584	5.45476e-33	1.75152	0.0429448	0.242146
REACTOME_SMAD2_SMAD3_SMAD4_HETEROTRIMER_REGULATES_TRANSCRIPTION	1.55931	0.038055	0.193157	0.190456	2.14336e-24	-0.996925	0.464286	0.813334
REACTOME_FACTORS_INVOLVED_IN_MEGAKARYOCYTE_DEVELOPMENT_AND_PLATELET_PRODUCTION	1.56049	0.0287474	0.193206	0.201355	5.20517e-51	1.70987	0.0114504	0.219903
REACTOME_ACTIVATED_TAK1_MEDIATES_P38_MAPK_ACTIVATION	1.56111	0.0231579	0.193778	0.243281	8.43725e-35	1.17181	0.340206	0.540112
REACTOME_DNA_DAMAGE_BYPASS	1.56205	0.0473373	0.194197	0.253181	4.19926e-42	1.38694	0.147348	0.383615
KEGG_PROGESTERONE_MEDIATED_OOCYTE_MATURATION	1.56287	0.0327198	0.194389	0.171847	4.74538e-39	1.76155	0.0240964	0.282007
REACTOME_TRANSPORT_OF_CONNEXONS_TO_THE_PLASMA_MEMBRANE	1.565	0.0555556	0.193267	0.270381	9.99803e-28	-1.17324	0.185259	0.842506
REACTOME_TRANSCRIPTIONAL_REGULATION_BY_SMALL_RNAS	1.57037	0.0846774	0.187863	0.326359	5.78696e-35	1.65987	0.0648536	0.209491
KEGG_PROTEASOME	1.57865	0.0643154	0.179694	0.326195	2.30454e-31	1.29787	0.12069	0.457246
REACTOME_SIGNALING_BY_NOTCH	1.58077	0.0437376	0.178356	0.198127	1.16541e-41	1.53549	0.0604288	0.257007
REACTOME_CROSS_PRESENTATION_OF_SOLUBLE_EXOGENOUS_ANTIGENS_ENDOSOMES	1.58334	0.0471311	0.176945	0.29481	4.36185e-30	1.22272	0.261209	0.514458
REACTOME_TRANSCRIPTIONAL_REGULATION_BY_E2F6	1.58662	0.0305344	0.174187	0.23823	5.39782e-35	1.35358	0.182008	0.4115
REACTOME_INTERLEUKIN_12_SIGNALING	1.58675	0.0352697	0.175235	0.267284	1.27007e-38	1.54771	0.0661157	0.249032
HALLMARK_WNT_BETA_CATENIN_SIGNALING	1.58978	0.034632	0.17309	0.118285	1.98328e-11	1.10622	0.349515	0.585933
REACTOME_ANTIVIRAL_MECHANISM_BY_IFN_STIMULATED_GENES	1.59082	0.045738	0.173173	0.255384	5.36759e-43	1.44362	0.0978887	0.330609
REACTOME_EXTENSION_OF_TELOMERES	1.59123	0.061144	0.173952	0.379239	7.39308e-57	1.42113	0.157464	0.351701
REACTOME_REGULATION_OF_TP53_ACTIVITY	1.59628	0.0141414	0.169173	0.161597	3.03279e-31	1.32002	0.172485	0.435971
REACTOME_HDR_THROUGH_SINGLE_STRAND_ANNEALING_SSA	1.59655	0.0397614	0.170125	0.303566	1.87733e-37	1.5112	0.0881148	0.283841
REACTOME_GLUCOSE_METABOLISM	1.60511	0.0453608	0.161805	0.205118	8.84128e-32	1.06351	0.421687	0.626251
REACTOME_RESOLUTION_OF_D_LOOP_STRUCTURES	1.607	0.0445736	0.161104	0.326061	2.86228e-40	1.67717	0.057971	0.211692
REACTOME_RESOLUTION_OF_AP_SITES_VIA_THE_MULTIPLE_NUCLEOTIDE_PATCH_REPLACEMENT_PATHWAY	1.60831	0.0470588	0.160915	0.36721	1.6431e-38	1.38396	0.0884615	0.387458
REACTOME_PROCESSING_OF_DNA_DOUBLE_STRAND_BREAK_ENDS	1.60878	0.0499002	0.161497	0.300259	1.2027e-36	1.5473	0.127049	0.247961
REACTOME_RESOLUTION_OF_D_LOOP_STRUCTURES_THROUGH_SYNTHESIS_DEPENDENT_STRAND_ANNEALING_SDSA	1.60959	0.028	0.161619	0.385807	2.63857e-52	1.75181	0.0376238	0.249369
REACTOME_GENE_SILENCING_BY_RNA	1.61245	0.0544355	0.159657	0.291068	9.13098e-39	1.48406	0.0533333	0.298123
KEGG_PRIMARY_IMMUNODEFICIENCY	1.61246	0.0833333	0.160895	0.372279	1.03065e-26	1.47962	0.0892495	0.300106
REACTOME_TNFR2_NON_CANONICAL_NF_KB_PATHWAY	1.6147	0.0368852	0.159751	0.275693	6.80918e-39	1.62682	0.0503018	0.22446
REACTOME_RECRUITMENT_OF_MITOTIC_CENTROSOME_PROTEINS_AND_COMPLEXES	1.61697	0.0351562	0.158409	0.18606	1.81632e-25	1.11202	0.372428	0.582688
REACTOME_SIGNALING_BY_SCF_KIT	1.62401	0.0188285	0.152012	0.259259	3.13036e-37	1.23978	0.241517	0.503133
REACTOME_SUMOYLATION_OF_RNA_BINDING_PROTEINS	1.6244	0.0334728	0.152908	0.308324	2.94881e-52	1.36824	0.184584	0.401872
REACTOME_MHC_CLASS_II_ANTIGEN_PRESENTATION	1.62508	0.0306122	0.153525	0.190693	2.27662e-29	1.15575	0.374753	0.552695
REACTOME_MECP2_REGULATES_NEURONAL_RECEPTORS_AND_CHANNELS	1.62718	0.0319149	0.152526	0.262274	3.83824e-42	1.60065	0.0222222	0.218145
REACTOME_G2_M_DNA_DAMAGE_CHECKPOINT	1.62825	0.0461847	0.152427	0.32731	5.1292e-42	1.41821	0.145455	0.354875
REACTOME_RECOGNITION_OF_DNA_DAMAGE_BY_PCNA_CONTAINING_REPLICATION_COMPLEX	1.62919	0.0352941	0.152774	0.315884	2.63332e-38	1.40339	0.0552381	0.368842
REACTOME_CELLULAR_SENESCENCE	1.63027	0.0412574	0.152925	0.234083	3.90571e-43	1.22575	0.232108	0.515323
REACTOME_CYCLIN_D_ASSOCIATED_EVENTS_IN_G1	1.63188	0.0200401	0.152598	0.263744	3.84237e-49	1.87915	0.0263692	1
REACTOME_DNA_DOUBLE_STRAND_BREAK_REPAIR	1.63456	0.0243902	0.150931	0.27741	1.03104e-41	1.54713	0.0752033	0.246516
REACTOME_HOMOLOGY_DIRECTED_REPAIR	1.63709	0.0280561	0.149378	0.292368	6.51669e-40	1.2541	0.287474	0.501726
REACTOME_PROGRAMMED_CELL_DEATH	1.63777	0.0185567	0.149969	0.212386	3.64834e-51	1.08694	0.375486	0.604288
KEGG_DORSO_VENTRAL_AXIS_FORMATION	1.63833	0.010917	0.150733	0.211075	2.02648e-29	1.00643	0.46473	0.675015
REACTOME_GAP_JUNCTION_TRAFFICKING_AND_REGULATION	1.64426	0.0193966	0.145756	0.20883	4.99577e-34	1.15989	0.325866	0.551031
REACTOME_TRANSLESION_SYNTHESIS_BY_POLH	1.64724	0.0252427	0.143802	0.336093	2.53765e-42	1.52424	0.11946	0.273394
REACTOME_TRANSCRIPTIONAL_REGULATION_BY_TP53	1.64877	0.00594059	0.143409	0.156259	7.72654e-38	1.30545	0.116601	0.450515
REACTOME_G1_S_DNA_DAMAGE_CHECKPOINTS	1.64939	0.0402542	0.144015	0.335617	1.50863e-47	1.73744	0.0230608	0.236234
REACTOME_GENE_AND_PROTEIN_EXPRESSION_BY_JAK_STAT_SIGNALING_AFTER_INTERLEUKIN_12_STIMULATION	1.65725	0.022541	0.137148	0.245377	3.22466e-35	1.7771	0.0537849	0.305174
REACTOME_RECRUITMENT_OF_NUMA_TO_MITOTIC_CENTROSOMES	1.65794	0.0301811	0.137676	0.20133	9.08504e-30	1.01887	0.47	0.668301
HALLMARK_ALLOGRAFT_REJECTION	1.6598	0.0576132	0.137158	0.299966	1.603e-26	1.4462	0.10625	0.331236
REACTOME_DEPOSITION_OF_NEW_CENPA_CONTAINING_NUCLEOSOMES_AT_THE_CENTROMERE	1.66199	0.0452756	0.136159	0.370629	3.71385e-33	1.6206	0.046	0.220476
REACTOME_HCMV_EARLY_EVENTS	1.66306	0.0562249	0.13645	0.317041	2.24186e-37	1.43467	0.0970297	0.340307
REACTOME_MAPK6_MAPK4_SIGNALING	1.66431	0.0207469	0.136495	0.249756	5.23723e-43	1.3194	0.21124	0.435441
REACTOME_COOPERATION_OF_PREFOLDIN_AND_TRIC_CCT_IN_ACTIN_AND_TUBULIN_FOLDING	1.66531	0.0183673	0.136904	0.33573	4.47609e-48	1.50433	0.0695825	0.282495
REACTOME_REGULATION_OF_KIT_SIGNALING	1.66855	0.0233546	0.134962	0.402009	2.81459e-52	1.46627	0.0862423	0.308367
REACTOME_APC_C_CDH1_MEDIATED_DEGRADATION_OF_CDC20_AND_OTHER_APC_C_CDH1_TARGETED_PROTEINS_IN_LATE_MITOSIS_EARLY_G1	1.67311	0.0210084	0.131608	0.335356	2.07686e-47	1.44455	0.11332	0.332295
REACTOME_PERK_REGULATES_GENE_EXPRESSION	1.67447	0.0292276	0.131431	0.291647	1.16072e-40	1.24619	0.208494	0.503193
REACTOME_HDR_THROUGH_HOMOLOGOUS_RECOMBINATION_HRR	1.67529	0.0253906	0.132098	0.308879	1.5915e-45	1.25056	0.290698	0.503467
REACTOME_FORMATION_OF_TUBULIN_FOLDING_INTERMEDIATES_BY_CCT_TRIC	1.67536	0.0104167	0.133388	0.370354	2.08035e-47	1.41213	0.130859	0.360396
KEGG_OOCYTE_MEIOSIS	1.68026	0.0143443	0.129773	0.207772	2.07686e-47	-0.925215	0.555336	0.81605
REACTOME_INTERLEUKIN_10_SIGNALING	1.68168	0.0345528	0.12964	0.335094	9.51739e-31	1.58315	0.0405405	0.226022
KEGG_HOMOLOGOUS_RECOMBINATION	1.68534	0.026	0.127332	0.402444	4.01453e-70	1.72146	0.0430528	0.222469
REACTOME_SUMOYLATION_OF_DNA_DAMAGE_RESPONSE_AND_REPAIR_PROTEINS	1.68682	0.01417	0.127328	0.289779	7.95397e-63	1.80206	0.0142566	0.344258
REACTOME_SUMOYLATION_OF_CHROMATIN_ORGANIZATION_PROTEINS	1.68853	0.027027	0.127086	0.34053	3.41813e-73	1.72543	0.0318725	0.241544
KEGG_ONE_CARBON_POOL_BY_FOLATE	1.69043	0.022541	0.126446	0.307943	4.67677e-42	1.27425	0.236364	0.487365
REACTOME_HOST_INTERACTIONS_OF_HIV_FACTORS	1.69123	0.0228216	0.127018	0.299488	2.95946e-57	1.55084	0.0494297	0.246011
REACTOME_RECYCLING_PATHWAY_OF_L1	1.69622	0.030837	0.123994	0.253234	1.82157e-38	1.69817	0.0391753	0.212553
REACTOME_TRNA_PROCESSING	1.6993	0.0246407	0.122611	0.306897	4.402e-56	1.5106	0.0831683	0.28297
REACTOME_MITOTIC_PROPHASE	1.70086	0.0301205	0.122514	0.324984	3.27035e-44	1.01862	0.427184	0.667349
REACTOME_VIRAL_MESSENGER_RNA_SYNTHESIS	1.70456	0.022449	0.12004	0.36935	9.35543e-66	1.85133	0.0184426	0.747666
REACTOME_CHROMOSOME_MAINTENANCE	1.7055	0.0302419	0.120543	0.383166	1.19399e-48	1.36441	0.165339	0.400175
KEGG_CYSTEINE_AND_METHIONINE_METABOLISM	1.71085	0.00835073	0.117096	0.306226	8.69297e-81	1.74748	0.0318725	0.236165
REACTOME_REGULATION_OF_TP53_ACTIVITY_THROUGH_PHOSPHORYLATION	1.71698	0.011976	0.113129	0.257288	4.89387e-56	1.60671	0.0354331	0.218672
KEGG_BLADDER_CANCER	1.72014	0.00631579	0.111743	0.196179	1.26528e-32	1.56046	0.107884	0.243723
KEGG_PATHOGENIC_ESCHERICHIA_COLI_INFECTION	1.72497	0.017316	0.108861	0.311288	6.67018e-58	1.74203	0.0139165	0.240367
REACTOME_EPHRIN_SIGNALING	1.72788	0.00217391	0.107295	0.36285	8.09128e-47	0.942563	0.530612	0.738273
REACTOME_APC_C_MEDIATED_DEGRADATION_OF_CELL_CYCLE_PROTEINS	1.72996	0.0184426	0.106845	0.365434	6.87245e-58	1.51291	0.0316206	0.282753
REACTOME_APC_C_CDC20_MEDIATED_DEGRADATION_OF_CYCLIN_B	1.73305	0.00787402	0.105916	0.272774	1.13965e-40	1.32932	0.201566	0.422747
REACTOME_SNRNP_ASSEMBLY	1.73896	0.0181087	0.102026	0.362895	2.02584e-54	1.59616	0.0587045	0.21938
REACTOME_DNA_STRAND_ELONGATION	1.74078	0.00801603	0.101826	0.641291	4.79483e-91	1.50832	0.0846774	0.284931
REACTOME_THE_ROLE_OF_GTSE1_IN_G2_M_PROGRESSION_AFTER_G2_CHECKPOINT	1.74484	0.0146444	0.0994156	0.368311	4.5078e-54	1.66102	0.0143443	0.213416
REACTOME_ATF4_ACTIVATES_GENES_IN_RESPONSE_TO_ENDOPLASMIC_RETICULUM_STRESS	1.74587	0.0126582	0.0997428	0.341614	1.21548e-60	1.5736	0.0633663	0.236791
REACTOME_HOMOLOGOUS_DNA_PAIRING_AND_STRAND_EXCHANGE	1.74695	0.00980392	0.099953	0.387037	1.77888e-54	1.70591	0.0495049	0.214435
REACTOME_EPHB_MEDIATED_FORWARD_SIGNALING	1.75011	0.0148936	0.0983108	0.28891	3.27035e-44	1.39305	0.132554	0.37949
REACTOME_GASTRIN_CREB_SIGNALLING_PATHWAY_VIA_PKC_AND_MAPK	1.75165	0.0101215	0.0985329	0.308145	6.30382e-43	1.73988	0.00592885	0.237499
KEGG_P53_SIGNALING_PATHWAY	1.7553	0.0021978	0.0966618	0.207545	4.42548e-54	1.7097	0.0222222	0.215911
REACTOME_APC_CDC20_MEDIATED_DEGRADATION_OF_NEK2A	1.75919	0.00588235	0.0953701	0.274451	1.24799e-40	1.29302	0.23374	0.464456
KEGG_GALACTOSE_METABOLISM	1.76167	0.00875273	0.0946593	0.236487	2.15163e-34	1.21268	0.333333	0.51827
REACTOME_ORC1_REMOVAL_FROM_CHROMATIN	1.76491	0.0125261	0.0935201	0.432371	4.33194e-69	1.61343	0.0373281	0.220843
HALLMARK_MYC_TARGETS_V2	1.76608	0.0162933	0.093899	0.453571	1.29166e-57	1.5871	0.0374753	0.227309
REACTOME_PHOSPHORYLATION_OF_THE_APC_C	1.76833	0.00584795	0.0936217	0.282403	6.29687e-38	1.71275	0.0557769	0.223429
REACTOME_E2F_MEDIATED_REGULATION_OF_DNA_REPLICATION	1.76908	0.00627615	0.0943088	0.453246	9.09481e-67	1.55535	0.074	0.245929
REACTOME_REGULATION_OF_PLK1_ACTIVITY_AT_G2_M_TRANSITION	1.77596	0.0136452	0.0901915	0.237138	4.66933e-47	1.19179	0.306288	0.528055
REACTOME_CYTOSOLIC_TRNA_AMINOACYLATION	1.7765	0.00804829	0.0913255	0.390069	1.05367e-45	1.59227	0.0588235	0.221478
REACTOME_TRANSPORT_OF_MATURE_TRANSCRIPT_TO_CYTOPLASM	1.77788	0.0105932	0.0915476	0.339101	4.6548e-73	1.50115	0.0532544	0.284278
REACTOME_POSTMITOTIC_NUCLEAR_PORE_COMPLEX_NPC_REFORMATION	1.77801	0.0105042	0.0929823	0.493192	3.2036e-85	1.86826	0.0119284	0.838351
REACTOME_DISEASES_OF_PROGRAMMED_CELL_DEATH	1.78086	0.00616016	0.0918221	0.350333	7.91078e-68	1.70862	0.0356436	0.213622
REACTOME_CYCLIN_A_B1_B2_ASSOCIATED_EVENTS_DURING_G2_M_TRANSITION	1.78502	0.0121951	0.0896373	0.373948	2.4099e-44	1.72456	0.0372671	0.231472
REACTOME_INHIBITION_OF_THE_PROTEOLYTIC_ACTIVITY_OF_APC_C_REQUIRED_FOR_THE_ONSET_OF_ANAPHASE_BY_MITOTIC_SPINDLE_CHECKPOINT_COMPONENTS	1.79283	0.00564972	0.0851443	0.261326	5.37854e-33	1.61008	0.0875764	0.219447
KEGG_DNA_REPLICATION	1.79447	0.00598802	0.0852187	0.567267	3.95402e-87	1.68226	0.0216535	0.212464
HALLMARK_MTORC1_SIGNALING	1.79656	0.0126316	0.0850786	0.305442	2.58414e-60	1.65161	0.0248092	0.211936
REACTOME_SWITCHING_OF_ORIGINS_TO_A_POST_REPLICATIVE_STATE	1.80095	0.0101833	0.0830829	0.398046	9.91378e-71	1.61417	0.0653846	0.22652
REACTOME_GLYCOLYSIS	1.80384	0.0125523	0.082626	0.264429	2.17201e-47	1.30649	0.200409	0.45026
REACTOME_SUMOYLATION_OF_SUMOYLATION_PROTEINS	1.81202	0.0165631	0.0778742	0.420211	5.00483e-72	1.59736	0.0618763	0.221285
REACTOME_NUCLEAR_PORE_COMPLEX_NPC_DISASSEMBLY	1.81546	0.0127932	0.077096	0.469879	3.36589e-92	1.6925	0.0137795	0.211351
REACTOME_TP53_REGULATES_TRANSCRIPTION_OF_GENES_INVOLVED_IN_G2_CELL_CYCLE_ARREST	1.81999	0.00814664	0.0753876	0.508683	1.20537e-88	1.7049	0.00806452	0.208549
REACTOME_S_PHASE	1.82034	0.00806452	0.0766345	0.381705	1.21194e-71	1.64505	0.0389105	0.212419
REACTOME_SIGNALING_BY_RHO_GTPASES	1.8225	0	0.076728	0.261457	7.48981e-88	1.8421	0.00387597	0.409106
REACTOME_ASSEMBLY_OF_THE_PRE_REPLICATIVE_COMPLEX	1.82481	0.00618557	0.0765865	0.463859	2.2527e-77	1.71017	0.0386847	0.223876
REACTOME_NUCLEAR_IMPORT_OF_REV_PROTEIN	1.82799	0.00826446	0.0758091	0.468507	1.5599e-81	1.1365	0.289883	0.565361
REACTOME_TRNA_PROCESSING_IN_THE_NUCLEUS	1.83539	0.0083682	0.0719149	0.39585	1.03956e-80	1.40246	0.110236	0.366848
REACTOME_MITOTIC_G2_G2_M_PHASES	1.83637	0.00793651	0.0725144	0.297962	8.55582e-66	1.69149	0.0206612	0.209554
REACTOME_TRANSCRIPTION_OF_E2F_TARGETS_UNDER_NEGATIVE_CONTROL_BY_DREAM_COMPLEX	1.84447	0.00412371	0.0681992	0.549283	5.89605e-97	1.66385	0.01002	0.217749
REACTOME_DEPOLYMERISATION_OF_THE_NUCLEAR_LAMINA	1.84467	0.00409836	0.0696167	0.498679	1.4795e-105	1.79019	0.00585938	0.338516
REACTOME_NUCLEAR_ENVELOPE_NE_REASSEMBLY	1.84534	0.00205761	0.0707157	0.397785	6.28009e-80	1.63404	0.0429688	0.219906
REACTOME_FANCONI_ANEMIA_PATHWAY	1.84988	0.003861	0.0690562	0.250028	1.71145e-35	0.969072	0.497099	0.722108
REACTOME_SUMOYLATION_OF_UBIQUITINYLATION_PROTEINS	1.85472	0.0104384	0.0672567	0.394264	1.77394e-79	1.5964	0.0457256	0.220787
REACTOME_ACTIVATION_OF_THE_PRE_REPLICATIVE_COMPLEX	1.85554	0.0020284	0.0683644	0.635931	6.49393e-108	1.79993	0.0229885	0.328143
REACTOME_EXPORT_OF_VIRAL_RIBONUCLEOPROTEINS_FROM_NUCLEUS	1.85728	0.00613497	0.0688976	0.458278	4.20136e-80	1.68059	0.00196464	0.208916
REACTOME_G2_M_CHECKPOINTS	1.85745	0.00408163	0.0706185	0.416927	7.32073e-76	1.67686	0.0490196	0.206156
REACTOME_G1_S_SPECIFIC_TRANSCRIPTION	1.85799	0.00208333	0.0722876	0.672695	6.65013e-122	1.77451	0.0211946	0.298079
REACTOME_INTERACTIONS_OF_VPR_WITH_HOST_CELLULAR_PROTEINS	1.86165	0.00616016	0.0714543	0.424271	9.10469e-83	1.71884	0.00990099	0.222467
REACTOME_ONCOGENE_INDUCED_SENESCENCE	1.86244	0.00612245	0.073042	0.302136	1.79502e-75	1.77127	0.0122951	0.268753
REACTOME_AURKA_ACTIVATION_BY_TPX2	1.86267	0.00792079	0.074956	0.27327	2.60379e-48	1.36809	0.157588	0.400312
REACTOME_KINESINS	1.86691	0.00610998	0.0740105	0.350892	1.57615e-68	1.84404	0.01002	0.457194
REACTOME_TRANSCRIPTION_OF_E2F_TARGETS_UNDER_NEGATIVE_CONTROL_BY_P107_RBL1_AND_P130_RBL2_IN_COMPLEX_WITH_HDAC1	1.86893	0.00205339	0.074939	0.626011	2.04341e-110	1.845	0.00387597	0.527573
REACTOME_REGULATION_OF_GLUCOKINASE_BY_GLUCOKINASE_REGULATORY_PROTEIN	1.8704	0.00417537	0.0761609	0.442879	4.09813e-83	1.64894	0.0120482	0.21362
REACTOME_NS1_MEDIATED_EFFECTS_ON_HOST_PATHWAYS	1.87074	0.00630252	0.0785161	0.451619	1.48923e-96	1.70306	0.00589391	0.208191
REACTOME_INTERACTIONS_OF_REV_WITH_HOST_CELLULAR_PROTEINS	1.8764	0.00621118	0.076109	0.492135	1.67471e-88	1.58338	0.0952381	0.227446
REACTOME_INITIATION_OF_NUCLEAR_ENVELOPE_NE_REFORMATION	1.8782	0	0.0770246	0.456898	4.77852e-67	1.73568	0.0138889	0.227733
REACTOME_GAP_JUNCTION_ASSEMBLY	1.88537	0.00420168	0.0736333	0.240721	4.14872e-41	1.30701	0.152475	0.450977
REACTOME_TRANSPORT_OF_MATURE_MRNAS_DERIVED_FROM_INTRONLESS_TRANSCRIPTS	1.88812	0.00840336	0.0737866	0.411185	4.01731e-77	1.66617	0.037182	0.216845
REACTOME_TRANSPORT_OF_THE_SLBP_DEPENDANT_MATURE_MRNA	1.88858	0.00614754	0.0764073	0.437667	1.84954e-78	1.67716	0.049904	0.20865
REACTOME_DNA_REPLICATION_PRE_INITIATION	1.8925	0.00207039	0.0758784	0.484574	1.20537e-88	1.67375	0.0353635	0.207946
REACTOME_DNA_REPLICATION	1.89745	0.00204918	0.0757344	0.473723	2.76791e-91	1.64601	0.0444874	0.21341
REACTOME_ACTIVATION_OF_ATR_IN_RESPONSE_TO_REPLICATION_STRESS	1.90625	0	0.0712899	0.611397	4.0402e-104	-1.71693	0.00584795	1
HALLMARK_MYC_TARGETS_V1	1.91284	0.00622407	0.0681399	0.404936	1.1042e-64	1.84774	0.00770713	0.619459
REACTOME_SUMOYLATION_OF_DNA_REPLICATION_PROTEINS	1.91571	0.00412371	0.0687741	0.496618	8.45218e-100	1.72199	0.0309478	0.226256
KEGG_GLYCOSPHINGOLIPID_BIOSYNTHESIS_LACTO_AND_NEOLACTO_SERIES	1.91866	0	0.0696254	0.379458	6.97233e-83	1.60816	0.0569745	0.218037
REACTOME_MITOTIC_G1_PHASE_AND_G1_S_TRANSITION	1.92167	0.00204082	0.070844	0.443982	4.66353e-94	1.64394	0.03125	0.211367
REACTOME_G0_AND_EARLY_G1	1.93369	0.00204082	0.0645522	0.632281	8.29792e-123	1.80304	0.0171756	0.367795
REACTOME_RHO_GTPASE_EFFECTORS	1.93553	0	0.0672631	0.342123	3.29752e-89	1.65273	0.0438095	0.212763
REACTOME_TP53_REGULATES_TRANSCRIPTION_OF_CELL_CYCLE_GENES	1.94326	0.00215054	0.065576	0.402915	3.12185e-95	1.68538	0.0224033	0.2132
REACTOME_POLO_LIKE_KINASE_MEDIATED_EVENTS	1.95424	0	0.0602441	0.683134	6.70756e-101	1.82284	0.0135397	0.393854
REACTOME_M_PHASE	1.96436	0	0.0563268	0.363894	5.32327e-79	1.76042	0.0159681	0.274671
REACTOME_NUCLEAR_ENVELOPE_BREAKDOWN	1.97084	0	0.0561918	0.483856	2.50532e-120	1.96263	0.00193798	0.903354
REACTOME_CELL_CYCLE_CHECKPOINTS	2.01758	0	0.0333845	0.439176	1.78074e-91	1.71732	0.0196464	0.220376
HALLMARK_E2F_TARGETS	2.03307	0	0.0296552	0.647808	1.06417e-130	-1.6844	0.00772201	1
HALLMARK_MITOTIC_SPINDLE	2.04706	0	0.0266117	0.335241	1.31235e-100	1.77822	0.0139165	0.318924
KEGG_CELL_CYCLE	2.05043	0	0.0289374	0.472141	9.30196e-124	1.72468	0.0251451	0.2369
REACTOME_MITOTIC_METAPHASE_AND_ANAPHASE	2.06134	0	0.0267817	0.429304	2.57206e-93	1.78629	0.0203666	0.313364
REACTOME_RHO_GTPASES_ACTIVATE_FORMINS	2.06386	0	0.0296365	0.447976	4.25898e-104	1.74995	0.0214425	0.237667
REACTOME_SEPARATION_OF_SISTER_CHROMATIDS	2.06495	0	0.0355639	0.424961	1.41752e-91	1.69631	0.00788955	0.208727
REACTOME_MITOTIC_PROMETAPHASE	2.09515	0	0.0268605	0.39451	1.89697e-85	1.72411	0.0222222	0.226786
REACTOME_RESOLUTION_OF_SISTER_CHROMATID_COHESION	2.12065	0	0.0228886	0.492854	6.24293e-101	1.75442	0.0287356	0.260055
HALLMARK_G2M_CHECKPOINT	2.12475	0	0.0293449	0.610548	8.20026e-147	-1.9291	0	0.872294
REACTOME_MITOTIC_SPINDLE_CHECKPOINT	2.14226	0	0.0362575	0.469603	3.46448e-95	1.56961	0.0990476	0.240929
REACTOME_FCGR_ACTIVATION				0.395259	2.98771e-34	1.01279	0.453441	0.670721
REACTOME_RESPONSE_OF_EIF2AK1_HRI_TO_HEME_DEFICIENCY				0.335863	5.48829e-24	0.968402	0.478088	0.717446
REACTOME_N_GLYCAN_ANTENNAE_ELONGATION				0.210214	1.86338e-21	0.952139	0.508671	0.725338
REACTOME_CD22_MEDIATED_BCR_REGULATION				0.312625	2.01242e-17	1.33654	0.159596	0.422881
REACTOME_THE_NLRP3_INFLAMMASOME				0.129278	6.48788e-07	1.03791	0.381148	0.651714
REACTOME_TFAP2_AP_2_FAMILY_REGULATES_TRANSCRIPTION_OF_GROWTH_FACTORS_AND_THEIR_RECEPTORS				0.057647	0.00799757	-0.942741	0.559917	0.811119
REACTOME_SYNTHESIS_OF_BILE_ACIDS_AND_BILE_SALTS_VIA_27_HYDROXYCHOLESTEROL				-0.0331703	0.190431	0.717844	0.803571	0.879579
REACTOME_SCAVENGING_OF_HEME_FROM_PLASMA				-0.0107616	0.742431	0.9293	0.544715	0.742978
REACTOME_PLATELET_ADHESION_TO_EXPOSED_COLLAGEN				-0.00129596	0.968291	0.477587	0.992048	0.980524

## Sheet: lumb_basal
Geneset	MPCBS_GSEA_NES	MPCBS_GSEA_pval	MPCBS_GSEA_padj	MPCBS_GSVA_coef	MPCBS_GSVA_padj	TCGA_GSEA_NES	TCGA_GSEA_pval	TCGA_GSEA_padj
HALLMARK_ESTROGEN_RESPONSE_EARLY	-2.25682	0	0.00589467	-0.359598	6.39789e-71	-1.83608	0	1
HALLMARK_ESTROGEN_RESPONSE_LATE	-2.13242	0	0.022542	-0.26928	1.56719e-53	-1.68488	0.00772201	1
REACTOME_SUMOYLATION_OF_INTRACELLULAR_RECEPTORS	-1.98347	0.00201207	0.116898	-0.147031	1.45714e-17	-1.54913	0.0198807	1
REACTOME_PEROXISOMAL_LIPID_METABOLISM	-1.9687	0	0.107568	-0.351083	2.86986e-53	-1.74488	0.00191571	1
REACTOME_GABA_SYNTHESIS_RELEASE_REUPTAKE_AND_DEGRADATION	-1.91728	0.00201207	0.162547	-0.28203	3.97947e-31	-1.5077	0.0638723	1
REACTOME_PEROXISOMAL_PROTEIN_IMPORT	-1.85977	0.00199601	0.256464	-0.238398	3.21138e-32	-1.7139	0.0019802	1
REACTOME_SPHINGOLIPID_DE_NOVO_BIOSYNTHESIS	-1.84146	0.00199203	0.265548	-0.180475	8.90104e-27	-1.57644	0.0235294	1
HALLMARK_BILE_ACID_METABOLISM	-1.83534	0	0.247172	-0.130723	1.80076e-24	-1.38202	0.0537849	0.915872
KEGG_PEROXISOME	-1.81809	0.0039604	0.260174	-0.236056	1.39577e-34	-1.59408	0.00584795	0.992116
REACTOME_INTRAFLAGELLAR_TRANSPORT	-1.81627	0.00613497	0.239442	-0.293941	6.66094e-42	-1.63262	0.0272374	1
KEGG_GLYCOSYLPHOSPHATIDYLINOSITOL_GPI_ANCHOR_BIOSYNTHESIS	-1.81592	0.00393701	0.218677	-0.350299	1.25234e-34	-1.47746	0.0814394	1
REACTOME_CARGO_TRAFFICKING_TO_THE_PERICILIARY_MEMBRANE	-1.80261	0.00603622	0.227925	-0.226604	6.28542e-38	-1.49437	0.0546875	1
REACTOME_NUCLEAR_RECEPTOR_TRANSCRIPTION_PATHWAY	-1.78978	0	0.235956	-0.0638194	2.49623e-06	-1.23315	0.147059	0.911148
REACTOME_ACYL_CHAIN_REMODELLING_OF_PI	-1.78379	0.00986193	0.230923	-0.176981	8.43283e-16	-1.07168	0.368421	0.967906
REACTOME_FATTY_ACID_METABOLISM	-1.74191	0.0019802	0.310043	-0.170765	5.4836e-41	-1.4294	0.0378788	0.896433
REACTOME_ABC_TRANSPORTERS_IN_LIPID_HOMEOSTASIS	-1.72406	0.00792079	0.339752	-0.207918	4.21102e-20	-1.36229	0.116279	0.960431
REACTOME_SYNTHESIS_OF_GLYCOSYLPHOSPHATIDYLINOSITOL_GPI	-1.72056	0.0118577	0.328917	-0.35011	5.85979e-30	-1.44074	0.0970149	0.9657
REACTOME_RESPIRATORY_ELECTRON_TRANSPORT	-1.70301	0.0357143	0.358474	-0.24652	6.74015e-20	-0.640293	0.774451	0.996488
REACTOME_FATTY_ACIDS	-1.68551	0.0147679	0.386694	-0.352421	1.9126e-34	-1.52599	0.0542056	1
REACTOME_RESPIRATORY_ELECTRON_TRANSPORT_ATP_SYNTHESIS_BY_CHEMIOSMOTIC_COUPLING_AND_HEAT_PRODUCTION_BY_UNCOUPLING_PROTEINS	-1.68317	0.0412574	0.374434	-0.226369	7.09288e-18	-0.58014	0.814229	1
REACTOME_PHASE_2_PLATEAU_PHASE	-1.66855	0.0283401	0.398988	-0.176554	1.84554e-15	-1.46436	0.0551181	1
REACTOME_NOREPINEPHRINE_NEUROTRANSMITTER_RELEASE_CYCLE	-1.66617	0.03125	0.38746	-0.296866	1.19653e-33	-1.45495	0.0881764	1
REACTOME_COMPLEX_I_BIOGENESIS	-1.66083	0.0454545	0.386136	-0.265539	1.40785e-21	-0.446808	0.905326	1
REACTOME_ACYL_CHAIN_REMODELLING_OF_PE	-1.65847	0.0256917	0.376367	-0.167726	3.88364e-20	-1.11154	0.287425	0.974181
REACTOME_ACETYLCHOLINE_NEUROTRANSMITTER_RELEASE_CYCLE	-1.65236	0.030303	0.378078	-0.30192	3.65712e-26	-1.44466	0.0816327	0.974374
REACTOME_CILIUM_ASSEMBLY	-1.65173	0.0184426	0.36537	-0.176653	3.20139e-26	-1.44591	0.0903491	0.997074
REACTOME_CLASS_I_PEROXISOMAL_MEMBRANE_PROTEIN_IMPORT	-1.64663	0.0242915	0.365222	-0.28282	7.6062e-29	-1.655	0.0222635	1
KEGG_OXIDATIVE_PHOSPHORYLATION	-1.62792	0.0476191	0.40281	-0.210241	9.74434e-18	0.444571	0.949698	0.993295
REACTOME_BRANCHED_CHAIN_AMINO_ACID_CATABOLISM	-1.62588	0.0323232	0.394892	-0.232286	2.15618e-19	-1.61735	0.026465	1
REACTOME_ESTROGEN_DEPENDENT_GENE_EXPRESSION	-1.62244	0.0616016	0.390763	-0.201949	5.26519e-19	-1.5446	0.0678295	1
REACTOME_VXPX_CARGO_TARGETING_TO_CILIUM	-1.62109	0.0123711	0.381717	-0.227341	2.26489e-26	-1.34737	0.134855	0.952628
REACTOME_MTOR_SIGNALLING	-1.61895	0.0318725	0.375345	-0.181185	4.1411e-24	-1.22013	0.220907	0.935084
HALLMARK_FATTY_ACID_METABOLISM	-1.61729	0.0172414	0.368473	-0.12183	5.60158e-13	-1.2559	0.139676	0.886016
REACTOME_AFLATOXIN_ACTIVATION_AND_DETOXIFICATION	-1.61443	0.0368852	0.364711	-0.232685	3.25029e-22	-1.30535	0.143954	0.961409
REACTOME_ENDOSOMAL_SORTING_COMPLEX_REQUIRED_FOR_TRANSPORT_ESCRT	-1.59469	0.0275049	0.405758	-0.217053	2.0766e-18	-1.31227	0.212891	0.9649
REACTOME_BUDDING_AND_MATURATION_OF_HIV_VIRION	-1.59411	0.0330739	0.396204	-0.23428	1.9393e-18	-1.23685	0.241176	0.909143
HALLMARK_PEROXISOME	-1.5927	0.0179283	0.389376	-0.122625	6.92841e-17	-1.60289	0.00772201	1
REACTOME_PROTEIN_LOCALIZATION	-1.56337	0.0323194	0.456621	-0.189254	7.29728e-22	-1.27889	0.193487	0.926416
REACTOME_PROLACTIN_RECEPTOR_SIGNALING	-1.56207	0.0277778	0.448528	-0.0735146	0.00107526	-1.25622	0.185114	0.895304
REACTOME_GLUTAMATE_NEUROTRANSMITTER_RELEASE_CYCLE	-1.55597	0.0398406	0.453615	-0.21735	1.19502e-26	-1.46748	0.0807087	1
REACTOME_THE_CITRIC_ACID_TCA_CYCLE_AND_RESPIRATORY_ELECTRON_TRANSPORT	-1.55452	0.0577689	0.446255	-0.162418	2.48366e-13	-0.598358	0.834331	1
REACTOME_AMINO_ACIDS_REGULATE_MTORC1	-1.54649	0.0379242	0.457819	-0.175796	1.36767e-20	-1.17673	0.254789	0.965952
REACTOME_SPHINGOLIPID_METABOLISM	-1.53772	0.022541	0.471892	-0.125406	2.08383e-18	-1.43721	0.0421687	0.956146
HALLMARK_OXIDATIVE_PHOSPHORYLATION	-1.5293	0.059761	0.485381	-0.171325	5.60158e-13	-0.605373	0.788054	1
REACTOME_BIOLOGICAL_OXIDATIONS	-1.52678	0.0164271	0.481288	-0.11516	8.518e-24	-1.19367	0.183236	0.94625
REACTOME_BBSOME_MEDIATED_CARGO_TARGETING_TO_CILIUM	-1.52109	0.0444444	0.487129	-0.227829	2.22435e-20	-1.38431	0.125725	0.944154
REACTOME_ACYL_CHAIN_REMODELLING_OF_PS	-1.51866	0.0464135	0.483537	-0.145029	1.09886e-13	-0.986161	0.475904	1
REACTOME_ORGANELLE_BIOGENESIS_AND_MAINTENANCE	-1.51163	0.0339321	0.493892	-0.137667	6.78507e-22	-1.38281	0.102564	0.931076
HALLMARK_XENOBIOTIC_METABOLISM	-1.51051	0.0210084	0.486905	-0.0644698	4.31929e-08	-1.02128	0.382114	1
KEGG_PARKINSONS_DISEASE	-1.5081	0.088	0.483866	-0.172658	1.94907e-13	0.512766	0.88024	0.984982
REACTOME_INTRA_GOLGI_TRAFFIC	-1.5024	0.0458167	0.489392	-0.159716	2.26242e-20	-1.65378	0.0270793	1
REACTOME_SIGNALING_BY_NUCLEAR_RECEPTORS	-1.50236	0.0517598	0.480059	-0.102593	1.71983e-14	-1.30644	0.11068	0.971809
REACTOME_SYNTHESIS_OF_LEUKOTRIENES_LT_AND_EOXINS_EX	-1.49655	0.0721443	0.486715	-0.164809	9.8931e-11	-1.44776	0.105578	1
REACTOME_PKA_ACTIVATION_IN_GLUCAGON_SIGNALLING	-1.49582	0.064	0.479463	-0.129205	3.15609e-08	-1.14963	0.27	0.966328
REACTOME_NEUROTRANSMITTER_RELEASE_CYCLE	-1.49302	0.0412574	0.478365	-0.166028	4.74581e-28	-1.27659	0.149402	0.89927
KEGG_ABC_TRANSPORTERS	-1.4928	0.0346232	0.470409	-0.099993	1.10219e-10	-1.21691	0.204678	0.936278
REACTOME_INSULIN_PROCESSING	-1.48962	0.0705645	0.47057	-0.164187	2.5625e-14	-1.62045	0.0254403	1
REACTOME_ESR_MEDIATED_SIGNALING	-1.48563	0.0737705	0.472175	-0.124672	2.6404e-13	-1.40154	0.0973282	0.951918
REACTOME_SEROTONIN_NEUROTRANSMITTER_RELEASE_CYCLE	-1.48302	0.0787993	0.470755	-0.260381	4.73076e-23	-1.35104	0.141129	0.954633
REACTOME_PKA_MEDIATED_PHOSPHORYLATION_OF_CREB	-1.4789	0.0627451	0.473223	-0.125106	1.18636e-08	-1.08408	0.342	0.985633
REACTOME_INTEGRATION_OF_ENERGY_METABOLISM	-1.47518	0.0401606	0.474596	-0.0745951	4.26032e-08	-1.43304	0.0344828	0.925948
REACTOME_XENOBIOTICS	-1.47438	0.0610236	0.468887	-0.151718	6.77998e-11	-1.14415	0.291429	0.97531
KEGG_HUNTINGTONS_DISEASE	-1.4732	0.0661323	0.464015	-0.153974	2.44026e-18	-0.655373	0.831014	1
REACTOME_ACYL_CHAIN_REMODELLING_OF_PG	-1.47234	0.0614754	0.45891	-0.0541151	0.0126293	-1.11962	0.316406	0.995568
REACTOME_ORGANIC_CATION_ANION_ZWITTERION_TRANSPORT	-1.46593	0.060166	0.468116	-0.169111	2.36727e-11	-1.40904	0.0808679	0.962918
REACTOME_ER_QUALITY_CONTROL_COMPARTMENT_ERQC	-1.45593	0.0921844	0.485729	-0.25526	5.63675e-28	-1.71283	0.0326296	1
REACTOME_METABOLISM_OF_COFACTORS	-1.45404	0.0735587	0.483453	-0.217653	1.74869e-17	-0.860019	0.660749	0.971611
REACTOME_ENERGY_DEPENDENT_REGULATION_OF_MTOR_BY_LKB1_AMPK	-1.45241	0.057732	0.480514	-0.167438	1.10264e-18	-1.07167	0.350913	0.961433
REACTOME_PHASE_II_CONJUGATION_OF_COMPOUNDS	-1.4524	0.0379242	0.473578	-0.118442	8.43283e-16	-1.29247	0.126733	0.939709
REACTOME_DOPAMINE_NEUROTRANSMITTER_RELEASE_CYCLE	-1.45018	0.101727	0.472023	-0.227504	4.21747e-19	-1.32277	0.158	1
REACTOME_RETROGRADE_TRANSPORT_AT_THE_TRANS_GOLGI_NETWORK	-1.4437	0.0717054	0.481146	-0.145324	1.64144e-15	-1.43653	0.117886	0.934575
KEGG_TYPE_II_DIABETES_MELLITUS	-1.44248	0.0331384	0.477184	-0.025304	0.065895	-1.20701	0.194389	0.940321
KEGG_ENDOCYTOSIS	-1.44209	0.0371094	0.471398	-0.0690286	5.19194e-07	-1.26302	0.126016	0.903713
REACTOME_ADRENALINE_NORADRENALINE_INHIBITS_INSULIN_SECRETION	-1.42501	0.0943775	0.506005	-0.103168	1.84623e-07	-1.52785	0.0311284	1
REACTOME_DAG_AND_IP3_SIGNALING	-1.42438	0.0570866	0.500937	-0.0396292	0.0273317	-1.0762	0.359918	0.974631
REACTOME_METABOLISM_OF_NITRIC_OXIDE_ENOS_ACTIVATION_AND_REGULATION	-1.41802	0.0948617	0.510414	-0.250915	9.25933e-19	-1.279	0.189922	0.938355
REACTOME_TBC_RABGAPS	-1.41072	0.0772128	0.521703	-0.135007	6.17404e-13	-1.28952	0.158635	0.937428
REACTOME_INSULIN_RECEPTOR_RECYCLING	-1.41015	0.128906	0.516597	-0.228233	1.16644e-18	0.882757	0.594705	0.839969
REACTOME_FORMATION_OF_RNA_POL_II_ELONGATION_COMPLEX	-1.39777	0.0964361	0.542404	-0.190046	5.24457e-19	-1.27863	0.205992	0.915259
REACTOME_RAB_GERANYLGERANYLATION	-1.39386	0.0988142	0.546289	-0.153187	8.34216e-15	-1.53384	0.0203666	1
REACTOME_ATTENUATION_PHASE	-1.38804	0.126	0.5547	-0.175671	4.56614e-12	-0.698559	0.822	0.989722
REACTOME_METABOLISM_OF_WATER_SOLUBLE_VITAMINS_AND_COFACTORS	-1.38766	0.0389344	0.548802	-0.0934798	1.76642e-15	-0.995236	0.487572	1
KEGG_BIOSYNTHESIS_OF_UNSATURATED_FATTY_ACIDS	-1.38296	0.12253	0.554266	-0.114903	1.46079e-06	-1.37597	0.107486	0.921829
REACTOME_SYNTHESIS_OF_BILE_ACIDS_AND_BILE_SALTS_VIA_7ALPHA_HYDROXYCHOLESTEROL	-1.38041	0.115854	0.553878	-0.127141	1.60241e-09	-0.927729	0.579268	0.974541
KEGG_TYROSINE_METABOLISM	-1.3767	0.0997963	0.556855	-0.120104	4.53637e-10	-0.925859	0.547431	0.961155
KEGG_ALZHEIMERS_DISEASE	-1.37615	0.109804	0.551743	-0.102592	1.731e-09	0.624902	0.913307	0.953404
REACTOME_REGULATION_OF_CHOLESTEROL_BIOSYNTHESIS_BY_SREBP_SREBF	-1.37395	0.127049	0.550829	-0.175338	1.734e-16	-1.39678	0.161793	0.930256
HALLMARK_ADIPOGENESIS	-1.36913	0.0781563	0.557	-0.0962321	3.02793e-10	-0.885093	0.58498	0.958937
REACTOME_INTERCONVERSION_OF_NUCLEOTIDE_DI_AND_TRIPHOSPHATES	-1.36818	0.135659	0.553291	-0.214375	2.02898e-19	-1.48893	0.0715667	1
REACTOME_LATE_ENDOSOMAL_MICROAUTOPHAGY	-1.36795	0.118908	0.547712	-0.138189	3.21453e-11	-0.738245	0.820565	1
REACTOME_FATTY_ACYL_COA_BIOSYNTHESIS	-1.36609	0.10119	0.546472	-0.113944	1.13829e-10	-0.934731	0.567951	0.994285
KEGG_DRUG_METABOLISM_CYTOCHROME_P450	-1.35461	0.114	0.56999	-0.0791084	1.71543e-05	-1.00571	0.439919	1
REACTOME_SIGNALING_BY_HEDGEHOG	-1.35381	0.089613	0.566146	-0.0826305	2.81635e-09	-1.29642	0.0857143	0.952273
KEGG_VALINE_LEUCINE_AND_ISOLEUCINE_DEGRADATION	-1.34864	0.14902	0.573759	-0.128776	3.72604e-08	-1.48316	0.0493097	1
REACTOME_ACTIVATION_OF_GENE_EXPRESSION_BY_SREBF_SREBP	-1.34694	0.147239	0.572117	-0.147463	1.14655e-10	-1.18003	0.291262	0.963888
REACTOME_COPII_MEDIATED_VESICLE_TRANSPORT	-1.34233	0.0932039	0.57751	-0.118821	1.1122e-11	-1.40756	0.0998081	0.947216
REACTOME_TP53_REGULATES_METABOLIC_GENES	-1.33935	0.0930693	0.579306	-0.0878338	2.40622e-08	-0.942195	0.516	0.990263
REACTOME_INOSITOL_PHOSPHATE_METABOLISM	-1.32991	0.0929293	0.598235	-0.0689828	2.72855e-06	-1.11445	0.267327	0.987936
KEGG_CARDIAC_MUSCLE_CONTRACTION	-1.3209	0.128898	0.615925	-0.0675085	2.83047e-05	-0.963145	0.483366	0.997249
KEGG_RETINOL_METABOLISM	-1.32023	0.137374	0.611442	-0.102863	7.4595e-08	-1.08427	0.319066	0.992175
REACTOME_CYTOCHROME_P450_ARRANGED_BY_SUBSTRATE_TYPE	-1.31764	0.107216	0.612166	-0.0987433	1.71751e-12	-1.06079	0.356713	0.97305
REACTOME_VITAMIN_B5_PANTOTHENATE_METABOLISM	-1.31724	0.137652	0.607141	-0.204475	1.49899e-19	-1.15286	0.261364	0.972867
REACTOME_TRANS_GOLGI_NETWORK_VESICLE_BUDDING	-1.31406	0.115854	0.609561	-0.110205	3.56854e-11	-1.66569	0.0275591	1
REACTOME_HSF1_DEPENDENT_TRANSACTIVATION	-1.31339	0.152642	0.605359	-0.15022	3.88506e-11	0.842131	0.679671	0.849039
REACTOME_SIGNALING_BY_INSULIN_RECEPTOR	-1.3088	0.11068	0.611565	-0.109107	1.11526e-13	-1.06007	0.338583	0.968766
REACTOME_METABOLISM_OF_VITAMINS_AND_COFACTORS	-1.30117	0.0848861	0.625395	-0.066101	1.75656e-10	-0.853132	0.793522	0.978839
KEGG_BUTANOATE_METABOLISM	-1.29128	0.186879	0.645163	-0.122502	1.2894e-07	-1.35501	0.117764	0.973163
REACTOME_ARACHIDONIC_ACID_METABOLISM	-1.28948	0.139004	0.644179	-0.0976681	9.15169e-09	-1.13624	0.271457	0.992891
HALLMARK_DNA_REPAIR	-1.28814	0.149495	0.641765	-0.105147	2.18089e-10	-0.672122	0.828125	0.996458
HALLMARK_ANDROGEN_RESPONSE	-1.27804	0.114754	0.662631	-0.031099	0.0424677	-1.24116	0.188755	0.915031
REACTOME_REGULATION_OF_INSULIN_SECRETION	-1.27661	0.130346	0.660384	-0.0443659	0.00436647	-1.39958	0.0506073	0.939468
REACTOME_HSP90_CHAPERONE_CYCLE_FOR_STEROID_HORMONE_RECEPTORS_SHR	-1.27359	0.178926	0.662371	-0.13502	7.5156e-10	-1.63843	0.028169	1
REACTOME_SIGNALING_BY_ERBB4	-1.27121	0.128655	0.662949	-0.00898999	0.585155	-1.25746	0.0910973	0.90155
KEGG_SPHINGOLIPID_METABOLISM	-1.26908	0.159393	0.662743	-0.0934043	3.33565e-09	-1.32483	0.117284	1
REACTOME_GLYCEROPHOSPHOLIPID_BIOSYNTHESIS	-1.26667	0.112676	0.663128	-0.0391161	0.000874356	-0.907872	0.651575	0.952124
REACTOME_CRISTAE_FORMATION	-1.26497	0.220202	0.661764	-0.191677	4.92635e-10	-0.553536	0.850299	1
REACTOME_GOLGI_ASSOCIATED_VESICLE_BIOGENESIS	-1.26416	0.167331	0.658461	-0.106032	3.31607e-10	-1.60518	0.0595238	1
REACTOME_ACYL_CHAIN_REMODELLING_OF_PC	-1.26336	0.143984	0.654976	-0.0571803	0.00187309	-0.876603	0.657895	0.954274
REACTOME_FORMATION_OF_ATP_BY_CHEMIOSMOTIC_COUPLING	-1.26264	0.227459	0.651231	-0.189092	4.69784e-08	-0.515933	0.911647	1
KEGG_ALPHA_LINOLENIC_ACID_METABOLISM	-1.25961	0.185859	0.653479	-0.0774594	0.000370135	-0.667991	0.918103	0.998322
REACTOME_FORMATION_OF_INCISION_COMPLEX_IN_GG_NER	-1.25957	0.189243	0.6482	-0.136086	2.21051e-10	-1.30074	0.192607	0.950388
REACTOME_CALNEXIN_CALRETICULIN_CYCLE	-1.25894	0.204365	0.644478	-0.180109	2.10453e-14	-1.57222	0.0867925	1
REACTOME_CHOLESTEROL_BIOSYNTHESIS	-1.25291	0.266	0.654591	-0.183778	2.38555e-08	-0.756108	0.702532	0.988899
REACTOME_BIOSYNTHESIS_OF_SPECIALIZED_PRORESOLVING_MEDIATORS_SPMS	-1.25236	0.179641	0.650751	-0.133674	5.208e-10	0.860941	0.682828	0.8397
KEGG_NITROGEN_METABOLISM	-1.24722	0.193483	0.658493	-0.0612604	0.00473993	1.03929	0.375262	0.7854
REACTOME_PHASE_I_FUNCTIONALIZATION_OF_COMPOUNDS	-1.24596	0.157058	0.656725	-0.081253	5.74762e-11	-0.912012	0.6	0.946976
KEGG_PANTOTHENATE_AND_COA_BIOSYNTHESIS	-1.23734	0.176471	0.673363	-0.142372	2.20637e-09	-0.90092	0.584121	0.955743
REACTOME_DISEASES_ASSOCIATED_WITH_N_GLYCOSYLATION_OF_PROTEINS	-1.23601	0.221328	0.671434	-0.173688	9.32917e-11	-1.31933	0.173333	0.984884
REACTOME_N_GLYCAN_TRIMMING_IN_THE_ER_AND_CALNEXIN_CALRETICULIN_CYCLE	-1.23509	0.207436	0.668591	-0.14298	1.69946e-11	-1.33739	0.178707	0.977805
REACTOME_E3_UBIQUITIN_LIGASES_UBIQUITINATE_TARGET_PROTEINS	-1.23381	0.239766	0.667034	-0.147945	1.41786e-09	-1.08028	0.37037	0.983214
REACTOME_ER_TO_GOLGI_ANTEROGRADE_TRANSPORT	-1.23107	0.194605	0.669335	-0.0925495	4.9609e-08	-1.46354	0.0545455	1
KEGG_TERPENOID_BACKBONE_BIOSYNTHESIS	-1.23002	0.262646	0.666856	-0.111385	0.000642979	0.637349	0.857143	0.949812
KEGG_HISTIDINE_METABOLISM	-1.22885	0.181818	0.665037	-0.083227	2.90911e-06	0.993414	0.450207	0.790062
KEGG_GLYCEROPHOSPHOLIPID_METABOLISM	-1.22714	0.13125	0.664321	-0.011277	0.397803	0.894368	0.662162	0.830312
KEGG_ALANINE_ASPARTATE_AND_GLUTAMATE_METABOLISM	-1.22146	0.196356	0.673502	-0.0885261	1.7788e-07	-1.21092	0.160569	0.936744
REACTOME_SUMOYLATION_OF_TRANSCRIPTION_COFACTORS	-1.22128	0.211066	0.66896	-0.107938	9.71817e-08	-1.15181	0.28866	0.96781
REACTOME_VEGFR2_MEDIATED_VASCULAR_PERMEABILITY	-1.22017	0.196116	0.66681	-0.0890385	2.38603e-05	-0.809092	0.722	0.996697
REACTOME_SIGNALING_BY_TYPE_1_INSULIN_LIKE_GROWTH_FACTOR_1_RECEPTOR_IGF1R	-1.21801	0.168	0.667039	-0.0799682	6.21834e-08	-1.12767	0.284314	0.978873
REACTOME_IRON_UPTAKE_AND_TRANSPORT	-1.2172	0.23062	0.664192	-0.102932	2.91913e-07	1.05706	0.372781	0.784448
REACTOME_PHASE_0_RAPID_DEPOLARISATION	-1.21436	0.211538	0.666438	-0.0773713	3.863e-05	-1.15349	0.263889	0.988143
REACTOME_HEDGEHOG_OFF_STATE	-1.21383	0.227823	0.662984	-0.0640121	0.00021511	-1.31458	0.0907336	0.971544
REACTOME_NR1H2_AND_NR1H3_MEDIATED_SIGNALING	-1.21372	0.18	0.658516	-0.0515535	0.00338877	-1.08568	0.329545	0.994654
REACTOME_GLYOXYLATE_METABOLISM_AND_GLYCINE_DEGRADATION	-1.21266	0.248016	0.656557	-0.116384	4.59085e-07	-1.31786	0.12766	0.97463
REACTOME_ANTIGEN_PROCESSING_UBIQUITINATION_PROTEASOME_DEGRADATION	-1.21236	0.163065	0.652682	-0.0644066	1.03792e-07	-1.17371	0.202729	0.957614
KEGG_STEROID_BIOSYNTHESIS	-1.20832	0.262295	0.657937	-0.146412	1.19029e-06	-1.00222	0.449102	1
REACTOME_POST_TRANSLATIONAL_MODIFICATION_SYNTHESIS_OF_GPI_ANCHORED_PROTEINS	-1.20801	0.141176	0.654214	-0.0283484	0.0161303	1.05267	0.363992	0.788701
REACTOME_TRANSMISSION_ACROSS_CHEMICAL_SYNAPSES	-1.20642	0.148676	0.653675	-0.0231966	0.0211361	-1.07585	0.310413	0.968982
REACTOME_NUCLEAR_SIGNALING_BY_ERBB4	-1.20361	0.213861	0.656044	0.0439027	0.0345322	-1.38494	0.0610526	0.961418
KEGG_FATTY_ACID_METABOLISM	-1.20016	0.217213	0.659912	-0.0536442	0.0046895	-1.1191	0.293388	0.989217
REACTOME_NRIF_SIGNALS_CELL_DEATH_FROM_THE_NUCLEUS	-1.19936	0.21881	0.657542	-0.0577243	0.0210175	-0.895932	0.580713	0.946964
KEGG_INSULIN_SIGNALING_PATHWAY	-1.19846	0.174257	0.655404	-0.0042266	0.74977	0.864405	0.722555	0.838741
KEGG_OTHER_GLYCAN_DEGRADATION	-1.19309	0.258189	0.66394	-0.157976	5.61507e-08	-1.2783	0.232218	0.904537
REACTOME_HATS_ACETYLATE_HISTONES	-1.19062	0.280488	0.665674	-0.132468	2.31738e-08	-0.848245	0.600768	0.974414
KEGG_BASE_EXCISION_REPAIR	-1.19035	0.258517	0.66194	-0.168063	4.04438e-12	-0.4958	0.951904	1
REACTOME_PHOSPHOLIPID_METABOLISM	-1.18563	0.163708	0.6689	-0.0277452	0.00617003	-1.036	0.385246	0.998857
REACTOME_RAB_REGULATION_OF_TRAFFICKING	-1.18423	0.195817	0.668083	-0.0527768	0.000117635	-1.28895	0.128	0.926531
REACTOME_MAP3K8_TPL2_DEPENDENT_MAPK1_3_ACTIVATION	-1.1841	0.269159	0.664142	-0.0973302	0.000344247	-1.13052	0.31758	0.99398
REACTOME_METALLOPROTEASE_DUBS	-1.18233	0.300781	0.663939	-0.123214	1.22005e-06	-0.549485	0.942197	1
REACTOME_UB_SPECIFIC_PROCESSING_PROTEASES	-1.18161	0.224033	0.661412	-0.0721901	2.72733e-05	-0.932054	0.528196	0.996239
REACTOME_MTORC1_MEDIATED_SIGNALLING	-1.18154	0.26626	0.65741	-0.135414	3.19956e-09	-0.828301	0.653697	0.983019
REACTOME_METABOLISM_OF_STEROIDS	-1.1798	0.190871	0.657171	-0.0654224	3.09047e-07	0.906226	0.656566	0.823042
REACTOME_TRANSPORT_TO_THE_GOLGI_AND_SUBSEQUENT_MODIFICATION	-1.17965	0.209302	0.653501	-0.0700591	5.16255e-06	-1.45273	0.0464646	1
REACTOME_VASOPRESSIN_REGULATES_RENAL_WATER_HOMEOSTASIS_VIA_AQUAPORINS	-1.17915	0.24187	0.650664	-0.0284898	0.102008	-0.897388	0.596708	0.947613
REACTOME_MITOCHONDRIAL_TRANSLATION	-1.17692	0.29572	0.6519	-0.127606	3.44188e-06	0.582527	0.805169	0.974956
KEGG_PORPHYRIN_AND_CHLOROPHYLL_METABOLISM	-1.17631	0.264529	0.649345	-0.114022	9.72135e-07	-1.01383	0.446429	1
REACTOME_GAMMA_CARBOXYLATION_HYPUSINE_FORMATION_AND_ARYLSULFATASE_ACTIVATION	-1.17496	0.259336	0.648517	-0.0782263	4.28633e-05	-0.966387	0.501023	0.993996
REACTOME_FERTILIZATION	-1.1746	0.25	0.645577	-0.0953994	5.56787e-07	-1.04172	0.368737	0.988974
REACTOME_BASE_EXCISION_REPAIR_AP_SITE_FORMATION	-1.17187	0.344262	0.648039	-0.159354	1.3631e-06	-0.6606	0.820611	1
REACTOME_ASPARAGINE_N_LINKED_GLYCOSYLATION	-1.17124	0.227969	0.645698	-0.0711623	8.84845e-07	-1.29399	0.118712	0.947502
REACTOME_PROTEIN_METHYLATION	-1.16253	0.273921	0.662247	-0.16986	1.8229e-12	-0.979767	0.469758	1
REACTOME_HSF1_ACTIVATION	-1.16207	0.249505	0.659494	-0.0818711	0.000488122	0.681966	0.843177	0.934057
REACTOME_METABOLISM_OF_PORPHYRINS	-1.15819	0.296296	0.664635	-0.108691	1.03946e-05	-1.04975	0.371316	0.985531
REACTOME_TRANSFERRIN_ENDOCYTOSIS_AND_RECYCLING	-1.15413	0.280534	0.670377	-0.124638	2.11585e-07	1.25898	0.164706	0.901844
REACTOME_AQUAPORIN_MEDIATED_TRANSPORT	-1.15327	0.246032	0.668438	-0.0197131	0.219633	-0.841229	0.752536	0.977898
REACTOME_ONCOGENIC_MAPK_SIGNALING	-1.15137	0.22332	0.668834	0.0163885	0.277158	-1.0204	0.44403	1
KEGG_METABOLISM_OF_XENOBIOTICS_BY_CYTOCHROME_P450	-1.14898	0.270661	0.670483	-0.0536586	0.00739975	-0.816818	0.723447	0.984856
KEGG_ARGININE_AND_PROLINE_METABOLISM	-1.14589	0.272541	0.673702	-0.0254231	0.16191	-0.841036	0.703985	0.974659
KEGG_PROPANOATE_METABOLISM	-1.14298	0.305221	0.676639	-0.100458	2.60011e-05	-1.43261	0.0918164	0.904509
REACTOME_RAF_ACTIVATION	-1.14098	0.268775	0.677444	-0.076861	0.000394558	0.610554	0.954071	0.958893
REACTOME_INWARDLY_RECTIFYING_K_CHANNELS	-1.13646	0.28	0.684033	0.0650939	0.000317632	-1.07757	0.359438	0.977354
KEGG_MTOR_SIGNALING_PATHWAY	-1.13373	0.274704	0.686617	-0.000279132	0.987548	-0.768773	0.827112	0.993115
REACTOME_MITOCHONDRIAL_FATTY_ACID_BETA_OXIDATION	-1.13033	0.296724	0.690866	-0.0991647	2.6515e-06	-0.624973	0.933735	1
REACTOME_NEURONAL_SYSTEM	-1.1302	0.217391	0.687364	0.00318507	0.746759	-0.945913	0.546559	0.99569
REACTOME_ABC_FAMILY_PROTEINS_MEDIATED_TRANSPORT	-1.12896	0.302554	0.686462	-0.0814689	1.9457e-05	-1.25975	0.175908	0.904259
KEGG_PRIMARY_BILE_ACID_BIOSYNTHESIS	-1.1256	0.314229	0.690373	-0.0445988	0.061463	0.892341	0.623327	0.831467
KEGG_PROTEIN_EXPORT	-1.12523	0.332024	0.687547	-0.156763	4.7924e-08	-1.11888	0.345098	0.981937
REACTOME_GLOBAL_GENOME_NUCLEOTIDE_EXCISION_REPAIR_GG_NER	-1.12498	0.31643	0.684459	-0.129013	7.18378e-10	-1.05069	0.398058	0.98935
KEGG_OOCYTE_MEIOSIS	-1.12364	0.298651	0.683854	-0.0177788	0.261386	-0.929041	0.548757	0.98958
REACTOME_METABOLISM_OF_AMINE_DERIVED_HORMONES	-1.12214	0.301397	0.683427	-0.0843735	0.000630605	-0.961588	0.492813	0.996337
REACTOME_PEPTIDE_HORMONE_METABOLISM	-1.11759	0.253608	0.690207	-0.0344086	0.00863932	-1.10541	0.263581	0.9858
KEGG_LINOLEIC_ACID_METABOLISM	-1.11368	0.312629	0.695608	-0.106499	8.81271e-07	-0.692278	0.912065	0.989158
HALLMARK_APICAL_SURFACE	-1.11242	0.288889	0.694909	0.0701839	9.70434e-06	1.15653	0.242188	0.787168
REACTOME_INTRA_GOLGI_AND_RETROGRADE_GOLGI_TO_ER_TRAFFIC	-1.11228	0.29572	0.691606	-0.0563961	0.000151633	-1.13032	0.276639	0.986411
KEGG_DRUG_METABOLISM_OTHER_ENZYMES	-1.11207	0.297571	0.688531	-0.0611677	0.00145318	-1.12778	0.30303	0.98654
REACTOME_NOTCH2_ACTIVATION_AND_TRANSMISSION_OF_SIGNAL_TO_THE_NUCLEUS	-1.10949	0.308738	0.690746	-0.0280276	0.232101	-1.0038	0.446809	1
KEGG_NUCLEOTIDE_EXCISION_REPAIR	-1.10884	0.333981	0.688665	-0.121319	8.44457e-08	-1.09888	0.352941	0.983693
KEGG_RIBOFLAVIN_METABOLISM	-1.10793	0.331959	0.687299	-0.103773	3.49614e-06	-1.27339	0.175781	0.888966
REACTOME_NUCLEOTIDE_EXCISION_REPAIR	-1.10709	0.353175	0.685569	-0.124236	7.56877e-10	-0.953069	0.508946	0.992699
REACTOME_DEADENYLATION_OF_MRNA	-1.10529	0.311637	0.686134	-0.0644686	0.00733163	-1.08037	0.397287	0.989882
REACTOME_BASE_EXCISION_REPAIR	-1.10409	0.371429	0.68541	-0.128224	3.49308e-06	-0.544868	0.933852	1
KEGG_FRUCTOSE_AND_MANNOSE_METABOLISM	-1.10298	0.314229	0.684473	-0.0688965	0.00222498	-0.87686	0.603659	0.957552
REACTOME_GLUCAGON_LIKE_PEPTIDE_1_GLP1_REGULATES_INSULIN_SECRETION	-1.10168	0.3	0.68391	-0.0464293	0.00671571	-1.32108	0.096	0.994054
KEGG_UBIQUITIN_MEDIATED_PROTEOLYSIS	-1.10167	0.278455	0.680545	-0.0553065	3.68144e-05	-1.02132	0.406312	1
REACTOME_ACTIVATION_OF_ANTERIOR_HOX_GENES_IN_HINDBRAIN_DEVELOPMENT_DURING_EARLY_EMBRYOGENESIS	-1.10148	0.351738	0.677605	-0.118742	1.19809e-06	-0.783335	0.719397	1
REACTOME_VEGFR2_MEDIATED_CELL_PROLIFERATION	-1.10084	0.290984	0.675736	-0.0193061	0.400927	-0.804842	0.736402	1
KEGG_VASOPRESSIN_REGULATED_WATER_REABSORPTION	-1.10061	0.328185	0.672921	-0.107379	2.19178e-08	-1.27366	0.129817	0.89909
REACTOME_DEFECTS_IN_VITAMIN_AND_COFACTOR_METABOLISM	-1.10016	0.34739	0.670617	-0.0806709	0.000184968	0.914044	0.56067	0.821373
REACTOME_ZINC_TRANSPORTERS	-1.09919	0.361004	0.669462	-0.0898355	0.000425423	-1.07517	0.360887	0.964313
REACTOME_TRAFFICKING_OF_AMPA_RECEPTORS	-1.09809	0.325253	0.668502	-0.0943889	1.93953e-07	-1.1986	0.236581	0.939206
REACTOME_RAF_INDEPENDENT_MAPK1_3_ACTIVATION	-1.09797	0.359223	0.665593	-0.0150217	0.577691	1.04884	0.389796	0.779034
REACTOME_GLUTATHIONE_CONJUGATION	-1.09728	0.332665	0.663913	-0.0878165	2.53125e-05	0.797655	0.718876	0.870755
REACTOME_DOWNREGULATION_OF_SMAD2_3_SMAD4_TRANSCRIPTIONAL_ACTIVITY	-1.09243	0.367983	0.671333	-0.053087	0.0228081	-0.931453	0.496047	0.993115
REACTOME_AUTOPHAGY	-1.09156	0.303327	0.670062	-0.0397927	0.0126124	0.771037	0.804082	0.886805
REACTOME_NEGATIVE_REGULATION_OF_MAPK_PATHWAY	-1.09143	0.319192	0.667214	-0.0933037	1.28161e-05	1.00453	0.455823	0.789096
REACTOME_PROTEIN_UBIQUITINATION	-1.0912	0.35534	0.664545	-0.114518	1.1416e-07	-0.797663	0.666667	0.990466
REACTOME_GROWTH_HORMONE_RECEPTOR_SIGNALING	-1.08892	0.363813	0.666487	0.0867366	0.000298462	-1.01282	0.434426	1
REACTOME_GLUCAGON_SIGNALING_IN_METABOLIC_REGULATION	-1.08851	0.3222	0.664277	-0.0275102	0.14506	-1.11207	0.309237	0.979882
REACTOME_BETA_CATENIN_PHOSPHORYLATION_CASCADE	-1.08345	0.355932	0.671987	-0.0880245	0.00107441	-0.926389	0.540161	0.968656
REACTOME_HIV_TRANSCRIPTION_INITIATION	-1.08268	0.358763	0.670626	-0.109905	9.62049e-08	0.739163	0.775	0.90349
REACTOME_TRANSLOCATION_OF_SLC2A4_GLUT4_TO_THE_PLASMA_MEMBRANE	-1.08199	0.328185	0.66903	-0.0495149	0.00274647	-1.30105	0.14433	0.96331
REACTOME_CHROMATIN_MODIFYING_ENZYMES	-1.08161	0.36345	0.666753	-0.0829172	3.21546e-06	-0.817173	0.675624	0.991321
REACTOME_DOWNREGULATION_OF_ERBB2_SIGNALING	-1.0816	0.347992	0.66375	0.00781462	0.687279	1.04502	0.390533	0.784401
REACTOME_SYNTHESIS_OF_BILE_ACIDS_AND_BILE_SALTS	-1.07996	0.347023	0.664258	-0.0441413	0.0148568	0.915306	0.583333	0.82192
REACTOME_SULFUR_AMINO_ACID_METABOLISM	-1.07858	0.33	0.664167	-0.0957189	1.66141e-05	-0.778612	0.770459	0.992172
REACTOME_ASSEMBLY_OF_THE_HIV_VIRION	-1.07575	0.383234	0.667328	-0.10245	0.000174554	0.808899	0.684426	0.863893
REACTOME_FORMATION_OF_TC_NER_PRE_INCISION_COMPLEX	-1.07551	0.389452	0.664875	-0.135185	1.03496e-09	-1.01833	0.430502	1
HALLMARK_PROTEIN_SECRETION	-1.07424	0.345776	0.664544	-0.0725333	9.11799e-05	-1.21285	0.279678	0.940414
REACTOME_EXTRA_NUCLEAR_ESTROGEN_SIGNALING	-1.07162	0.343621	0.666883	0.0173091	0.292044	0.930987	0.567729	0.814778
REACTOME_ABC_TRANSPORTER_DISORDERS	-1.06956	0.376923	0.668494	-0.0723485	0.00135344	-1.35114	0.143689	0.97192
REACTOME_GLYCOSPHINGOLIPID_METABOLISM	-1.06611	0.354	0.67266	-0.0585147	0.00267488	-1.04687	0.382178	0.987135
REACTOME_SYNTHESIS_OF_VERY_LONG_CHAIN_FATTY_ACYL_COAS	-1.06447	0.343629	0.673269	0.00962067	0.637638	0.757455	0.87451	0.88876
REACTOME_TRANSCRIPTION_COUPLED_NUCLEOTIDE_EXCISION_REPAIR_TC_NER	-1.06001	0.396414	0.679687	-0.115581	4.7566e-08	-0.943812	0.516252	0.99601
KEGG_SELENOAMINO_ACID_METABOLISM	-1.05929	0.359615	0.678408	-0.0809541	0.000199629	-0.688853	0.890063	0.987707
REACTOME_FORMATION_OF_THE_EARLY_ELONGATION_COMPLEX	-1.05825	0.39749	0.677714	-0.115058	2.84696e-06	-0.797429	0.661568	0.98741
REACTOME_REPRODUCTION	-1.05301	0.385396	0.685568	-0.0777059	0.000277628	-0.803201	0.710227	0.997525
REACTOME_PLATELET_AGGREGATION_PLUG_FORMATION	-1.05207	0.375758	0.684632	-0.0229858	0.303972	-0.898834	0.581489	0.952311
REACTOME_SYNTHESIS_OF_PC	-1.0495	0.375519	0.686905	0.0735001	3.38493e-05	-1.10251	0.281059	0.979659
REACTOME_MAP2K_AND_MAPK_ACTIVATION	-1.04935	0.375	0.684375	0.0050721	0.787591	0.822248	0.729249	0.856811
KEGG_GLUTATHIONE_METABOLISM	-1.04749	0.37721	0.685396	-0.0269243	0.158162	0.770261	0.790514	0.88289
KEGG_ASCORBATE_AND_ALDARATE_METABOLISM	-1.04619	0.397959	0.685204	-0.0673189	0.0199947	-1.19091	0.278431	0.945648
REACTOME_DEUBIQUITINATION	-1.04489	0.374745	0.685192	-0.0403519	0.00778425	-0.968027	0.486274	0.994974
REACTOME_GLUCONEOGENESIS	-1.04183	0.407555	0.688732	-0.062293	0.0148951	-1.20367	0.228628	0.941864
REACTOME_MITOCHONDRIAL_PROTEIN_IMPORT	-1.04137	0.419291	0.686827	-0.127933	1.02408e-06	0.746551	0.696721	0.90034
REACTOME_RECYCLING_OF_BILE_ACIDS_AND_SALTS	-1.03986	0.407258	0.68707	-0.111719	1.78161e-05	0.6312	0.944444	0.951585
REACTOME_FCERI_MEDIATED_MAPK_ACTIVATION	-1.03653	0.409736	0.691088	0.0208588	0.333322	-0.72874	0.770459	1
REACTOME_SUMOYLATION_OF_TRANSCRIPTION_FACTORS	-1.03646	0.397895	0.688455	-0.0325597	0.128497	0.640449	0.948665	0.951951
REACTOME_IRS_MEDIATED_SIGNALLING	-1.03621	0.393346	0.686144	-0.061817	6.97135e-05	-0.982631	0.479125	1
KEGG_PHOSPHATIDYLINOSITOL_SIGNALING_SYSTEM	-1.03219	0.392638	0.691358	0.00432826	0.783078	-0.977434	0.467681	0.996567
REACTOME_RNA_POLYMERASE_I_TRANSCRIPTION_TERMINATION	-1.02969	0.418327	0.693671	-0.0407552	0.112373	0.926065	0.52686	0.816876
REACTOME_NEDDYLATION	-1.02905	0.39619	0.692187	-0.0428569	0.00194005	-0.971345	0.486274	0.996866
REACTOME_NEGATIVE_REGULATION_OF_THE_PI3K_AKT_NETWORK	-1.02628	0.411885	0.695195	0.0393054	0.00426948	-0.78272	0.808967	0.994581
KEGG_LYSOSOME	-1.02615	0.421875	0.692681	-0.0692591	0.00274647	-1.16139	0.260784	0.980327
REACTOME_RECOGNITION_AND_ASSOCIATION_OF_DNA_GLYCOSYLASE_WITH_SITE_CONTAINING_AN_AFFECTED_PURINE	-1.02533	0.453608	0.691699	-0.127292	0.000383533	-0.556497	0.927063	1
REACTOME_RUNX1_REGULATES_TRANSCRIPTION_OF_GENES_INVOLVED_IN_DIFFERENTIATION_OF_HSCS	-1.02349	0.422449	0.692809	-0.0715836	0.00437914	-0.72677	0.732039	1
REACTOME_FRS_MEDIATED_FGFR3_SIGNALING	-1.02273	0.419753	0.691735	-0.0487972	0.0210555	0.823941	0.742331	0.857936
REACTOME_CONSTITUTIVE_SIGNALING_BY_AKT1_E17K_IN_CANCER	-1.01984	0.429735	0.694795	-0.12038	1.97911e-08	-1.04611	0.388	0.98289
REACTOME_EFFECTS_OF_PIP2_HYDROLYSIS	-1.01969	0.42161	0.692412	0.0198777	0.397803	-0.875354	0.624514	0.949454
REACTOME_SIGNALLING_TO_ERKS	-1.01964	0.437126	0.689808	-0.0163389	0.448259	-0.647359	0.914938	0.997888
REACTOME_MITOCHONDRIAL_BIOGENESIS	-1.0124	0.421268	0.702072	-0.0447191	0.00617257	0.674334	0.919918	0.935063
REACTOME_HDACS_DEACETYLATE_HISTONES	-1.01229	0.443038	0.699591	-0.107206	0.000764294	-0.518216	0.919694	1
REACTOME_LYSOSOME_VESICLE_BIOGENESIS	-1.00963	0.431452	0.702308	-0.0320777	0.134011	-1.0712	0.349705	0.956348
REACTOME_BILE_ACID_AND_BILE_SALT_METABOLISM	-1.00741	0.423313	0.704235	-0.0472709	0.00785053	0.947345	0.498032	0.808634
KEGG_N_GLYCAN_BIOSYNTHESIS	-1.0061	0.449304	0.704287	-0.0701585	0.000438762	-1.22672	0.219101	0.922646
REACTOME_COPI_MEDIATED_ANTEROGRADE_TRANSPORT	-1.00469	0.443775	0.704463	-0.0635386	0.000959445	-1.20296	0.215606	0.934763
REACTOME_GLYCOGEN_STORAGE_DISEASES	-1.00421	0.448343	0.702771	-0.00247611	0.926942	-0.971947	0.478814	1
REACTOME_SIGNALING_BY_MODERATE_KINASE_ACTIVITY_BRAF_MUTANTS	-1.00346	0.42915	0.701702	0.0130556	0.486161	-0.487481	0.994231	1
KEGG_ARACHIDONIC_ACID_METABOLISM	-1.00066	0.473573	0.704672	-0.0403279	0.0115188	0.737003	0.879771	0.902726
REACTOME_DNA_REPAIR	-0.997777	0.461538	0.707889	-0.0925805	1.97016e-07	-0.832124	0.655431	0.978772
REACTOME_RESOLUTION_OF_ABASIC_SITES_AP_SITES	-0.996227	0.453649	0.70837	-0.128408	1.19929e-06	0.445067	0.988024	0.994481
REACTOME_DUAL_INCISION_IN_TC_NER	-0.995712	0.47451	0.70679	-0.101472	1.25813e-06	-0.990883	0.475285	1
REACTOME_NEGATIVE_EPIGENETIC_REGULATION_OF_RRNA_EXPRESSION	-0.995663	0.456212	0.704307	-0.0993704	0.000325615	-0.479246	0.977012	0.998408
REACTOME_CLASS_I_MHC_MEDIATED_ANTIGEN_PROCESSING_PRESENTATION	-0.995506	0.437126	0.702024	-0.0208392	0.122781	-0.917785	0.556452	0.949994
KEGG_INOSITOL_PHOSPHATE_METABOLISM	-0.994316	0.450199	0.701809	0.0113066	0.460012	-1.07981	0.330134	0.97773
REACTOME_ACTIVATION_OF_NMDA_RECEPTORS_AND_POSTSYNAPTIC_EVENTS	-0.993804	0.438034	0.700318	0.0304938	0.0579183	-0.984149	0.466531	1
REACTOME_PI3K_AKT_SIGNALING_IN_CANCER	-0.992582	0.453222	0.700031	0.0205051	0.155048	0.76003	0.852632	0.887344
REACTOME_INSULIN_RECEPTOR_SIGNALLING_CASCADE	-0.992555	0.46063	0.697574	-0.0429001	0.00323214	-0.982128	0.4714	0.99995
REACTOME_PROTEIN_PROTEIN_INTERACTIONS_AT_SYNAPSES	-0.990982	0.455852	0.698114	-0.028139	0.0844644	-0.844869	0.729339	0.97384
REACTOME_PI_3K_CASCADE_FGFR3	-0.988347	0.46627	0.700911	-0.10027	2.05854e-05	0.772957	0.803383	0.887729
REACTOME_METABOLIC_DISORDERS_OF_BIOLOGICAL_OXIDATION_ENZYMES	-0.980495	0.486598	0.714143	-0.0245454	0.16191	0.955049	0.523719	0.810863
REACTOME_HIV_TRANSCRIPTION_ELONGATION	-0.977116	0.504132	0.718471	-0.10432	5.73365e-06	-0.776893	0.689189	0.991921
REACTOME_SYNTHESIS_OF_PA	-0.976224	0.470238	0.717641	0.00149045	0.936656	0.768875	0.84466	0.882476
REACTOME_SYNAPTIC_ADHESION_LIKE_MOLECULES	-0.975958	0.469979	0.715603	-0.0567305	0.022768	-0.818623	0.740668	0.991888
REACTOME_DISEASES_OF_CARBOHYDRATE_METABOLISM	-0.975708	0.490946	0.713509	-0.0297962	0.137417	0.775367	0.787234	0.88654
REACTOME_LONG_TERM_POTENTIATION	-0.975641	0.457906	0.711112	-0.0550515	0.0111159	-1.02064	0.408714	1
REACTOME_RNA_POLYMERASE_III_TRANSCRIPTION_INITIATION_FROM_TYPE_3_PROMOTER	-0.973865	0.513889	0.712238	-0.120911	1.20702e-06	0.83637	0.65032	0.855314
REACTOME_ANCHORING_OF_THE_BASAL_BODY_TO_THE_PLASMA_MEMBRANE	-0.973581	0.487026	0.710318	-0.0778002	3.28273e-05	-0.936049	0.506849	0.99581
REACTOME_SEMA4D_INDUCED_CELL_MIGRATION_AND_GROWTH_CONE_COLLAPSE	-0.971358	0.477583	0.712402	-0.0290757	0.331923	-1.28602	0.194672	0.924911
REACTOME_CARGO_CONCENTRATION_IN_THE_ER	-0.971125	0.466667	0.710397	-0.0221555	0.303972	-0.783161	0.77336	0.99721
REACTOME_NEUREXINS_AND_NEUROLIGINS	-0.970838	0.510331	0.708526	-0.0306783	0.0811756	-0.852783	0.674227	0.97579
REACTOME_SLC_MEDIATED_TRANSMEMBRANE_TRANSPORT	-0.967361	0.52459	0.713217	0.0190157	0.0636923	1.04985	0.355556	0.780696
REACTOME_SYNTHESIS_OF_IP3_AND_IP4_IN_THE_CYTOSOL	-0.966867	0.484787	0.711767	0.0163022	0.41846	-0.822631	0.73166	0.991016
REACTOME_METABOLISM_OF_NUCLEOTIDES	-0.959247	0.493151	0.724181	-0.0307517	0.0479456	-0.850993	0.672764	0.975956
REACTOME_REGULATION_OF_TP53_EXPRESSION_AND_DEGRADATION	-0.958913	0.509091	0.722466	-0.00118699	0.956418	1.2952	0.150713	0.989556
KEGG_PYRUVATE_METABOLISM	-0.95507	0.49503	0.727502	-0.00680788	0.746891	-0.796556	0.775591	0.982214
KEGG_REGULATION_OF_AUTOPHAGY	-0.952261	0.481336	0.730833	-0.0583163	0.00561218	-0.666509	0.867063	0.997132
REACTOME_MEIOTIC_SYNAPSIS	-0.949346	0.482255	0.7341	-0.0840016	0.00281994	-0.760274	0.715667	0.988328
KEGG_PENTOSE_AND_GLUCURONATE_INTERCONVERSIONS	-0.947335	0.511811	0.735534	-0.0247266	0.391111	-1.17418	0.29249	0.964988
REACTOME_RMTS_METHYLATE_HISTONE_ARGININES	-0.94384	0.504082	0.740014	-0.0785261	0.0106023	0.394924	1	0.996598
REACTOME_MEIOTIC_RECOMBINATION	-0.94287	0.507128	0.739507	-0.0934656	0.00291554	-0.598188	0.8921	1
REACTOME_INSERTION_OF_TAIL_ANCHORED_PROTEINS_INTO_THE_ENDOPLASMIC_RETICULUM_MEMBRANE	-0.942772	0.514113	0.737197	-0.0434608	0.0595784	-0.694095	0.816929	0.992659
REACTOME_RAB_GEFS_EXCHANGE_GTP_FOR_GDP_ON_RABS	-0.941135	0.543353	0.73806	-0.0102611	0.506147	-1.16595	0.243408	0.974468
REACTOME_DNA_DAMAGE_RECOGNITION_IN_GG_NER	-0.931832	0.526946	0.753725	-0.0950815	1.71996e-05	-0.722682	0.727626	1
REACTOME_TRANSPORT_OF_INORGANIC_CATIONS_ANIONS_AND_AMINO_ACIDS_OLIGOPEPTIDES	-0.930141	0.574152	0.754697	-0.00444364	0.740623	-0.950233	0.564728	0.995076
REACTOME_MEIOSIS	-0.928838	0.502075	0.754763	-0.0681006	0.00702537	-0.648676	0.881905	0.999351
REACTOME_TRANSCRIPTIONAL_REGULATION_BY_RUNX1	-0.926942	0.533881	0.755953	-0.0115617	0.510534	-0.749499	0.779694	0.99057
REACTOME_MRNA_CAPPING	-0.924793	0.558824	0.757712	-0.0699018	0.00320847	-0.833114	0.610801	0.980287
REACTOME_RHO_GTPASES_ACTIVATE_PKNS	-0.92073	0.52686	0.763513	-0.0685598	0.021498	-0.68312	0.801961	0.988939
REACTOME_TRANSCRIPTIONAL_REGULATION_BY_RUNX2	-0.917844	0.577778	0.766909	0.0392416	0.0201421	0.950858	0.50188	0.812882
REACTOME_REGULATION_OF_RUNX2_EXPRESSION_AND_ACTIVITY	-0.917485	0.563241	0.765159	0.0432119	0.0664055	-0.923586	0.509128	0.957712
REACTOME_ACTIVATED_PKN1_STIMULATES_TRANSCRIPTION_OF_AR_ANDROGEN_RECEPTOR_REGULATED_GENES_KLK2_AND_KLK3	-0.915197	0.545073	0.767253	-0.0942066	0.0104488	-0.706657	0.763916	0.990805
REACTOME_CYCLIN_A_B1_B2_ASSOCIATED_EVENTS_DURING_G2_M_TRANSITION	-0.907151	0.568047	0.780644	-0.0609229	0.025901	0.956694	0.508403	0.81412
REACTOME_RNA_POLYMERASE_II_TRANSCRIBES_SNRNA_GENES	-0.90677	0.597959	0.778916	-0.0572814	0.000532919	-0.679565	0.828467	0.990483
REACTOME_HEDGEHOG_LIGAND_BIOGENESIS	-0.904589	0.558994	0.780559	-0.046179	0.0753893	-0.849593	0.598441	0.975219
REACTOME_METAL_ION_SLC_TRANSPORTERS	-0.904017	0.594961	0.7792	0.0210985	0.386597	-0.915515	0.586279	0.951183
REACTOME_RNA_POLYMERASE_I_TRANSCRIPTION_INITIATION	-0.886139	0.587302	0.81163	-0.000770617	0.977188	0.918393	0.528066	0.823348
REACTOME_BIOSYNTHESIS_OF_THE_N_GLYCAN_PRECURSOR_DOLICHOL_LIPID_LINKED_OLIGOSACCHARIDE_LLO_AND_TRANSFER_TO_A_NASCENT_PROTEIN	-0.885681	0.616302	0.810009	-0.0394041	0.0277212	0.89213	0.628631	0.828913
REACTOME_FANCONI_ANEMIA_PATHWAY	-0.88467	0.588469	0.809315	-0.0452043	0.0350642	-0.9278	0.512871	0.978878
REACTOME_GLUCURONIDATION	-0.88315	0.567134	0.80982	-0.059919	0.0561645	-1.15717	0.317919	0.985088
REACTOME_RNA_POLYMERASE_I_PROMOTER_ESCAPE	-0.882573	0.557377	0.808408	-0.0861139	0.00481904	-0.477966	0.976744	0.996191
REACTOME_PHOSPHORYLATION_SITE_MUTANTS_OF_CTNNB1_ARE_NOT_TARGETED_TO_THE_PROTEASOME_BY_THE_DESTRUCTION_COMPLEX	-0.881529	0.586998	0.808048	-0.0615031	0.0349171	0.902092	0.546351	0.825107
KEGG_STARCH_AND_SUCROSE_METABOLISM	-0.881068	0.621569	0.806426	0.0681136	0.000532919	-0.924488	0.545276	0.959927
REACTOME_DISEASES_ASSOCIATED_WITH_GLYCOSYLATION_PRECURSOR_BIOSYNTHESIS	-0.879408	0.594059	0.807195	-0.0648372	0.0255853	0.909891	0.578189	0.818923
REACTOME_METABOLISM_OF_AMINO_ACIDS_AND_DERIVATIVES	-0.878678	0.641129	0.806124	-0.0107198	0.540963	0.842747	0.68008	0.852116
KEGG_AMINO_SUGAR_AND_NUCLEOTIDE_SUGAR_METABOLISM	-0.877471	0.626186	0.80612	0.00744584	0.762326	0.70341	0.828402	0.92855
REACTOME_SEMA4D_IN_SEMAPHORIN_SIGNALING	-0.874466	0.605469	0.809599	0.00860245	0.771537	-0.98918	0.45283	1
REACTOME_GLYCOGEN_BREAKDOWN_GLYCOGENOLYSIS	-0.873802	0.621782	0.808394	-0.0551042	0.0328225	0.526813	0.982558	0.98711
REACTOME_DOWNSTREAM_SIGNALING_OF_ACTIVATED_FGFR3	-0.870962	0.655738	0.811495	-0.0379669	0.0534686	0.773365	0.822355	0.888415
REACTOME_SIGNALING_BY_FGFR1	-0.86609	0.651394	0.818266	-0.00438372	0.818513	-0.780623	0.78373	0.991774
REACTOME_RHO_GTPASES_ACTIVATE_CIT	-0.863935	0.612705	0.819947	-0.00150908	0.960577	-0.722333	0.794606	0.998452
REACTOME_REGULATION_OF_TP53_ACTIVITY	-0.863434	0.643145	0.818493	-0.00899916	0.57483	0.896987	0.55144	0.827969
REACTOME_REGULATION_OF_PYRUVATE_DEHYDROGENASE_PDH_COMPLEX	-0.862664	0.645098	0.817503	0.0174734	0.507347	-0.816927	0.71875	0.988217
REACTOME_TRANSCRIPTION_OF_THE_HIV_GENOME	-0.860497	0.64657	0.819416	-0.0683125	0.00028063	-0.624786	0.901119	1
REACTOME_SUMOYLATION_OF_DNA_METHYLATION_PROTEINS	-0.857174	0.645361	0.823361	-0.0215312	0.405499	-0.720373	0.783567	0.992062
KEGG_NICOTINATE_AND_NICOTINAMIDE_METABOLISM	-0.856738	0.660569	0.821812	0.0115848	0.627478	-1.1817	0.213115	0.96723
REACTOME_RNA_POLYMERASE_III_TRANSCRIPTION_INITIATION_FROM_TYPE_1_PROMOTER	-0.856689	0.623782	0.819459	-0.0635619	0.0105819	1.0689	0.37475	0.80137
REACTOME_SIRT1_NEGATIVELY_REGULATES_RRNA_EXPRESSION	-0.853263	0.60334	0.823542	-0.0833015	0.0210555	-0.431061	0.994129	1
REACTOME_TRANSPORT_OF_VITAMINS_NUCLEOSIDES_AND_RELATED_MOLECULES	-0.853142	0.682635	0.821346	0.0165587	0.360573	1.06297	0.326996	0.78501
REACTOME_ELEVATION_OF_CYTOSOLIC_CA2_LEVELS	-0.851652	0.658849	0.821786	0.09163	0.000895566	-0.784151	0.766284	1
KEGG_STEROID_HORMONE_BIOSYNTHESIS	-0.851506	0.64135	0.819598	-0.0330995	0.118297	-0.820697	0.705179	0.991306
REACTOME_PI_METABOLISM	-0.851193	0.711967	0.817849	-0.00241193	0.886566	-1.10478	0.345603	0.980288
REACTOME_REGULATION_OF_TP53_ACTIVITY_THROUGH_METHYLATION	-0.850865	0.694045	0.816083	-0.041926	0.0528658	-0.913629	0.551724	0.94734
REACTOME_RORA_ACTIVATES_GENE_EXPRESSION	-0.843306	0.675159	0.827822	-0.0813184	0.0015385	-0.926583	0.564797	0.972667
REACTOME_SYNTHESIS_OF_PIPS_AT_THE_PLASMA_MEMBRANE	-0.840478	0.710204	0.830746	-0.0104465	0.574965	-1.02609	0.462963	1
REACTOME_RNA_POLYMERASE_I_TRANSCRIPTION	-0.83819	0.585216	0.832662	-0.0610998	0.0236056	0.513688	0.968487	0.985911
REACTOME_RESOLUTION_OF_D_LOOP_STRUCTURES	-0.836334	0.639839	0.833558	-0.0876536	0.00018833	-0.72144	0.761006	0.99663
REACTOME_TP53_REGULATES_TRANSCRIPTION_OF_DNA_REPAIR_GENES	-0.83614	0.68107	0.831541	-0.0739524	7.29414e-05	-0.861615	0.637383	0.97178
REACTOME_FC_EPSILON_RECEPTOR_FCERI_SIGNALING	-0.827659	0.690522	0.844783	0.0212228	0.309219	0.544179	0.968619	0.982005
REACTOME_TELOMERE_MAINTENANCE	-0.827449	0.59596	0.842679	-0.0647676	0.0224169	-0.486413	0.975191	0.999113
REACTOME_HEDGEHOG_ON_STATE	-0.824013	0.692771	0.846666	-0.00155657	0.93984	1.22716	0.203593	0.86546
REACTOME_RUNX1_INTERACTS_WITH_CO_FACTORS_WHOSE_PRECISE_EFFECT_ON_RUNX1_TARGETS_IS_NOT_KNOWN	-0.82378	0.726166	0.844703	0.0188672	0.39727	-0.717192	0.792969	0.99072
REACTOME_SYNTHESIS_OF_PROSTAGLANDINS_PG_AND_THROMBOXANES_TX	-0.822346	0.711618	0.844876	0.00611831	0.820274	0.814653	0.740594	0.861944
HALLMARK_PANCREAS_BETA_CELLS	-0.819953	0.741245	0.84678	0.0232408	0.214972	-0.904572	0.594595	0.955614
KEGG_SNARE_INTERACTIONS_IN_VESICULAR_TRANSPORT	-0.817743	0.726531	0.848523	-0.0261785	0.177658	-0.724285	0.844622	1
REACTOME_PI_3K_CASCADE_FGFR2	-0.8158	0.722113	0.849637	-0.043107	0.0465843	0.762485	0.820513	0.886079
KEGG_PYRIMIDINE_METABOLISM	-0.814424	0.704819	0.849758	-0.0342852	0.0656356	0.865846	0.628931	0.838783
REACTOME_RNA_POLYMERASE_III_TRANSCRIPTION	-0.814292	0.720251	0.84762	-0.0440751	0.0399369	1.0185	0.410788	0.791297
REACTOME_COPI_DEPENDENT_GOLGI_TO_ER_RETROGRADE_TRAFFIC	-0.812959	0.719165	0.847679	-0.0155112	0.432978	-0.91939	0.539652	0.950444
REACTOME_HCMV_LATE_EVENTS	-0.812739	0.608607	0.845736	-0.0588197	0.0419101	-0.417486	0.990385	0.999256
REACTOME_CYTOSOLIC_SULFONATION_OF_SMALL_MOLECULES	-0.812021	0.731141	0.844735	-0.0378383	0.0739499	-1.24081	0.173116	0.905977
REACTOME_MRNA_SPLICING_MINOR_PATHWAY	-0.811483	0.68323	0.843325	-0.0477125	0.041184	0.821279	0.602459	0.855862
REACTOME_PLATELET_CALCIUM_HOMEOSTASIS	-0.807852	0.701099	0.847515	-0.00799075	0.746118	0.702907	0.888656	0.927866
REACTOME_PI_3K_CASCADE_FGFR1	-0.805952	0.741107	0.848373	-0.059604	0.00438725	0.785894	0.784232	0.87718
REACTOME_UCH_PROTEINASES	-0.803601	0.692153	0.850122	-0.0259219	0.260822	0.809637	0.653846	0.863974
REACTOME_ACTIVATION_OF_KAINATE_RECEPTORS_UPON_GLUTAMATE_BINDING	-0.802783	0.765306	0.849232	0.0249051	0.197117	-0.895821	0.61523	0.943276
REACTOME_OVARIAN_TUMOR_DOMAIN_PROTEASES	-0.802294	0.751402	0.847662	0.0605644	0.00480798	-0.947351	0.506903	0.997019
REACTOME_SIGNALING_BY_NOTCH4	-0.790859	0.750491	0.864907	-0.0101802	0.640615	0.698983	0.813861	0.928713
REACTOME_DNA_METHYLATION	-0.790242	0.645228	0.863673	-0.0755149	0.0503063	-0.40285	0.990348	0.998135
KEGG_BETA_ALANINE_METABOLISM	-0.786748	0.765166	0.867121	-0.0113901	0.638468	-1.00766	0.443775	1
REACTOME_DEGRADATION_OF_GLI1_BY_THE_PROTEASOME	-0.785198	0.691262	0.867476	-0.0224641	0.420875	-0.549709	0.873563	1
REACTOME_SIGNALING_BY_NTRK3_TRKC	-0.782024	0.727096	0.870396	0.0167233	0.513182	-0.884531	0.644	0.956336
REACTOME_DOWNSTREAM_SIGNALING_OF_ACTIVATED_FGFR1	-0.781754	0.801603	0.868431	-0.0213781	0.246427	-0.72939	0.870406	1
REACTOME_NONHOMOLOGOUS_END_JOINING_NHEJ	-0.777552	0.681102	0.873004	-0.0740064	0.005216	-0.915434	0.502762	0.947223
REACTOME_GAP_FILLING_DNA_REPAIR_SYNTHESIS_AND_LIGATION_IN_GG_NER	-0.776088	0.702756	0.873077	-0.0593361	0.0320113	-0.520953	0.931774	1
REACTOME_FGFR2_ALTERNATIVE_SPLICING	-0.773111	0.721212	0.875684	-0.0808859	0.000417784	0.834894	0.6294	0.853625
REACTOME_SIGNALING_BY_FGFR_IN_DISEASE	-0.767215	0.87551	0.882958	-0.00686376	0.632099	-0.771861	0.851224	0.994262
REACTOME_DNA_DAMAGE_TELOMERE_STRESS_INDUCED_SENESCENCE	-0.764581	0.658436	0.884844	-0.0630201	0.0339938	-0.500801	0.975048	1
REACTOME_INHIBITION_OF_THE_PROTEOLYTIC_ACTIVITY_OF_APC_C_REQUIRED_FOR_THE_ONSET_OF_ANAPHASE_BY_MITOTIC_SPINDLE_CHECKPOINT_COMPONENTS	-0.759954	0.759443	0.889679	-0.0454185	0.0649063	0.828164	0.606362	0.860006
REACTOME_ROS_AND_RNS_PRODUCTION_IN_PHAGOCYTES	-0.756622	0.752437	0.892617	0.000680884	0.982138	1.32492	0.168378	1
REACTOME_SYNTHESIS_SECRETION_AND_DEACYLATION_OF_GHRELIN	-0.755523	0.791748	0.891981	-0.0108808	0.679678	1.17257	0.232323	0.809638
REACTOME_SYNTHESIS_OF_PIPS_AT_THE_EARLY_ENDOSOME_MEMBRANE	-0.753168	0.771154	0.89326	0.0381628	0.16191	-1.0877	0.392276	0.995787
REACTOME_MISMATCH_REPAIR	-0.752438	0.737475	0.892039	-0.0518107	0.0982376	-0.68374	0.798828	0.991079
REACTOME_ERCC6_CSB_AND_EHMT2_G9A_POSITIVELY_REGULATE_RRNA_EXPRESSION	-0.748829	0.675676	0.895255	-0.0613339	0.0754549	-0.390347	0.988506	0.996643
REACTOME_NEGATIVE_REGULATION_OF_NOTCH4_SIGNALING	-0.748084	0.737154	0.894115	-0.0176442	0.556508	0.687255	0.703476	0.933093
REACTOME_RNA_POLYMERASE_III_CHAIN_ELONGATION	-0.740704	0.751456	0.90277	-0.0683919	0.0238158	1.33899	0.182186	1
REACTOME_METABOLISM_OF_FOLATE_AND_PTERINES	-0.739162	0.81405	0.90271	-0.0264235	0.310479	0.913823	0.577731	0.820299
REACTOME_CONDENSATION_OF_PROPHASE_CHROMOSOMES	-0.739025	0.702703	0.900554	-0.0663793	0.0693871	-0.503598	0.945736	1
REACTOME_PI_3K_CASCADE_FGFR4	-0.738302	0.818363	0.899187	-0.0687295	0.00310341	0.89192	0.619433	0.827817
REACTOME_HDR_THROUGH_HOMOLOGOUS_RECOMBINATION_HRR	-0.731254	0.745059	0.907167	-0.0584605	0.00782041	-0.69318	0.76506	0.990926
REACTOME_RESPONSE_OF_MTB_TO_PHAGOCYTOSIS	-0.730463	0.828512	0.905831	-0.0413145	0.0663707	0.738927	0.805274	0.902499
REACTOME_AUF1_HNRNP_D0_BINDS_AND_DESTABILIZES_MRNA	-0.725995	0.717349	0.909779	-0.0237826	0.441837	0.72406	0.659878	0.911886
KEGG_PHENYLALANINE_METABOLISM	-0.725179	0.854508	0.908667	-0.0185154	0.447242	0.980874	0.467054	0.798394
REACTOME_DNA_DOUBLE_STRAND_BREAK_RESPONSE	-0.72214	0.732793	0.910714	-0.0579899	0.0236791	-0.83608	0.625954	0.981234
KEGG_GLYCOSAMINOGLYCAN_DEGRADATION	-0.718544	0.818182	0.913409	-0.0163223	0.562889	0.75127	0.772901	0.897131
REACTOME_HOMOLOGY_DIRECTED_REPAIR	-0.718487	0.784679	0.911173	-0.0631086	0.00408384	-0.720432	0.7853	0.995042
REACTOME_TELOMERE_EXTENSION_BY_TELOMERASE	-0.712359	0.806841	0.917264	-0.0409185	0.147228	0.912294	0.540206	0.818923
REACTOME_HS_GAG_DEGRADATION	-0.710119	0.8394	0.917949	-0.0270422	0.3075	0.874549	0.608949	0.836702
KEGG_TASTE_TRANSDUCTION	-0.708784	0.885312	0.917523	0.00449762	0.839331	-0.856949	0.668639	0.974294
REACTOME_APC_CDC20_MEDIATED_DEGRADATION_OF_NEK2A	-0.702717	0.825743	0.923008	-0.0191002	0.425664	0.950468	0.484725	0.812075
REACTOME_TRANSLATION	-0.701947	0.778431	0.921659	-0.00952101	0.723423	0.815301	0.612	0.863546
REACTOME_FCERI_MEDIATED_NF_KB_ACTIVATION	-0.700549	0.833017	0.921084	0.00411033	0.878811	0.634607	0.828452	0.949794
REACTOME_DNA_DOUBLE_STRAND_BREAK_REPAIR	-0.696934	0.794239	0.92318	-0.0526308	0.0106458	-0.759704	0.717308	0.986102
REACTOME_TERMINATION_OF_TRANSLESION_DNA_SYNTHESIS	-0.691324	0.853175	0.927673	-0.0362262	0.112373	-0.726806	0.77907	1
REACTOME_PENTOSE_PHOSPHATE_PATHWAY	-0.688832	0.851779	0.928435	0.0666649	0.0238614	-1.0066	0.440711	1
REACTOME_NEF_MEDIATES_DOWN_MODULATION_OF_CELL_SURFACE_RECEPTORS_BY_RECRUITING_THEM_TO_CLATHRIN_ADAPTERS	-0.685901	0.833333	0.929735	0.0173741	0.572063	0.52498	0.945233	0.985294
REACTOME_UNBLOCKING_OF_NMDA_RECEPTORS_GLUTAMATE_BINDING_AND_ACTIVATION	-0.67175	0.92616	0.943691	-0.0259613	0.254136	-0.762212	0.819127	0.988194
REACTOME_FORMATION_OF_FIBRIN_CLOT_CLOTTING_CASCADE	-0.668424	0.874251	0.944968	0.0536809	0.0217977	-0.803495	0.732793	1
REACTOME_REGULATION_OF_INNATE_IMMUNE_RESPONSES_TO_CYTOSOLIC_DNA	-0.658309	0.875752	0.953456	-0.00442194	0.895623	0.672119	0.828402	0.93498
REACTOME_RUNX1_REGULATES_GENES_INVOLVED_IN_MEGAKARYOCYTE_DIFFERENTIATION_AND_PLATELET_FUNCTION	-0.653946	0.797468	0.955561	-0.0284302	0.354725	-0.626086	0.862669	1
REACTOME_DEFECTIVE_CFTR_CAUSES_CYSTIC_FIBROSIS	-0.652959	0.847784	0.954184	-0.0169016	0.575281	0.640156	0.752066	0.950966
REACTOME_EPIGENETIC_REGULATION_OF_GENE_EXPRESSION	-0.652115	0.841889	0.95276	-0.0170272	0.498926	0.749978	0.697769	0.896593
REACTOME_DUAL_INCISION_IN_GG_NER	-0.646648	0.874031	0.95585	-0.0207775	0.401566	-0.776209	0.710117	0.989844
REACTOME_DEGRADATION_OF_DVL	-0.645573	0.848249	0.954559	-0.00267276	0.931016	0.794261	0.620408	0.868591
REACTOME_EXTENSION_OF_TELOMERES	-0.64444	0.829615	0.953314	-0.0217558	0.400927	0.760042	0.693582	0.888619
REACTOME_CITRIC_ACID_CYCLE_TCA_CYCLE	-0.633123	0.875	0.961591	-0.0211597	0.502855	-0.52611	0.958647	1
REACTOME_UPTAKE_AND_ACTIONS_OF_BACTERIAL_TOXINS	-0.631996	0.938272	0.960226	0.00491215	0.831273	0.827407	0.713461	0.858625
REACTOME_CHROMOSOME_MAINTENANCE	-0.630704	0.818913	0.959029	-0.0449832	0.0873577	0.669933	0.845041	0.936147
REACTOME_SCF_SKP2_MEDIATED_DEGRADATION_OF_P27_P21	-0.628399	0.857426	0.958639	-0.0204027	0.504289	0.826173	0.595833	0.858178
REACTOME_HIV_ELONGATION_ARREST_AND_RECOVERY	-0.628323	0.904665	0.956426	-0.0431945	0.066877	0.823415	0.620553	0.856117
REACTOME_OLFACTORY_SIGNALING_PATHWAY	-0.624009	0.933202	0.957806	-0.0301012	0.138006	0.810033	0.649621	0.866068
REACTOME_TRANSCRIPTIONAL_REGULATION_OF_GRANULOPOIESIS	-0.62164	0.809322	0.957535	-0.0203732	0.516467	-0.603345	0.9	1
REACTOME_REGULATION_OF_PTEN_STABILITY_AND_ACTIVITY	-0.621401	0.932171	0.955487	0.00230054	0.931263	0.63856	0.858025	0.951143
REACTOME_SYNTHESIS_OF_PIPS_AT_THE_GOLGI_MEMBRANE	-0.613061	0.92955	0.959901	-0.0296818	0.195068	-0.960839	0.492958	0.992969
REACTOME_DEGRADATION_OF_AXIN	-0.610755	0.89391	0.959343	-0.00870598	0.778206	0.629829	0.8	0.950336
REACTOME_PHOSPHORYLATION_OF_THE_APC_C	-0.607211	0.922311	0.959755	-0.0341032	0.177658	0.781664	0.666667	0.881551
REACTOME_PRC2_METHYLATES_HISTONES_AND_DNA	-0.605544	0.803313	0.958722	-0.0342451	0.360573	0.470418	0.965377	0.993333
REACTOME_THROMBIN_SIGNALLING_THROUGH_PROTEINASE_ACTIVATED_RECEPTORS_PARS	-0.604764	0.955508	0.957055	0.0120775	0.599074	-0.953772	0.524655	0.995797
REACTOME_AMYLOID_FIBER_FORMATION	-0.596462	0.875776	0.960525	0.00259278	0.931016	0.566466	0.964435	0.979347
REACTOME_HYALURONAN_METABOLISM	-0.588495	0.957576	0.963491	0.039205	0.126573	0.904286	0.5706	0.822342
REACTOME_DEPOSITION_OF_NEW_CENPA_CONTAINING_NUCLEOSOMES_AT_THE_CENTROMERE	-0.577364	0.849594	0.968156	-0.0582458	0.0739341	0.55458	0.95914	0.98188
REACTOME_RAP1_SIGNALLING	-0.568395	0.965932	0.971091	0.00819666	0.762763	-1.01761	0.425532	1
REACTOME_PROCESSIVE_SYNTHESIS_ON_THE_LAGGING_STRAND	-0.565451	0.909091	0.970368	-0.0276246	0.423192	0.552888	0.930693	0.981442
REACTOME_PCNA_DEPENDENT_LONG_PATCH_BASE_EXCISION_REPAIR	-0.560346	0.897087	0.970677	-0.0388142	0.239198	0.678744	0.769857	0.934006
REACTOME_GLUCAGON_TYPE_LIGAND_RECEPTORS	-0.552417	0.991903	0.972259	-0.0081479	0.681022	-1.01012	0.435484	1
REACTOME_SIGNALLING_TO_RAS	-0.542045	0.972167	0.974557	0.00842311	0.752931	0.806986	0.682975	0.86435
REACTOME_ZBP1_DAI_MEDIATED_INDUCTION_OF_TYPE_I_IFNS	-0.541067	0.958569	0.972735	-0.000262981	0.992882	0.691126	0.840319	0.933534
KEGG_CITRATE_CYCLE_TCA_CYCLE	-0.540494	0.943137	0.970729	0.00741305	0.808603	-0.504521	0.96699	1
REACTOME_RESOLUTION_OF_AP_SITES_VIA_THE_MULTIPLE_NUCLEOTIDE_PATCH_REPLACEMENT_PATHWAY	-0.471937	0.96374	0.988547	-0.0315753	0.335086	0.677169	0.753036	0.93445
REACTOME_RIP_MEDIATED_NFKB_ACTIVATION_VIA_ZBP1	0.460372	0.986928	0.990429	0.013863	0.676262	-0.645589	0.859649	0.99678
KEGG_MATURITY_ONSET_DIABETES_OF_THE_YOUNG	0.483815	0.982692	0.987071	0.00812853	0.766728	0.555425	0.985972	0.982742
REACTOME_KSRP_KHSRP_BINDS_AND_DESTABILIZES_MRNA	0.49416	0.986056	0.985804	0.00915184	0.739021	0.966032	0.481482	0.806054
REACTOME_POLYMERASE_SWITCHING_ON_THE_C_STRAND_OF_THE_TELOMERE	0.496533	0.932238	0.986513	-0.0218701	0.519242	0.775664	0.705394	0.887384
REACTOME_COMMON_PATHWAY_OF_FIBRIN_CLOT_FORMATION	0.508242	0.95069	0.984505	0.0233028	0.423192	-0.770525	0.785425	0.993323
REACTOME_B_WICH_COMPLEX_POSITIVELY_REGULATES_RRNA_EXPRESSION	0.515384	0.900794	0.983564	-0.00453121	0.892406	0.573029	0.901879	0.979422
REACTOME_THROMBOXANE_SIGNALLING_THROUGH_TP_RECEPTOR	0.527428	0.994175	0.980572	0.0175554	0.443708	-0.716781	0.865702	0.988337
KEGG_SYSTEMIC_LUPUS_ERYTHEMATOSUS	0.545688	0.903409	0.974263	0.0346317	0.247409	0.716279	0.792261	0.918425
REACTOME_TELOMERE_C_STRAND_LAGGING_STRAND_SYNTHESIS	0.547831	0.886497	0.974625	-0.0109763	0.723423	0.667262	0.795591	0.935319
REACTOME_TRAFFICKING_OF_GLUR2_CONTAINING_AMPA_RECEPTORS	0.548666	0.970238	0.975594	0.0223467	0.386991	-0.498904	0.991886	1
REACTOME_PROCESSING_OF_CAPPED_INTRONLESS_PRE_MRNA	0.577463	0.940937	0.961889	-0.00275158	0.92173	0.732386	0.721074	0.904256
KEGG_PROTEASOME	0.577973	0.890946	0.962875	0.0123245	0.724109	0.865748	0.575258	0.837556
REACTOME_LAGGING_STRAND_SYNTHESIS	0.579049	0.870445	0.963497	-0.00576853	0.873857	0.65327	0.801205	0.944874
REACTOME_POSITIVE_EPIGENETIC_REGULATION_OF_RRNA_EXPRESSION	0.582835	0.862934	0.962405	0.00671794	0.823022	0.683414	0.775934	0.933599
REACTOME_HDR_THROUGH_SINGLE_STRAND_ANNEALING_SSA	0.598424	0.900794	0.953442	-0.0321354	0.202562	-0.7129	0.738095	0.988069
REACTOME_CROSS_PRESENTATION_OF_SOLUBLE_EXOGENOUS_ANTIGENS_ENDOSOMES	0.609246	0.881874	0.946921	0.0206151	0.514132	0.979123	0.480808	0.796956
REACTOME_DECTIN_1_MEDIATED_NONCANONICAL_NF_KB_SIGNALING	0.612051	0.890496	0.946131	0.00834033	0.786347	0.880435	0.544355	0.840021
REACTOME_ABORTIVE_ELONGATION_OF_HIV_1_TRANSCRIPT_IN_THE_ABSENCE_OF_TAT	0.61421	0.901354	0.945637	-0.0202493	0.470082	1.03684	0.431138	0.785013
REACTOME_RECRUITMENT_OF_MITOTIC_CENTROSOME_PROTEINS_AND_COMPLEXES	0.620561	0.923228	0.941874	-0.0137777	0.516808	-0.589042	0.923379	1
REACTOME_G2_M_DNA_DAMAGE_CHECKPOINT	0.621224	0.857426	0.942677	-0.024468	0.342919	-0.589246	0.921456	1
REACTOME_SIGNALING_BY_NODAL	0.623754	0.900585	0.941947	0.0517012	0.0377111	0.668643	0.923868	0.936311
REACTOME_PRESYNAPTIC_FUNCTION_OF_KAINATE_RECEPTORS	0.62849	0.937381	0.939214	0.0450009	0.0499538	-0.929349	0.528571	0.993569
REACTOME_PROCESSING_OF_DNA_DOUBLE_STRAND_BREAK_ENDS	0.632232	0.862475	0.937247	-0.0341295	0.167727	-0.583107	0.929389	1
REACTOME_RESOLUTION_OF_D_LOOP_STRUCTURES_THROUGH_SYNTHESIS_DEPENDENT_STRAND_ANNEALING_SDSA	0.634937	0.857732	0.936014	-0.0425333	0.0854616	-0.515605	0.955375	1
REACTOME_PRE_NOTCH_EXPRESSION_AND_PROCESSING	0.640446	0.814176	0.932215	-0.000488632	0.987074	0.672263	0.850622	0.93609
REACTOME_PKMTS_METHYLATE_HISTONE_LYSINES	0.641945	0.842413	0.932109	0.0181193	0.514132	-0.514758	0.977099	1
REACTOME_REGULATION_OF_MRNA_STABILITY_BY_PROTEINS_THAT_BIND_AU_RICH_ELEMENTS	0.642773	0.891393	0.932597	0.0056953	0.818103	0.827097	0.585216	0.857813
REACTOME_DEFECTIVE_B4GALT7_CAUSES_EDS_PROGEROID_TYPE	0.644731	0.888676	0.932049	0.0454335	0.148389	1.08065	0.362764	0.812075
KEGG_OLFACTORY_TRANSDUCTION	0.651852	0.911824	0.926282	-0.00702652	0.733863	1.49229	0.100559	1
REACTOME_METABOLISM_OF_ANGIOTENSINOGEN_TO_ANGIOTENSINS	0.652323	0.904959	0.927111	0.0192291	0.477719	-0.834347	0.66	0.981372
REACTOME_ACTIVATION_OF_MATRIX_METALLOPROTEINASES	0.652999	0.903846	0.92771	0.0754747	0.00379639	0.707011	0.806142	0.925258
REACTOME_FORMATION_OF_THE_BETA_CATENIN_TCF_TRANSACTIVATING_COMPLEX	0.658663	0.774567	0.923406	-0.0284615	0.365118	0.698438	0.789583	0.928129
REACTOME_A_TETRASACCHARIDE_LINKER_SEQUENCE_IS_REQUIRED_FOR_GAG_SYNTHESIS	0.67423	0.842718	0.908189	0.0341917	0.228277	1.09281	0.356061	0.808107
KEGG_MISMATCH_REPAIR	0.681078	0.771372	0.901861	-0.0157863	0.612724	0.666259	0.836134	0.933847
REACTOME_TRANSLESION_SYNTHESIS_BY_Y_FAMILY_DNA_POLYMERASES_BYPASSES_LESIONS_ON_DNA_TEMPLATE	0.683295	0.859504	0.900504	-0.00283837	0.902144	-0.689462	0.817143	0.989853
REACTOME_TRANSCRIPTIONAL_REGULATION_BY_SMALL_RNAS	0.68357	0.748996	0.901468	-0.00606316	0.847305	0.459128	0.974737	0.994467
REACTOME_MRNA_SPLICING	0.685305	0.85102	0.900742	-0.00766504	0.732371	1.04884	0.418182	0.781015
REACTOME_G_BETA_GAMMA_SIGNALLING_THROUGH_PI3KGAMMA	0.691134	0.87451	0.894999	0.0435632	0.0595587	0.605938	0.941176	0.959984
REACTOME_STABILIZATION_OF_P53	0.691999	0.795501	0.895207	0.00995482	0.73931	0.789035	0.625259	0.873316
REACTOME_NICOTINAMIDE_SALVAGING	0.69292	0.850716	0.895359	-0.0111536	0.690503	0.699184	0.884058	0.929784
REACTOME_RECEPTOR_TYPE_TYROSINE_PROTEIN_PHOSPHATASES	0.695195	0.887597	0.893773	0.0334456	0.151547	0.772433	0.769531	0.887294
REACTOME_RECOGNITION_OF_DNA_DAMAGE_BY_PCNA_CONTAINING_REPLICATION_COMPLEX	0.695952	0.787629	0.894127	0.0140134	0.618282	0.74147	0.709544	0.902704
KEGG_RENIN_ANGIOTENSIN_SYSTEM	0.696593	0.870902	0.894618	-0.00101082	0.973592	-0.978596	0.478351	0.998605
REACTOME_CONVERSION_FROM_APC_C_CDC20_TO_APC_C_CDH1_IN_LATE_ANAPHASE	0.70323	0.853659	0.887669	-0.0505017	0.0332774	0.87172	0.586279	0.839141
REACTOME_REGULATION_OF_TP53_ACTIVITY_THROUGH_ACETYLATION	0.706794	0.853414	0.8843	0.0092784	0.696761	-0.780861	0.752437	0.994704
REACTOME_MITOPHAGY	0.709865	0.820675	0.88154	0.0381647	0.127973	1.09414	0.374502	0.809701
REACTOME_DNA_DAMAGE_BYPASS	0.711711	0.814433	0.880318	0.00711404	0.744422	-0.643547	0.861804	0.996033
REACTOME_MITOCHONDRIAL_CALCIUM_ION_TRANSPORT	0.712931	0.819838	0.880009	0.0152269	0.569153	0.731523	0.788462	0.90413
REACTOME_HS_GAG_BIOSYNTHESIS	0.714792	0.870588	0.878637	0.0375923	0.0834632	0.866623	0.622266	0.843074
REACTOME_ASSOCIATION_OF_TRIC_CCT_WITH_TARGET_PROTEINS_DURING_BIOSYNTHESIS	0.720643	0.820833	0.872122	0.00169358	0.950875	1.12329	0.288306	0.805434
REACTOME_DOWNSTREAM_SIGNALING_OF_ACTIVATED_FGFR2	0.727917	0.858947	0.863706	-0.00584958	0.767725	0.743836	0.864811	0.900462
KEGG_AMYOTROPHIC_LATERAL_SCLEROSIS_ALS	0.727956	0.918699	0.864888	0.0276643	0.0879119	0.941072	0.549133	0.811755
REACTOME_TRAF6_MEDIATED_IRF7_ACTIVATION	0.734176	0.806186	0.857569	0.0637531	0.0124318	0.864006	0.60241	0.838079
REACTOME_SENESCENCE_ASSOCIATED_SECRETORY_PHENOTYPE_SASP	0.735521	0.729572	0.856839	0.0214486	0.420114	0.936786	0.518518	0.815594
REACTOME_DARPP_32_EVENTS	0.735848	0.823887	0.857522	-0.0171669	0.502855	0.910982	0.566075	0.819937
KEGG_BASAL_TRANSCRIPTION_FACTORS	0.736342	0.818548	0.858049	0.0040323	0.863444	1.00312	0.445585	0.788665
REACTOME_SIGNALING_BY_NOTCH2	0.739598	0.857741	0.854727	0.0313662	0.118082	0.8722	0.630476	0.839731
REACTOME_APC_C_MEDIATED_DEGRADATION_OF_CELL_CYCLE_PROTEINS	0.740862	0.743434	0.854295	0.00327987	0.903909	0.986189	0.457806	0.800516
REACTOME_CYCLIN_A_CDK2_ASSOCIATED_EVENTS_AT_S_PHASE_ENTRY	0.74469	0.745491	0.849994	-0.0298741	0.217414	1.01005	0.417749	0.784373
REACTOME_TP53_REGULATES_TRANSCRIPTION_OF_ADDITIONAL_CELL_CYCLE_GENES_WHOSE_EXACT_ROLE_IN_THE_P53_PATHWAY_REMAIN_UNCERTAIN	0.745996	0.818363	0.849331	0.05295	0.0128719	0.985293	0.479125	0.800727
REACTOME_DEADENYLATION_DEPENDENT_MRNA_DECAY	0.754739	0.780933	0.837781	0.0235773	0.251766	0.865925	0.585774	0.841506
REACTOME_NICOTINATE_METABOLISM	0.755593	0.771894	0.837679	0.0135027	0.588936	0.531068	0.997996	0.986667
REACTOME_MITOCHONDRIAL_TRNA_AMINOACYLATION	0.757752	0.783439	0.835711	-0.0259424	0.376212	0.722519	0.762195	0.912626
REACTOME_MITOTIC_PROPHASE	0.762695	0.700201	0.829502	-0.000811062	0.977407	0.412785	0.993548	0.996227
REACTOME_O_GLYCOSYLATION_OF_TSR_DOMAIN_CONTAINING_PROTEINS	0.765578	0.717694	0.826252	0.0403293	0.140332	-0.654486	0.866242	0.995979
REACTOME_AURKA_ACTIVATION_BY_TPX2	0.766041	0.758416	0.826797	0.0111305	0.609884	0.545714	0.905462	0.983744
REACTOME_INFECTION_WITH_MYCOBACTERIUM_TUBERCULOSIS	0.766082	0.752475	0.827934	0.0311823	0.18727	1.18402	0.259336	0.837532
REACTOME_PROCESSING_OF_INTRONLESS_PRE_MRNAS	0.766821	0.75502	0.828005	0.0234999	0.370993	0.644465	0.882716	0.950717
REACTOME_FOXO_MEDIATED_TRANSCRIPTION_OF_CELL_DEATH_GENES	0.767455	0.751479	0.828235	0.0522426	0.0474499	-0.731825	0.795918	1
REACTOME_CLEC7A_DECTIN_1_SIGNALING	0.770916	0.75	0.824214	0.0256396	0.283552	1.00924	0.413136	0.782514
REACTOME_RECRUITMENT_OF_NUMA_TO_MITOTIC_CENTROSOMES	0.771476	0.755906	0.824527	-0.000603751	0.979333	-0.796835	0.696429	0.985161
REACTOME_GLYCOGEN_METABOLISM	0.773887	0.767296	0.822	0.0570951	0.00690898	0.849375	0.632076	0.84549
REACTOME_HCMV_INFECTION	0.774036	0.667961	0.822956	-0.00650301	0.80434	0.525658	0.981595	0.986304
REACTOME_METABOLISM_OF_POLYAMINES	0.77474	0.705285	0.82303	0.0168014	0.562889	1.0445	0.413223	0.781601
REACTOME_G_BETA_GAMMA_SIGNALLING_THROUGH_CDC42	0.774917	0.796512	0.824003	0.0578226	0.011916	-0.599741	0.956436	1
REACTOME_INTEGRIN_SIGNALING	0.7751	0.772201	0.824927	0.0191239	0.430691	-0.845113	0.648262	0.976988
REACTOME_PYRUVATE_METABOLISM_AND_CITRIC_ACID_TCA_CYCLE	0.775336	0.754098	0.825743	0.0151716	0.471201	0.965993	0.528487	0.804457
REACTOME_INTERLEUKIN_7_SIGNALING	0.776008	0.727612	0.825943	0.0443059	0.0595587	0.708907	0.839286	0.924081
REACTOME_HOMOLOGOUS_DNA_PAIRING_AND_STRAND_EXCHANGE	0.77728	0.677485	0.825096	-0.00941523	0.732371	0.517002	0.951172	0.986019
REACTOME_DOWNSTREAM_SIGNALING_EVENTS_OF_B_CELL_RECEPTOR_BCR	0.778464	0.714583	0.824469	0.0236819	0.373217	0.892228	0.573171	0.83021
REACTOME_THE_CANONICAL_RETINOID_CYCLE_IN_RODS_TWILIGHT_VISION	0.778832	0.807322	0.82514	0.077561	3.77921e-05	0.969025	0.526119	0.80672
REACTOME_PINK_PARKIN_MEDIATED_MITOPHAGY	0.781428	0.751055	0.822284	0.0715937	0.0059824	1.15827	0.313346	0.791092
REACTOME_SRP_DEPENDENT_COTRANSLATIONAL_PROTEIN_TARGETING_TO_MEMBRANE	0.785321	0.666667	0.817425	0.0694048	0.0226365	1.12593	0.409274	0.80655
REACTOME_GENE_SILENCING_BY_RNA	0.786341	0.666	0.817104	0.00915149	0.725557	0.571473	0.945263	0.977835
REACTOME_APC_C_CDH1_MEDIATED_DEGRADATION_OF_CDC20_AND_OTHER_APC_C_CDH1_TARGETED_PROTEINS_IN_LATE_MITOSIS_EARLY_G1	0.789339	0.697581	0.813386	0.0173202	0.520714	1.13355	0.369835	0.797355
REACTOME_REGULATION_OF_RUNX3_EXPRESSION_AND_ACTIVITY	0.789654	0.687375	0.814088	0.0321519	0.280559	1.02793	0.427146	0.783784
REACTOME_DOWNSTREAM_SIGNALING_OF_ACTIVATED_FGFR4	0.789685	0.781609	0.815255	-0.0186325	0.354725	0.861317	0.687873	0.840447
REACTOME_PROSTACYCLIN_SIGNALLING_THROUGH_PROSTACYCLIN_RECEPTOR	0.790177	0.75048	0.815612	0.0715852	0.00265602	0.630933	0.935743	0.950575
REACTOME_PLASMA_LIPOPROTEIN_ASSEMBLY	0.791106	0.725	0.815275	0.0681196	0.0217233	0.944685	0.508876	0.810815
REACTOME_SIGNALING_BY_FGFR1_IN_DISEASE	0.79361	0.782274	0.812459	0.0332646	0.0531703	-0.702343	0.864971	0.990702
REACTOME_CLASS_C_3_METABOTROPIC_GLUTAMATE_PHEROMONE_RECEPTORS	0.793882	0.699411	0.813232	0.0615343	0.0154128	0.924204	0.529183	0.817646
KEGG_RIG_I_LIKE_RECEPTOR_SIGNALING_PATHWAY	0.796282	0.726358	0.810664	0.0721308	0.000348475	0.957015	0.490234	0.815222
REACTOME_APC_C_CDC20_MEDIATED_DEGRADATION_OF_CYCLIN_B	0.799025	0.710262	0.80733	0.00654726	0.794986	0.999467	0.459016	0.785789
REACTOME_G_PROTEIN_BETA_GAMMA_SIGNALLING	0.799905	0.745098	0.807085	0.0642999	0.00379215	0.60895	0.942029	0.958846
REACTOME_P130CAS_LINKAGE_TO_MAPK_SIGNALING_FOR_INTEGRINS	0.801956	0.693487	0.805031	0.0860488	0.000532919	-0.705081	0.786749	0.990015
REACTOME_HEPARAN_SULFATE_HEPARIN_HS_GAG_METABOLISM	0.804095	0.750487	0.802567	0.0129019	0.526738	0.942593	0.536539	0.810268
REACTOME_REGULATION_OF_RAS_BY_GAPS	0.805268	0.686975	0.801824	0.024058	0.330806	0.842837	0.662626	0.853389
REACTOME_MHC_CLASS_II_ANTIGEN_PRESENTATION	0.805453	0.707368	0.802786	0.0612293	0.00144002	0.83807	0.683693	0.853511
REACTOME_CELLULAR_RESPONSE_TO_HYPOXIA	0.806901	0.681818	0.801514	0.0313318	0.185383	0.933818	0.507187	0.815287
REACTOME_RAS_ACTIVATION_UPON_CA2_INFLUX_THROUGH_NMDA_RECEPTOR	0.809663	0.764822	0.798157	0.0040349	0.86978	0.688956	0.908397	0.934872
REACTOME_FRS_MEDIATED_FGFR2_SIGNALING	0.811037	0.731501	0.797088	-0.00824392	0.695244	0.794775	0.793103	0.871752
REACTOME_REGULATION_OF_GENE_EXPRESSION_IN_BETA_CELLS	0.812589	0.719124	0.795743	0.0539703	0.0245473	0.879562	0.638	0.838799
REACTOME_CD28_DEPENDENT_PI3K_AKT_SIGNALING	0.812701	0.723529	0.796766	0.0523645	0.0320077	1.15024	0.314516	0.778236
REACTOME_ROLE_OF_PHOSPHOLIPIDS_IN_PHAGOCYTOSIS	0.814691	0.701493	0.794552	0.0762263	0.00291554	0.813572	0.691057	0.86112
REACTOME_ACTIVATED_NOTCH1_TRANSMITS_SIGNAL_TO_THE_NUCLEUS	0.816268	0.731006	0.793014	0.0640665	0.000860107	1.02026	0.423372	0.793155
REACTOME_MAPK_TARGETS_NUCLEAR_EVENTS_MEDIATED_BY_MAP_KINASES	0.817967	0.708738	0.791314	0.0411371	0.0381919	-0.655024	0.882937	0.998244
REACTOME_GPVI_MEDIATED_ACTIVATION_CASCADE	0.819519	0.668675	0.789935	0.0626318	0.0201421	0.772146	0.690871	0.886436
REACTOME_RHO_GTPASES_ACTIVATE_ROCKS	0.824291	0.661386	0.783056	0.106687	0.000461756	-0.576724	0.942982	1
KEGG_ASTHMA	0.83097	0.596311	0.773071	0.164941	6.69092e-05	0.992407	0.484725	0.790432
KEGG_SPLICEOSOME	0.83126	0.657787	0.773743	0.0212065	0.342826	1.16203	0.348089	0.795677
REACTOME_HIV_INFECTION	0.834781	0.704951	0.768771	-0.00305921	0.873857	0.770868	0.721277	0.884467
REACTOME_DIGESTION	0.835548	0.687117	0.768672	0.0959363	4.71055e-05	1.25864	0.18618	0.897528
REACTOME_METABOLISM_OF_FAT_SOLUBLE_VITAMINS	0.838358	0.677239	0.765052	0.0761907	0.000460488	1.09767	0.332707	0.808508
HALLMARK_INTERFERON_ALPHA_RESPONSE	0.839132	0.61167	0.764916	0.126421	0.00262928	0.481542	0.888224	0.99319
REACTOME_HDMS_DEMETHYLATE_HISTONES	0.841132	0.597302	0.7628	0.0597042	0.0513678	0.476427	0.983015	0.993222
REACTOME_SIGNALING_BY_FGFR2_IN_DISEASE	0.841869	0.7463	0.762826	-0.018665	0.263023	0.992245	0.452083	0.789081
KEGG_RIBOSOME	0.842484	0.600798	0.762886	0.0923226	0.0084611	1.22686	0.361829	0.862061
REACTOME_SURFACTANT_METABOLISM	0.842639	0.709877	0.763786	0.069398	0.0011748	0.764318	0.83195	0.884604
REACTOME_ASSEMBLY_OF_ACTIVE_LPL_AND_LIPC_LIPASE_COMPLEXES	0.844221	0.628684	0.762292	0.0685573	0.00622413	0.619254	0.947368	0.955644
REACTOME_COBALAMIN_CBL_VITAMIN_B12_TRANSPORT_AND_METABOLISM	0.844228	0.701172	0.763486	0.0796596	6.20929e-05	1.6023	0.0200401	1
REACTOME_INTERFERON_ALPHA_BETA_SIGNALING	0.847269	0.591463	0.759387	0.119618	0.00160621	0.620099	0.780769	0.956175
REACTOME_SIGNALING_BY_NTRK2_TRKB	0.848307	0.701403	0.758695	0.0320378	0.117781	0.953764	0.518664	0.810104
REACTOME_DEGRADATION_OF_BETA_CATENIN_BY_THE_DESTRUCTION_COMPLEX	0.849662	0.631799	0.757496	-0.00140904	0.954904	1.15772	0.304167	0.786787
REACTOME_FRS_MEDIATED_FGFR1_SIGNALING	0.849805	0.701245	0.758479	-0.0161157	0.439384	0.821656	0.721757	0.856543
REACTOME_S_PHASE	0.852765	0.597137	0.754598	-0.000320966	0.988565	1.01746	0.440605	0.789933
REACTOME_NEGATIVE_REGULATION_OF_NMDA_RECEPTOR_MEDIATED_NEURONAL_TRANSMISSION	0.853947	0.67052	0.753778	0.0257677	0.242936	0.675855	0.931947	0.934677
KEGG_NOTCH_SIGNALING_PATHWAY	0.85511	0.647638	0.752939	0.0496871	0.0148951	1.29772	0.157599	0.986987
REACTOME_EUKARYOTIC_TRANSLATION_ELONGATION	0.855884	0.58498	0.752827	0.0920622	0.00698255	1.12328	0.422	0.802807
REACTOME_CGMP_EFFECTS	0.857618	0.612967	0.751096	0.0169736	0.587513	-0.939289	0.539715	0.992542
KEGG_GLYCOSAMINOGLYCAN_BIOSYNTHESIS_HEPARAN_SULFATE	0.859523	0.663984	0.748964	0.0149664	0.514132	0.684094	0.924603	0.93408
REACTOME_GOLGI_TO_ER_RETROGRADE_TRANSPORT	0.862772	0.631687	0.744582	-0.01064	0.589751	0.972591	0.463563	0.802336
REACTOME_SIGNALING_BY_CYTOSOLIC_FGFR1_FUSION_MUTANTS	0.864583	0.658252	0.74258	0.103277	1.00984e-05	-0.717946	0.797189	0.992601
REACTOME_PI3K_EVENTS_IN_ERBB2_SIGNALING	0.867616	0.653386	0.738676	0.0506999	0.0312732	0.831615	0.721689	0.856639
REACTOME_NEGATIVE_REGULATORS_OF_DDX58_IFIH1_SIGNALING	0.868567	0.610879	0.738141	0.032927	0.214617	0.770988	0.66	0.885574
REACTOME_SELENOAMINO_ACID_METABOLISM	0.869096	0.58	0.738414	0.0808604	0.00629494	0.904914	0.550607	0.824136
REACTOME_FRS_MEDIATED_FGFR4_SIGNALING	0.87043	0.662055	0.737304	-0.0273467	0.199606	0.922449	0.585216	0.819566
REACTOME_THE_ROLE_OF_NEF_IN_HIV_1_REPLICATION_AND_DISEASE_PATHOGENESIS	0.870784	0.599229	0.737922	0.078761	0.00566886	0.934638	0.530612	0.816785
REACTOME_TRANSCRIPTIONAL_REGULATION_BY_E2F6	0.872478	0.601961	0.736197	-0.00886882	0.699072	0.699974	0.804167	0.930226
REACTOME_PRE_NOTCH_PROCESSING_IN_GOLGI	0.874347	0.596491	0.734171	0.110372	3.12279e-05	1.20537	0.232902	0.833846
REACTOME_FGFR1_LIGAND_BINDING_AND_ACTIVATION	0.874654	0.622271	0.734784	-0.00431173	0.86978	0.914696	0.583851	0.82162
KEGG_PROXIMAL_TUBULE_BICARBONATE_RECLAMATION	0.874786	0.645669	0.735718	0.0595802	0.00733518	-1.25051	0.176699	0.893622
REACTOME_REGULATION_OF_PLK1_ACTIVITY_AT_G2_M_TRANSITION	0.877943	0.613592	0.73131	0.0192712	0.30785	0.646815	0.82377	0.949768
REACTOME_PROCESSING_OF_CAPPED_INTRON_CONTAINING_PRE_MRNA	0.878673	0.588	0.731246	0.0195321	0.357313	1.06358	0.394628	0.789953
REACTOME_REGULATION_OF_TP53_ACTIVITY_THROUGH_PHOSPHORYLATION	0.878712	0.588469	0.73239	0.00437136	0.808603	0.736575	0.775258	0.902063
REACTOME_TIE2_SIGNALING	0.87966	0.638075	0.731908	0.0705491	0.00169431	0.827668	0.702	0.85953
REACTOME_MITOTIC_G2_G2_M_PHASES	0.883257	0.591463	0.726741	0.0151707	0.430268	0.845908	0.617336	0.849146
REACTOME_CELL_DEATH_SIGNALLING_VIA_NRAGE_NRIF_AND_NADE	0.885457	0.639752	0.724084	0.0698037	7.14229e-06	1.00968	0.417308	0.783399
KEGG_PENTOSE_PHOSPHATE_PATHWAY	0.885903	0.590643	0.724471	0.118504	3.04471e-07	-0.89844	0.592751	0.949238
REACTOME_FORMATION_OF_SENESCENCE_ASSOCIATED_HETEROCHROMATIN_FOCI_SAHF	0.887416	0.593449	0.723097	0.0474058	0.0503063	0.878663	0.636364	0.839027
KEGG_NEUROACTIVE_LIGAND_RECEPTOR_INTERACTION	0.887943	0.678501	0.723288	0.0628001	1.3894e-07	1.00438	0.409357	0.787636
REACTOME_TRNA_AMINOACYLATION	0.890793	0.557613	0.719427	0.0610496	0.025901	0.932159	0.509395	0.815537
REACTOME_IKK_COMPLEX_RECRUITMENT_MEDIATED_BY_RIP1	0.891327	0.604603	0.719618	0.0680746	0.010188	0.725766	0.770021	0.91074
REACTOME_CARDIAC_CONDUCTION	0.892057	0.625461	0.719439	0.048451	0.000357221	-0.798373	0.806452	0.992542
REACTOME_ADORA2B_MEDIATED_ANTI_INFLAMMATORY_CYTOKINES_PRODUCTION	0.893768	0.660194	0.717485	0.0192594	0.138552	1.0747	0.328185	0.807931
REACTOME_OXIDATIVE_STRESS_INDUCED_SENESCENCE	0.893775	0.547206	0.718669	0.0389816	0.115292	0.842733	0.605317	0.850745
REACTOME_SIGNALING_BY_FGFR2_IIIA_TM	0.895266	0.603586	0.717309	0.00604726	0.81831	1.27666	0.191057	0.949519
REACTOME_TCF_DEPENDENT_SIGNALING_IN_RESPONSE_TO_WNT	0.895485	0.589844	0.718117	0.0070703	0.703148	0.94982	0.51626	0.808533
REACTOME_DISEASES_OF_METABOLISM	0.895641	0.639053	0.719022	0.0114175	0.382221	1.0418	0.357278	0.781684
REACTOME_SIGNALING_BY_ERBB2_IN_CANCER	0.896379	0.62268	0.718982	0.0380373	0.0609827	-0.901665	0.603734	0.958127
KEGG_O_GLYCAN_BIOSYNTHESIS	0.898472	0.584158	0.716203	0.0110473	0.623461	-1.08899	0.336957	0.99934
KEGG_AMINOACYL_TRNA_BIOSYNTHESIS	0.898662	0.533333	0.717084	0.0409951	0.134581	0.711697	0.720497	0.921772
REACTOME_ADP_SIGNALLING_THROUGH_P2Y_PURINOCEPTOR_12	0.899132	0.589595	0.717463	0.0807825	0.000451173	0.796419	0.738614	0.871519
REACTOME_FGFR1_MUTANT_RECEPTOR_ACTIVATION	0.899176	0.608445	0.718598	0.0648424	0.000451261	0.899119	0.598814	0.826473
REACTOME_THE_ROLE_OF_GTSE1_IN_G2_M_PROGRESSION_AFTER_G2_CHECKPOINT	0.901327	0.55489	0.716057	0.0493199	0.059669	1.07351	0.382716	0.803984
REACTOME_ECM_PROTEOGLYCANS	0.902054	0.542074	0.715872	0.0973667	0.000873757	0.849954	0.613153	0.845856
REACTOME_ACTIVATION_OF_BAD_AND_TRANSLOCATION_TO_MITOCHONDRIA	0.903597	0.603774	0.714416	0.0824922	0.00092265	-0.899606	0.583826	0.954584
REACTOME_INFLAMMASOMES	0.904508	0.584179	0.713891	0.145626	1.50684e-06	0.806975	0.665331	0.863029
REACTOME_G_ALPHA_12_13_SIGNALLING_EVENTS	0.906256	0.583501	0.711913	0.0728826	8.158e-06	0.952035	0.541825	0.812054
KEGG_GLYCINE_SERINE_AND_THREONINE_METABOLISM	0.906458	0.585317	0.712768	0.0104788	0.634733	0.807645	0.813142	0.86451
REACTOME_ROLE_OF_LAT2_NTAL_LAB_ON_CALCIUM_MOBILIZATION	0.90934	0.579167	0.70887	0.0858957	0.00221091	0.769424	0.714579	0.882855
REACTOME_COOPERATION_OF_PDCL_PHLP1_AND_TRIC_CCT_IN_G_PROTEIN_BETA_FOLDING	0.909457	0.594646	0.70991	0.0609678	0.000833902	0.834915	0.713415	0.854975
REACTOME_G2_M_CHECKPOINTS	0.911026	0.559761	0.708342	0.0203178	0.378964	0.809966	0.634249	0.864815
REACTOME_HIV_LIFE_CYCLE	0.91359	0.584677	0.704942	-0.00511522	0.777411	0.688621	0.798283	0.93401
REACTOME_RNA_POLYMERASE_II_TRANSCRIPTION_TERMINATION	0.914046	0.528713	0.705383	0.0445592	0.0341349	1.24337	0.258317	0.881691
REACTOME_TRANSLESION_SYNTHESIS_BY_POLK	0.916013	0.544177	0.703151	0.0679142	0.021498	0.805242	0.668067	0.863352
REACTOME_MICRORNA_MIRNA_BIOGENESIS	0.916157	0.59481	0.704134	0.0254217	0.280599	0.933177	0.502016	0.815001
REACTOME_TRNA_MODIFICATION_IN_THE_NUCLEUS_AND_CYTOSOL	0.918845	0.526627	0.700288	0.0219269	0.350983	1.33636	0.163673	1
KEGG_RNA_DEGRADATION	0.919107	0.566532	0.701019	0.0473132	0.0113271	0.934359	0.521277	0.81575
REACTOME_FCERI_MEDIATED_CA_2_MOBILIZATION	0.919741	0.5625	0.701143	0.0927665	0.00075611	-0.749695	0.718992	0.993468
REACTOME_GLUCOSE_METABOLISM	0.921343	0.536634	0.699338	0.0337629	0.0894052	-0.802969	0.716298	0.990842
HALLMARK_TGF_BETA_SIGNALING	0.921894	0.54049	0.699519	0.0788122	0.000358736	0.854787	0.619691	0.842873
REACTOME_VISUAL_PHOTOTRANSDUCTION	0.923684	0.576046	0.697505	0.0720597	4.22551e-08	1.26348	0.109462	0.908003
REACTOME_INTERLEUKIN_17_SIGNALING	0.926699	0.56681	0.693214	0.0590879	0.000178985	0.897632	0.620079	0.828118
REACTOME_RESPONSE_OF_EIF2AK4_GCN2_TO_AMINO_ACID_DEFICIENCY	0.9284	0.51503	0.691447	0.100423	0.00192229	1.2485	0.323643	0.899914
REACTOME_SELECTIVE_AUTOPHAGY	0.92873	0.518447	0.692094	0.02937	0.116575	1.00111	0.454728	0.789378
REACTOME_M_PHASE	0.929795	0.522177	0.691374	0.0190029	0.333982	0.78056	0.673774	0.881996
REACTOME_INTRINSIC_PATHWAY_OF_FIBRIN_CLOT_FORMATION	0.930938	0.54717	0.690488	0.116266	4.64383e-06	-0.656299	0.921444	1
REACTOME_NITRIC_OXIDE_STIMULATES_GUANYLATE_CYCLASE	0.931991	0.527607	0.689846	0.083464	0.00282085	-0.762275	0.751515	0.991381
REACTOME_NUCLEOBASE_CATABOLISM	0.933174	0.588349	0.688997	0.0505791	0.00171594	1.05189	0.37963	0.782236
REACTOME_CHAPERONE_MEDIATED_AUTOPHAGY	0.933697	0.548193	0.689257	0.0641253	0.00272883	1.17229	0.277344	0.807281
REACTOME_WNT5A_DEPENDENT_INTERNALIZATION_OF_FZD4	0.934198	0.53937	0.689542	0.107216	6.70924e-05	0.765864	0.758691	0.884687
REACTOME_SIGNALING_BY_WNT_IN_CANCER	0.934831	0.532258	0.689662	-0.00279658	0.903922	0.915378	0.545113	0.823329
REACTOME_G1_S_DNA_DAMAGE_CHECKPOINTS	0.935838	0.501002	0.68898	0.0314882	0.227925	1.31153	0.191268	1
REACTOME_SIGNALING_BY_FGFR	0.936064	0.547244	0.689805	-0.0133955	0.391111	1.07213	0.315686	0.804983
REACTOME_MRNA_DECAY_BY_3_TO_5_EXORIBONUCLEASE	0.936671	0.543434	0.689896	0.0522936	0.0471763	0.982537	0.478261	0.799929
REACTOME_FGFR2_MUTANT_RECEPTOR_ACTIVATION	0.938085	0.561866	0.688577	0.00959295	0.620597	1.21558	0.23614	0.84214
REACTOME_DNA_STRAND_ELONGATION	0.938335	0.568273	0.689359	0.0769934	0.0125126	0.999776	0.456566	0.786841
REACTOME_HCMV_EARLY_EVENTS	0.943385	0.498062	0.681311	0.0381143	0.158001	0.618997	0.890722	0.954607
REACTOME_TRANSLESION_SYNTHESIS_BY_POLH	0.9457	0.522358	0.678333	0.0656611	0.0182653	0.948998	0.491701	0.808404
REACTOME_TRANSCRIPTIONAL_REGULATION_OF_WHITE_ADIPOCYTE_DIFFERENTIATION	0.946872	0.522863	0.677516	0.0183529	0.231836	0.859555	0.669355	0.839653
REACTOME_REGULATION_OF_EXPRESSION_OF_SLITS_AND_ROBOS	0.947167	0.506931	0.67823	0.0733994	0.00168275	1.24003	0.278689	0.859565
REACTOME_TRANSCRIPTIONAL_REGULATION_BY_TP53	0.94755	0.528	0.678734	-0.0150131	0.240516	1.02942	0.398357	0.786083
REACTOME_INCRETIN_SYNTHESIS_SECRETION_AND_INACTIVATION	0.947926	0.527083	0.679292	0.0860416	1.04503e-05	0.803035	0.750487	0.864432
REACTOME_PLATELET_ACTIVATION_SIGNALING_AND_AGGREGATION	0.947979	0.523715	0.680434	0.0511998	0.00253096	-0.76662	0.77712	0.99367
KEGG_GLYOXYLATE_AND_DICARBOXYLATE_METABOLISM	0.94819	0.493902	0.681245	0.0597664	0.0201421	1.44246	0.0962343	1
REACTOME_TRANSPORT_OF_BILE_SALTS_AND_ORGANIC_ACIDS_METAL_IONS_AND_AMINE_COMPOUNDS	0.948496	0.501002	0.681881	0.0345732	0.0178743	0.945309	0.571717	0.811144
REACTOME_DOWNREGULATION_OF_TGF_BETA_RECEPTOR_SIGNALING	0.948516	0.535714	0.683078	0.0915783	3.25099e-06	1.03648	0.417132	0.781918
REACTOME_PLASMA_LIPOPROTEIN_REMODELING	0.948542	0.494361	0.684265	0.0912336	0.000211644	0.745938	0.864173	0.899978
REACTOME_DIGESTION_AND_ABSORPTION	0.949002	0.543569	0.684698	0.0928186	2.29447e-05	1.27409	0.156673	0.940056
HALLMARK_REACTIVE_OXYGEN_SPECIES_PATHWAY	0.949595	0.508197	0.684867	0.05608	0.00916213	1.21046	0.234375	0.829998
REACTOME_TRISTETRAPROLIN_TTP_ZFP36_BINDS_AND_DESTABILIZES_MRNA	0.951354	0.524752	0.682922	0.0103342	0.703792	0.840429	0.621677	0.850682
REACTOME_P75NTR_SIGNALS_VIA_NF_KB	0.953291	0.510549	0.680499	0.154051	5.91312e-08	1.24563	0.192157	0.884275
REACTOME_EUKARYOTIC_TRANSLATION_INITIATION	0.954693	0.492	0.679155	0.0875437	0.00446312	1.29404	0.282565	0.979224
KEGG_PPAR_SIGNALING_PATHWAY	0.957019	0.490605	0.676054	0.0516479	0.00145171	0.823909	0.746	0.856628
KEGG_HOMOLOGOUS_RECOMBINATION	0.957054	0.501961	0.677231	0.0599611	0.0084611	0.982678	0.487129	0.801313
REACTOME_TIGHT_JUNCTION_INTERACTIONS	0.957327	0.507071	0.678003	0.126832	1.02631e-08	1.28852	0.175803	0.951588
REACTOME_E2F_MEDIATED_REGULATION_OF_DNA_REPLICATION	0.958607	0.496016	0.676826	0.0325585	0.232101	1.04227	0.409182	0.782643
REACTOME_PLATELET_HOMEOSTASIS	0.959352	0.506692	0.676702	0.0599903	0.000147814	0.814673	0.725051	0.863274
REACTOME_RESPONSE_TO_ELEVATED_PLATELET_CYTOSOLIC_CA2	0.961513	0.482422	0.673994	0.0621149	0.000764984	-0.748103	0.808017	0.989649
REACTOME_TGF_BETA_RECEPTOR_SIGNALING_IN_EMT_EPITHELIAL_TO_MESENCHYMAL_TRANSITION	0.961545	0.501992	0.675208	0.10555	6.37236e-06	0.757456	0.758427	0.890053
HALLMARK_HEME_METABOLISM	0.962294	0.460821	0.675042	0.0344374	0.0400087	1.02194	0.393474	0.793357
REACTOME_GABA_B_RECEPTOR_ACTIVATION	0.962413	0.521154	0.676071	0.0663245	0.000229234	0.974663	0.482625	0.801354
REACTOME_DISORDERS_OF_TRANSMEMBRANE_TRANSPORTERS	0.963124	0.532632	0.676064	0.0291193	0.0417598	-1.26922	0.120155	0.89311
REACTOME_ANTIGEN_PRESENTATION_FOLDING_ASSEMBLY_AND_PEPTIDE_LOADING_OF_CLASS_I_MHC	0.965046	0.5	0.673792	0.126437	0.000672501	0.733095	0.705411	0.904504
REACTOME_ASSEMBLY_AND_CELL_SURFACE_PRESENTATION_OF_NMDA_RECEPTORS	0.965285	0.518027	0.674671	0.0723682	0.000340825	-0.9702	0.473251	0.994645
REACTOME_ACTIVATION_OF_IRF3_IRF7_MEDIATED_BY_TBK1_IKK_EPSILON	0.965963	0.510593	0.674646	0.116701	9.39903e-05	1.03389	0.457732	0.785788
HALLMARK_PI3K_AKT_MTOR_SIGNALING	0.966125	0.491968	0.675625	0.0262853	0.0891975	0.916113	0.562753	0.823376
KEGG_COMPLEMENT_AND_COAGULATION_CASCADES	0.966641	0.509398	0.675976	0.0706565	0.00126235	-0.737026	0.778455	1
REACTOME_PURINERGIC_SIGNALING_IN_LEISHMANIASIS_INFECTION	0.967347	0.50495	0.676025	0.1604	3.41439e-07	0.919563	0.552577	0.824
REACTOME_NUCLEOTIDE_LIKE_PURINERGIC_RECEPTORS	0.967774	0.495238	0.676604	0.147381	4.59217e-07	-0.539136	0.972387	1
REACTOME_N_GLYCAN_ANTENNAE_ELONGATION_IN_THE_MEDIAL_TRANS_GOLGI	0.968803	0.518095	0.675844	0.0574688	0.00205309	-1.13415	0.267465	0.991317
REACTOME_NEUROTRANSMITTER_RECEPTORS_AND_POSTSYNAPTIC_SIGNAL_TRANSMISSION	0.968978	0.498099	0.676826	0.0282569	0.0119007	-0.877064	0.690619	0.96479
KEGG_PROGESTERONE_MEDIATED_OOCYTE_MATURATION	0.97003	0.494802	0.676258	0.00862462	0.583871	1.06635	0.341053	0.792105
REACTOME_PHASE_4_RESTING_MEMBRANE_POTENTIAL	0.971902	0.475375	0.674262	0.124952	1.18636e-08	1.21183	0.204797	0.833859
REACTOME_DISEASES_OF_GLYCOSYLATION	0.972207	0.463221	0.674922	0.0394268	0.0250542	0.966636	0.457529	0.806461
REACTOME_SUMOYLATION	0.973903	0.455446	0.673045	0.0218029	0.146933	-0.973734	0.44294	1
REACTOME_SIGNALING_BY_ERBB2_ECD_MUTANTS	0.9743	0.488189	0.673629	-0.0189148	0.451338	0.939154	0.531128	0.812464
REACTOME_SYNTHESIS_OF_SUBSTRATES_IN_N_GLYCAN_BIOSYTHESIS	0.975014	0.49697	0.673638	0.0242464	0.205455	1.12441	0.301775	0.805212
REACTOME_CYTOSOLIC_SENSORS_OF_PATHOGEN_ASSOCIATED_DNA	0.975892	0.465409	0.673203	0.01463	0.476455	1.07824	0.351515	0.808642
REACTOME_CIRCADIAN_CLOCK	0.9762	0.45098	0.67389	-0.00709782	0.674992	-0.888783	0.586345	0.954897
REACTOME_SEALING_OF_THE_NUCLEAR_ENVELOPE_NE_BY_ESCRT_III	0.97636	0.501006	0.67491	0.0621336	0.00869306	-0.992893	0.440329	1
REACTOME_SIGNALING_BY_NOTCH	0.977202	0.493069	0.674627	0.0273403	0.0911966	0.971998	0.452055	0.802046
KEGG_CYTOSOLIC_DNA_SENSING_PATHWAY	0.978558	0.47479	0.673447	0.0936315	0.00013993	1.29436	0.20284	0.98528
REACTOME_POST_CHAPERONIN_TUBULIN_FOLDING_PATHWAY	0.978992	0.490119	0.673933	0.10637	0.000124425	-0.928376	0.539394	0.981988
REACTOME_P75_NTR_RECEPTOR_MEDIATED_SIGNALLING	0.979074	0.454158	0.675118	0.074919	1.10923e-07	1.0785	0.318352	0.81032
REACTOME_FOXO_MEDIATED_TRANSCRIPTION_OF_CELL_CYCLE_GENES	0.979225	0.457692	0.676169	0.0943496	0.000912706	0.939901	0.538023	0.812449
REACTOME_DDX58_IFIH1_MEDIATED_INDUCTION_OF_INTERFERON_ALPHA_BETA	0.980457	0.478351	0.675074	0.0603769	0.00332057	1.03049	0.401235	0.785546
REACTOME_PROCESSING_OF_SMDT1	0.980818	0.5	0.675642	0.0856122	0.001608	0.912594	0.569416	0.81979
REACTOME_NONSENSE_MEDIATED_DECAY_NMD	0.981638	0.464844	0.675294	0.0947623	0.000999383	1.21261	0.32998	0.839473
KEGG_COLORECTAL_CANCER	0.982205	0.452716	0.675618	0.0203432	0.206906	-0.992467	0.447937	1
HALLMARK_CHOLESTEROL_HOMEOSTASIS	0.982337	0.451807	0.676753	0.0538491	0.00781995	0.860869	0.643969	0.838405
REACTOME_APOPTOTIC_FACTOR_MEDIATED_RESPONSE	0.983063	0.495069	0.676647	0.059496	0.00758398	1.16459	0.248971	0.797656
REACTOME_NRAGE_SIGNALS_DEATH_THROUGH_JNK	0.98389	0.468432	0.676474	0.09948	1.41794e-07	1.0572	0.358674	0.786144
KEGG_DNA_REPLICATION	0.98434	0.50505	0.676879	0.075384	0.0106908	1.06653	0.391837	0.796084
REACTOME_FACTORS_INVOLVED_IN_MEGAKARYOCYTE_DEVELOPMENT_AND_PLATELET_PRODUCTION	0.985206	0.432271	0.676512	0.054311	0.000168	-0.872265	0.667339	0.952242
KEGG_PURINE_METABOLISM	0.985716	0.459144	0.67697	0.00547225	0.695244	0.846652	0.814433	0.849264
REACTOME_ESTROGEN_DEPENDENT_NUCLEAR_EVENTS_DOWNSTREAM_OF_ESR_MEMBRANE_SIGNALING	0.985872	0.483034	0.678032	0.0245538	0.270905	0.96684	0.501984	0.807747
KEGG_VIBRIO_CHOLERAE_INFECTION	0.989343	0.455621	0.672539	0.0114374	0.587823	1.28711	0.161885	0.950157
KEGG_GLYCOLYSIS_GLUCONEOGENESIS	0.989939	0.466019	0.672862	0.0879257	1.68259e-06	0.869234	0.696498	0.841013
REACTOME_RA_BIOSYNTHESIS_PATHWAY	0.992761	0.465587	0.668872	0.0637763	0.00750761	1.01615	0.450902	0.787267
REACTOME_GABA_RECEPTOR_ACTIVATION	0.99402	0.484064	0.66796	0.0663517	6.55837e-06	1.07488	0.321083	0.809769
REACTOME_SHC_MEDIATED_CASCADE_FGFR3	0.996069	0.459082	0.665465	0.00937063	0.687719	1.06972	0.362745	0.80165
REACTOME_PTEN_REGULATION	0.996664	0.455882	0.665701	0.0336793	0.0256942	1.10685	0.303644	0.803202
REACTOME_PHOSPHOLIPASE_C_MEDIATED_CASCADE_FGFR2	0.996851	0.450549	0.666667	0.0614008	0.00785042	1.05495	0.386454	0.785332
HALLMARK_APOPTOSIS	0.997296	0.463366	0.667243	0.044295	0.0104528	0.893826	0.597585	0.829915
KEGG_FC_EPSILON_RI_SIGNALING_PATHWAY	0.999171	0.438017	0.66496	0.0844245	9.37768e-07	0.978301	0.470103	0.795347
KEGG_THYROID_CANCER	0.999686	0.446465	0.665276	-0.00197938	0.930786	1.12033	0.291667	0.797432
REACTOME_TRANSCRIPTIONAL_ACTIVATION_OF_MITOCHONDRIAL_BIOGENESIS	1.00016	0.418699	0.665662	0.0384729	0.0201421	0.719955	0.88024	0.914861
REACTOME_CONSTITUTIVE_SIGNALING_BY_ABERRANT_PI3K_IN_CANCER	1.00052	0.429719	0.666421	0.0714709	7.96662e-06	0.817856	0.728395	0.860398
REACTOME_NCAM1_INTERACTIONS	1.001	0.438931	0.666871	0.124908	1.02e-07	0.907443	0.575816	0.822309
REACTOME_INTERLEUKIN_1_SIGNALING	1.00121	0.437229	0.667847	0.0889254	9.74948e-05	1.4865	0.0948454	1
REACTOME_FORMATION_OF_TUBULIN_FOLDING_INTERMEDIATES_BY_CCT_TRIC	1.00155	0.459406	0.668566	0.114643	6.58038e-05	-0.997385	0.460159	1
REACTOME_SWITCHING_OF_ORIGINS_TO_A_POST_REPLICATIVE_STATE	1.00243	0.442656	0.668209	0.0454627	0.0501702	1.302	0.254658	1
REACTOME_GRB2_SOS_PROVIDES_LINKAGE_TO_MAPK_SIGNALING_FOR_INTEGRINS	1.00311	0.455769	0.668329	0.102116	7.33643e-05	-0.71675	0.763158	0.985382
HALLMARK_UNFOLDED_PROTEIN_RESPONSE	1.00382	0.442387	0.6683	0.0426947	0.0180486	1.12051	0.313131	0.799437
REACTOME_IRE1ALPHA_ACTIVATES_CHAPERONES	1.00498	0.466926	0.667436	0.0850753	0.000526035	-0.702002	0.772443	0.988211
REACTOME_SIGNAL_AMPLIFICATION	1.00524	0.442308	0.668302	0.0947738	2.01251e-06	0.919135	0.550296	0.823287
REACTOME_ADHERENS_JUNCTIONS_INTERACTIONS	1.00528	0.465779	0.669647	0.082493	0.000103474	0.712607	0.857414	0.921855
REACTOME_DOWNSTREAM_SIGNAL_TRANSDUCTION	1.00711	0.43254	0.66734	0.102182	3.65871e-06	0.766391	0.763158	0.885055
REACTOME_ASYMMETRIC_LOCALIZATION_OF_PCP_PROTEINS	1.00725	0.43513	0.668469	0.072958	0.00354974	1.26589	0.218688	0.927563
REACTOME_DISASSEMBLY_OF_THE_DESTRUCTION_COMPLEX_AND_RECRUITMENT_OF_AXIN_TO_THE_MEMBRANE	1.00733	0.427975	0.669703	0.0428722	0.046643	1.06075	0.36692	0.786025
REACTOME_AMINE_LIGAND_BINDING_RECEPTORS	1.00837	0.414487	0.66922	0.0364474	0.0373638	0.964462	0.490234	0.805901
REACTOME_TGF_BETA_RECEPTOR_SIGNALING_ACTIVATES_SMADS	1.00861	0.444874	0.670177	0.10262	2.56752e-07	1.11556	0.316384	0.801406
REACTOME_ANTIMICROBIAL_PEPTIDES	1.00956	0.426877	0.669791	0.0767636	3.12404e-05	1.16774	0.267894	0.80111
REACTOME_CREB1_PHOSPHORYLATION_THROUGH_NMDA_RECEPTOR_MEDIATED_ACTIVATION_OF_RAS_SIGNALING	1.01154	0.433333	0.667314	0.016877	0.406868	-0.710058	0.868365	0.98911
KEGG_RNA_POLYMERASE	1.01215	0.441955	0.667416	0.0359335	0.195068	1.42267	0.127745	1
REACTOME_AGGREPHAGY	1.01217	0.445545	0.668789	0.0483939	0.0238675	-1.15331	0.260163	0.979984
REACTOME_ION_HOMEOSTASIS	1.01356	0.429924	0.667392	0.066063	8.66338e-05	-0.765777	0.823413	0.99189
REACTOME_SYNTHESIS_SECRETION_AND_INACTIVATION_OF_GLUCAGON_LIKE_PEPTIDE_1_GLP_1	1.01561	0.434156	0.664855	0.1134	8.48188e-08	0.978364	0.482353	0.796921
REACTOME_TCR_SIGNALING	1.01811	0.439175	0.661507	0.114227	8.87675e-06	0.960831	0.501035	0.810408
REACTOME_DNA_REPLICATION	1.01824	0.452716	0.662701	0.0469388	0.0388992	1.2652	0.256842	0.924246
REACTOME_MOLECULES_ASSOCIATED_WITH_ELASTIC_FIBRES	1.01973	0.436293	0.661179	0.11993	3.64807e-05	1.06619	0.39619	0.790274
REACTOME_KINESINS	1.02198	0.426804	0.65839	0.0699375	0.00119739	-0.926342	0.548638	0.964333
REACTOME_ACTIVATION_OF_AMPK_DOWNSTREAM_OF_NMDARS	1.02237	0.44592	0.659064	0.0569206	0.0139548	-1.06268	0.37155	0.974207
REACTOME_PIWI_INTERACTING_RNA_PIRNA_BIOGENESIS	1.02469	0.433198	0.655994	0.0442167	0.023039	1.44314	0.0514403	1
REACTOME_REGULATION_OF_INSULIN_LIKE_GROWTH_FACTOR_IGF_TRANSPORT_AND_UPTAKE_BY_INSULIN_LIKE_GROWTH_FACTOR_BINDING_PROTEINS_IGFBPS	1.02488	0.401905	0.657019	0.096043	4.88286e-06	0.814616	0.692161	0.860659
REACTOME_DISEASES_OF_IMMUNE_SYSTEM	1.02549	0.437895	0.657205	0.166549	1.76981e-06	0.793695	0.688017	0.868222
REACTOME_DEGRADATION_OF_THE_EXTRACELLULAR_MATRIX	1.02605	0.40159	0.657529	0.125011	3.17926e-07	1.00003	0.469582	0.789806
REACTOME_PYRUVATE_METABOLISM	1.0272	0.406746	0.656571	0.077658	5.02046e-05	1.23796	0.153551	0.857093
REACTOME_ACTIVATION_OF_BH3_ONLY_PROTEINS	1.02823	0.417355	0.656101	0.083712	2.80716e-05	0.88219	0.638462	0.839596
REACTOME_MITOTIC_PROMETAPHASE	1.02825	0.450505	0.657506	0.0430243	0.0331967	0.836327	0.596234	0.854005
REACTOME_CELL_CYCLE_CHECKPOINTS	1.0286	0.41517	0.658264	0.0292323	0.158001	0.981074	0.450734	0.799691
REACTOME_THE_PHOTOTRANSDUCTION_CASCADE	1.03067	0.421663	0.655634	0.0316575	0.0996405	1.21779	0.19	0.847395
REACTOME_INTRACELLULAR_SIGNALING_BY_SECOND_MESSENGERS	1.03138	0.372093	0.655888	0.0152501	0.177658	0.83146	0.766871	0.855513
REACTOME_JNK_C_JUN_KINASES_PHOSPHORYLATION_AND_ACTIVATION_MEDIATED_BY_ACTIVATED_HUMAN_TAK1	1.0362	0.400419	0.647869	0.117011	3.25495e-07	1.12139	0.343874	0.80243
REACTOME_RUNX2_REGULATES_BONE_DEVELOPMENT	1.03758	0.412429	0.646641	0.0739575	0.0002646	-0.799731	0.706667	0.99365
KEGG_MAPK_SIGNALING_PATHWAY	1.03795	0.350495	0.647374	0.0564345	1.27435e-06	0.875017	0.700971	0.837158
REACTOME_NCAM_SIGNALING_FOR_NEURITE_OUT_GROWTH	1.0387	0.399232	0.647444	0.0910561	4.30287e-06	0.856809	0.645224	0.84198
REACTOME_SEPARATION_OF_SISTER_CHROMATIDS	1.03962	0.436105	0.647063	0.0437296	0.0333459	1.01411	0.444444	0.784446
REACTOME_TRANSCRIPTIONAL_REGULATION_OF_PLURIPOTENT_STEM_CELLS	1.04207	0.40499	0.643838	0.0969244	7.62696e-07	1.55129	0.025641	1
REACTOME_NEGATIVE_REGULATION_OF_FGFR1_SIGNALING	1.0445	0.388211	0.640427	-0.000862746	0.970132	0.950136	0.51357	0.811167
REACTOME_IL_6_TYPE_CYTOKINE_RECEPTOR_LIGAND_INTERACTIONS	1.04646	0.407045	0.638189	0.206571	6.45745e-17	0.948241	0.542636	0.808363
REACTOME_SIGNALING_BY_PTK6	1.04766	0.401222	0.637485	0.0242251	0.117996	-1.09499	0.289796	0.988081
HALLMARK_COAGULATION	1.05154	0.403071	0.631291	0.10113	5.51886e-07	0.805639	0.722008	0.863962
REACTOME_TICAM1_RIP1_MEDIATED_IKK_COMPLEX_RECRUITMENT	1.0526	0.410901	0.630555	0.0409496	0.125867	0.523189	0.972222	0.984746
REACTOME_DAP12_INTERACTIONS	1.05578	0.418605	0.62567	0.142098	1.84285e-06	0.917871	0.549898	0.822847
REACTOME_ELASTIC_FIBRE_FORMATION	1.05698	0.411881	0.624719	0.147876	1.16546e-06	1.02812	0.450094	0.785255
REACTOME_ADP_SIGNALLING_THROUGH_P2Y_PURINOCEPTOR_1	1.0574	0.369352	0.62544	0.113007	8.8447e-08	0.833155	0.72332	0.855318
REACTOME_ORC1_REMOVAL_FROM_CHROMATIN	1.05756	0.403162	0.626564	0.0654199	0.0110319	1.30941	0.245968	0.986603
REACTOME_DISEASES_ASSOCIATED_WITH_O_GLYCOSYLATION_OF_PROTEINS	1.05769	0.382812	0.627744	0.0533968	0.00645085	0.869828	0.641473	0.84135
REACTOME_G_ALPHA_Z_SIGNALLING_EVENTS	1.05888	0.370874	0.626931	0.0335314	0.0897826	-0.879506	0.662028	0.963484
REACTOME_PROTEIN_FOLDING	1.05912	0.372549	0.628053	0.0561394	0.000899928	1.05	0.343629	0.782353
REACTOME_SHC_MEDIATED_CASCADE_FGFR1	1.05912	0.378601	0.629485	0.0378144	0.0613634	1.05651	0.366667	0.783698
REACTOME_CLATHRIN_MEDIATED_ENDOCYTOSIS	1.05975	0.329218	0.629839	0.0273547	0.0476404	-0.92203	0.563492	0.952839
KEGG_TGF_BETA_SIGNALING_PATHWAY	1.06127	0.355212	0.628269	0.0740694	7.21002e-05	0.865893	0.638996	0.840123
REACTOME_SPRY_REGULATION_OF_FGF_SIGNALING	1.06139	0.359528	0.629498	0.0721043	0.00845349	1.07018	0.370297	0.805115
REACTOME_CELL_CELL_JUNCTION_ORGANIZATION	1.06327	0.370079	0.627279	0.105851	1.28595e-09	1.21412	0.212008	0.838675
REACTOME_ANTIGEN_PROCESSING_CROSS_PRESENTATION	1.06541	0.404348	0.624807	0.114815	5.5049e-05	1.06637	0.422131	0.79425
REACTOME_AMINO_ACID_TRANSPORT_ACROSS_THE_PLASMA_MEMBRANE	1.0666	0.35534	0.62404	0.073564	9.26402e-05	1.16222	0.246548	0.798164
REACTOME_INTERACTION_BETWEEN_L1_AND_ANKYRINS	1.06714	0.363465	0.624469	0.10971	9.92641e-07	0.668624	0.900391	0.935072
HALLMARK_ANGIOGENESIS	1.06747	0.391039	0.625379	0.0941218	0.0011074	0.84266	0.621881	0.84946
REACTOME_EICOSANOID_LIGAND_BINDING_RECEPTORS	1.06783	0.383142	0.626212	0.189429	8.57292e-10	0.735323	0.786539	0.902613
REACTOME_SIGNALING_BY_FGFR3	1.0681	0.353755	0.627207	0.033774	0.0605733	0.936353	0.547431	0.814832
REACTOME_MITOTIC_SPINDLE_CHECKPOINT	1.06828	0.414487	0.62835	0.0485334	0.0248065	1.06439	0.395492	0.792204
REACTOME_REGULATION_OF_PTEN_GENE_TRANSCRIPTION	1.06906	0.332039	0.628316	0.0383291	0.00923328	1.27524	0.125475	0.942208
REACTOME_BMAL1_CLOCK_NPAS2_ACTIVATES_CIRCADIAN_GENE_EXPRESSION	1.06962	0.342308	0.628643	0.0122119	0.556615	0.777465	0.732	0.885682
KEGG_LYSINE_DEGRADATION	1.06977	0.339394	0.629846	0.0544541	0.00584588	1.20743	0.207843	0.83169
REACTOME_C_TYPE_LECTIN_RECEPTORS_CLRS	1.07117	0.347107	0.628563	0.0672227	0.000630605	1.33134	0.164211	1
REACTOME_PLATELET_SENSITIZATION_BY_LDL	1.07144	0.373444	0.629477	0.0661284	0.00271198	1.29861	0.183099	0.998289
REACTOME_NOTCH3_ACTIVATION_AND_TRANSMISSION_OF_SIGNAL_TO_THE_NUCLEUS	1.07158	0.36853	0.6307	0.0716869	0.000348475	0.856274	0.672349	0.841591
REACTOME_DISEASES_OF_SIGNAL_TRANSDUCTION_BY_GROWTH_FACTOR_RECEPTORS_AND_SECOND_MESSENGERS	1.07274	0.290514	0.630003	0.0223221	0.0304975	0.850171	0.752556	0.846881
REACTOME_BINDING_AND_UPTAKE_OF_LIGANDS_BY_SCAVENGER_RECEPTORS	1.07391	0.384	0.629175	0.13024	6.33423e-07	0.637448	0.888889	0.950963
REACTOME_INTRINSIC_PATHWAY_FOR_APOPTOSIS	1.07417	0.341365	0.630183	0.0684129	1.88602e-05	1.15235	0.251397	0.781329
REACTOME_HOST_INTERACTIONS_OF_HIV_FACTORS	1.07418	0.359438	0.631703	0.0581301	0.00385502	1.02283	0.446581	0.793256
REACTOME_INITIAL_TRIGGERING_OF_COMPLEMENT	1.07493	0.393214	0.631673	0.13581	5.4119e-06	0.890846	0.582031	0.828568
REACTOME_CARGO_RECOGNITION_FOR_CLATHRIN_MEDIATED_ENDOCYTOSIS	1.07504	0.347222	0.632996	0.0313911	0.0212537	0.875345	0.658153	0.837938
REACTOME_SYNTHESIS_OF_ACTIVE_UBIQUITIN_ROLES_OF_E1_AND_E2_ENZYMES	1.07542	0.353306	0.633816	-5.82674e-05	0.997776	1.24124	0.255144	0.86962
REACTOME_SIGNALING_BY_PDGF	1.07578	0.363636	0.634533	0.132922	3.35338e-08	0.799535	0.695568	0.869
KEGG_DILATED_CARDIOMYOPATHY	1.07601	0.335271	0.635595	0.0677138	0.000277628	-0.754652	0.815126	0.988125
KEGG_ALDOSTERONE_REGULATED_SODIUM_REABSORPTION	1.07875	0.332039	0.631891	0.0781941	1.14375e-06	-0.959853	0.510163	0.990476
REACTOME_PURINE_CATABOLISM	1.08004	0.341699	0.630859	0.103549	1.29614e-06	1.24176	0.212928	0.872607
REACTOME_SEMAPHORIN_INTERACTIONS	1.08388	0.332681	0.624601	0.116715	9.06642e-07	0.994539	0.443564	0.791063
KEGG_GNRH_SIGNALING_PATHWAY	1.08399	0.316103	0.625999	0.0562063	2.8771e-06	-0.95721	0.517598	0.992002
REACTOME_TRIGLYCERIDE_CATABOLISM	1.08497	0.335968	0.625697	0.00889404	0.710607	1.19042	0.263052	0.833214
REACTOME_ANTI_INFLAMMATORY_RESPONSE_FAVOURING_LEISHMANIA_PARASITE_INFECTION	1.08532	0.318982	0.626479	0.06815	1.61686e-06	1.13455	0.307393	0.800112
REACTOME_POTASSIUM_CHANNELS	1.08534	0.306324	0.628016	0.0922565	1.44041e-12	1.03193	0.396484	0.786296
REACTOME_TRAF6_MEDIATED_INDUCTION_OF_TAK1_COMPLEX_WITHIN_TLR4_COMPLEX	1.08567	0.382294	0.62893	0.180613	2.02231e-09	0.981908	0.487705	0.799607
KEGG_GLYCOSAMINOGLYCAN_BIOSYNTHESIS_KERATAN_SULFATE	1.08728	0.331984	0.627312	0.141566	4.55991e-09	1.42667	0.0632411	1
REACTOME_SHC_MEDIATED_CASCADE_FGFR4	1.0879	0.352113	0.627681	0.028944	0.178081	1.21941	0.221311	0.850782
REACTOME_RHO_GTPASES_ACTIVATE_NADPH_OXIDASES	1.08934	0.357873	0.626173	0.129539	1.84285e-06	1.09332	0.395626	0.809365
REACTOME_TRAF6_MEDIATED_NF_KB_ACTIVATION	1.09138	0.339744	0.623702	0.147166	1.42874e-09	1.25934	0.218	0.906067
REACTOME_RRNA_MODIFICATION_IN_THE_NUCLEUS_AND_CYTOSOL	1.09156	0.372141	0.624912	0.0896113	0.0019377	1.33845	0.208925	1
REACTOME_CELLULAR_SENESCENCE	1.09219	0.346614	0.625229	0.0595577	0.00100232	1.16958	0.268293	0.808331
KEGG_ANTIGEN_PROCESSING_AND_PRESENTATION	1.09289	0.369168	0.62541	0.163769	9.32702e-07	1.16105	0.349398	0.786781
REACTOME_NEGATIVE_REGULATION_OF_FGFR3_SIGNALING	1.09377	0.35119	0.625204	0.00371014	0.86978	1.06869	0.347561	0.799577
REACTOME_INTERLEUKIN_20_FAMILY_SIGNALING	1.09386	0.370672	0.626557	0.176802	1.22885e-10	0.894925	0.588822	0.830727
REACTOME_RNA_POLYMERASE_III_TRANSCRIPTION_TERMINATION	1.09492	0.355691	0.626057	0.014305	0.603395	1.51464	0.0489796	1
REACTOME_SIGNALING_BY_VEGF	1.09571	0.317814	0.626104	0.0798351	6.30259e-06	0.900752	0.561303	0.826257
KEGG_HYPERTROPHIC_CARDIOMYOPATHY_HCM	1.09716	0.32882	0.62477	0.0820757	2.8566e-05	0.765388	0.806818	0.884226
REACTOME_SIGNALING_BY_NOTCH1_PEST_DOMAIN_MUTANTS_IN_CANCER	1.09723	0.321063	0.626248	0.0430725	0.00702537	0.926443	0.574074	0.817674
REACTOME_CROSSLINKING_OF_COLLAGEN_FIBRILS	1.09889	0.387097	0.624649	0.189885	4.01476e-07	0.803118	0.688679	0.865617
REACTOME_RET_SIGNALING	1.09903	0.32549	0.625979	0.0782734	7.04263e-06	1.01813	0.409091	0.790335
REACTOME_DAP12_SIGNALING	1.10037	0.356	0.624934	0.14278	1.45574e-06	0.866509	0.592213	0.841828
REACTOME_NR1H3_NR1H2_REGULATE_GENE_EXPRESSION_LINKED_TO_CHOLESTEROL_TRANSPORT_AND_EFFLUX	1.10141	0.309524	0.624284	0.0664645	0.00126778	0.64259	0.916667	0.95124
REACTOME_REGULATION_OF_TNFR1_SIGNALING	1.1024	0.300971	0.623883	0.0511791	0.0250952	1.02186	0.406814	0.791587
REACTOME_ERBB2_REGULATES_CELL_MOTILITY	1.10286	0.304951	0.624636	0.152783	6.43603e-11	1.02934	0.417457	0.784332
REACTOME_ACTIVATION_OF_THE_MRNA_UPON_BINDING_OF_THE_CAP_BINDING_COMPLEX_AND_EIFS_AND_SUBSEQUENT_BINDING_TO_43S	1.10493	0.348697	0.622142	0.120249	4.87662e-05	1.26734	0.258449	0.928664
REACTOME_SIGNALING_BY_FGFR2	1.10825	0.29505	0.617078	0.0192573	0.216178	1.51636	0.0418327	1
REACTOME_NEGATIVE_REGULATION_OF_FGFR2_SIGNALING	1.10891	0.320911	0.617337	0.0284584	0.135142	1.01211	0.424242	0.783428
REACTOME_FLT3_SIGNALING	1.10912	0.282908	0.618581	0.0337966	0.00408325	1.06863	0.333333	0.797485
REACTOME_MRNA_DECAY_BY_5_TO_3_EXORIBONUCLEASE	1.10978	0.335354	0.618818	0.124879	4.22086e-06	1.17798	0.270042	0.820093
HALLMARK_SPERMATOGENESIS	1.11009	0.306931	0.619804	0.0516215	0.000250877	1.24038	0.123016	0.867687
REACTOME_SIGNALING_BY_ROBO_RECEPTORS	1.11012	0.318812	0.621429	0.0803916	1.71479e-05	1.14705	0.322134	0.780906
REACTOME_ION_TRANSPORT_BY_P_TYPE_ATPASES	1.11055	0.262042	0.622171	0.0481788	0.000448424	0.869063	0.683071	0.839904
REACTOME_DNA_REPLICATION_PRE_INITIATION	1.11057	0.378698	0.623788	0.0685908	0.0054803	1.3189	0.226611	0.987862
REACTOME_SIGNALING_BY_ERBB2	1.1106	0.31134	0.625406	0.0474717	0.00323574	1.09107	0.314176	0.810043
REACTOME_TP53_REGULATES_TRANSCRIPTION_OF_GENES_INVOLVED_IN_CYTOCHROME_C_RELEASE	1.11204	0.308151	0.624043	0.0301039	0.119904	0.927268	0.576336	0.819244
REACTOME_MITOTIC_METAPHASE_AND_ANAPHASE	1.1146	0.353783	0.620803	0.0549326	0.00713455	1.01449	0.444206	0.785457
REACTOME_COLLAGEN_DEGRADATION	1.11484	0.353635	0.62193	0.148277	6.65365e-07	1.00002	0.462857	0.788054
KEGG_NEUROTROPHIN_SIGNALING_PATHWAY	1.11484	0.306889	0.623634	0.0867249	1.97911e-08	1.04577	0.362949	0.784568
REACTOME_NOTCH_HLH_TRANSCRIPTION_PATHWAY	1.11552	0.317308	0.623947	0.0828754	0.000191817	1.2023	0.255278	0.827687
REACTOME_NEUTROPHIL_DEGRANULATION	1.11558	0.313131	0.625535	0.105526	3.7223e-07	1.15633	0.313131	0.784846
REACTOME_COOPERATION_OF_PREFOLDIN_AND_TRIC_CCT_IN_ACTIN_AND_TUBULIN_FOLDING	1.11612	0.319361	0.62612	0.0897172	0.000423685	-0.91952	0.545272	0.954368
REACTOME_SIGNALING_BY_FGFR4	1.11736	0.28876	0.625399	0.0347372	0.046643	1.03253	0.372849	0.786838
REACTOME_ERK_MAPK_TARGETS	1.12024	0.31619	0.621007	0.126153	9.62049e-08	0.680872	0.822355	0.934079
REACTOME_DEATH_RECEPTOR_SIGNALLING	1.12051	0.28252	0.622197	0.0937855	1.38644e-10	1.08877	0.314066	0.810903
REACTOME_TRNA_PROCESSING	1.12278	0.336694	0.619141	0.0669064	0.00161549	1.1829	0.271399	0.833574
REACTOME_TNF_SIGNALING	1.12361	0.288306	0.619126	0.0365734	0.072684	-0.764019	0.777778	0.991666
KEGG_GLYCOSPHINGOLIPID_BIOSYNTHESIS_GANGLIO_SERIES	1.12447	0.323108	0.619082	0.122735	6.67442e-06	1.16621	0.272201	0.796377
REACTOME_ION_CHANNEL_TRANSPORT	1.12479	0.241449	0.620188	0.0112807	0.298815	1.28391	0.0902256	0.948839
REACTOME_SIGNALING_BY_NOTCH1_HD_DOMAIN_MUTANTS_IN_CANCER	1.12488	0.300601	0.621788	0.132231	2.26767e-07	0.974275	0.501894	0.800416
REACTOME_GLYCOGEN_SYNTHESIS	1.12526	0.338086	0.622709	0.217335	2.48135e-16	1.07729	0.370722	0.808499
REACTOME_SHC1_EVENTS_IN_ERBB2_SIGNALING	1.12582	0.284024	0.623415	0.102107	2.01438e-07	1.05224	0.367704	0.783504
KEGG_ECM_RECEPTOR_INTERACTION	1.12636	0.351351	0.624098	0.139631	2.3325e-07	0.824592	0.660377	0.859553
KEGG_ONE_CARBON_POOL_BY_FOLATE	1.1266	0.337864	0.625342	0.100222	0.00012544	1.25296	0.208	0.895837
REACTOME_INITIATION_OF_NUCLEAR_ENVELOPE_NE_REFORMATION	1.12854	0.34879	0.623038	0.0448629	0.100534	1.20772	0.287755	0.834556
REACTOME_NUCLEOTIDE_SALVAGE	1.12998	0.312245	0.621582	0.087489	0.00012477	1.07373	0.368098	0.805791
REACTOME_INTERLEUKIN_1_FAMILY_SIGNALING	1.13033	0.299349	0.622652	0.10504	6.1271e-08	1.56969	0.0651731	1
REACTOME_G_PROTEIN_ACTIVATION	1.13122	0.296296	0.622517	0.0965836	4.17862e-06	1.06318	0.391393	0.786649
REACTOME_SIGNALING_BY_WNT	1.13182	0.263158	0.623132	0.0465611	0.000293128	1.13535	0.238189	0.800818
HALLMARK_P53_PATHWAY	1.13302	0.254582	0.622387	0.0437115	0.000965552	1.15416	0.252809	0.784794
REACTOME_TNFR1_INDUCED_NFKAPPAB_SIGNALING_PATHWAY	1.13335	0.285714	0.623507	0.095107	1.60766e-05	1.17516	0.288306	0.818476
REACTOME_SIGNALING_BY_NTRKS	1.13358	0.25947	0.624883	0.0818965	9.62083e-08	1.12825	0.273764	0.805864
REACTOME_ACTIVATION_OF_SMO	1.13526	0.294574	0.623091	0.015572	0.509855	1.08331	0.323077	0.81017
KEGG_VASCULAR_SMOOTH_MUSCLE_CONTRACTION	1.13613	0.24902	0.623084	0.0615906	7.06526e-05	-0.923251	0.575372	0.954131
REACTOME_SYNDECAN_INTERACTIONS	1.13768	0.346899	0.621529	0.122166	0.000206884	0.850704	0.621415	0.848715
HALLMARK_MTORC1_SIGNALING	1.13941	0.293763	0.619702	0.0778442	7.21002e-05	1.07121	0.347059	0.804964
REACTOME_OPIOID_SIGNALLING	1.14113	0.243762	0.617794	0.067622	2.74579e-06	0.899558	0.627016	0.827134
REACTOME_RHO_GTPASES_ACTIVATE_IQGAPS	1.14261	0.297619	0.616596	0.0690227	0.0042101	-1.1134	0.316327	0.983489
REACTOME_RRNA_PROCESSING	1.14347	0.327902	0.61658	0.114101	1.28143e-05	1.42239	0.180556	1
HALLMARK_MYC_TARGETS_V2	1.14391	0.369781	0.617543	0.0893515	0.00550313	1.36069	0.205645	1
REACTOME_SIGNALING_BY_BMP	1.14825	0.287938	0.610165	0.106005	5.85281e-06	0.666745	0.859684	0.9346
KEGG_ADIPOCYTOKINE_SIGNALING_PATHWAY	1.14871	0.25102	0.611051	0.102135	2.62261e-11	1.17563	0.239923	0.820276
REACTOME_TRANSCRIPTIONAL_REGULATION_BY_THE_AP_2_TFAP2_FAMILY_OF_TRANSCRIPTION_FACTORS	1.15176	0.254818	0.606661	0.0309592	0.102733	1.06334	0.361377	0.788397
REACTOME_RUNX2_REGULATES_OSTEOBLAST_DIFFERENTIATION	1.15223	0.273408	0.607568	0.0670788	0.000958686	-0.942946	0.508734	0.993341
REACTOME_SIGNALING_BY_RETINOIC_ACID	1.15266	0.232	0.608526	0.0221216	0.199606	1.04371	0.388889	0.781418
REACTOME_GLYCOLYSIS	1.15312	0.297189	0.609395	0.0897656	1.67718e-05	0.680375	0.893878	0.933432
REACTOME_ASSEMBLY_OF_THE_PRE_REPLICATIVE_COMPLEX	1.15414	0.322134	0.60901	0.0794002	0.0021659	1.36699	0.205645	1
REACTOME_STING_MEDIATED_INDUCTION_OF_HOST_IMMUNE_RESPONSES	1.15492	0.313373	0.609082	0.147033	4.13496e-08	1.24799	0.227364	0.89625
REACTOME_TERMINATION_OF_O_GLYCAN_BIOSYNTHESIS	1.15522	0.275654	0.610416	0.0890071	3.65366e-05	1.21845	0.198444	0.849669
REACTOME_BUTYRATE_RESPONSE_FACTOR_1_BRF1_BINDS_AND_DESTABILIZES_MRNA	1.15795	0.279923	0.606754	0.0154953	0.519242	0.877292	0.5629	0.838665
REACTOME_RESOLUTION_OF_SISTER_CHROMATID_COHESION	1.15863	0.32	0.607266	0.0700503	0.00143363	1.01456	0.43361	0.78713
HALLMARK_UV_RESPONSE_DN	1.15917	0.267327	0.607984	0.0843552	1.00152e-05	0.694029	0.842829	0.931255
REACTOME_COLLAGEN_CHAIN_TRIMERIZATION	1.16132	0.313609	0.60528	0.149219	1.62207e-06	1.10821	0.358634	0.804887
REACTOME_CELLULAR_RESPONSE_TO_HEAT_STRESS	1.16219	0.257085	0.605208	0.0150364	0.370267	0.770744	0.752621	0.883359
REACTOME_DEFECTIVE_GALNT3_CAUSES_FAMILIAL_HYPERPHOSPHATEMIC_TUMORAL_CALCINOSIS_HFTC	1.16313	0.292089	0.605143	0.0785227	0.00478966
REACTOME_NEGATIVE_REGULATION_OF_FGFR4_SIGNALING	1.1638	0.252964	0.605604	0.0157015	0.440051	1.16784	0.252525	0.803921
REACTOME_FOXO_MEDIATED_TRANSCRIPTION	1.16414	0.216374	0.606881	0.082027	1.05106e-07	1.09553	0.307985	0.811168
REACTOME_ANTIVIRAL_MECHANISM_BY_IFN_STIMULATED_GENES	1.16442	0.286885	0.60819	0.0694609	0.000381081	-0.620511	0.829457	1
REACTOME_DISEASES_ASSOCIATED_WITH_GLYCOSAMINOGLYCAN_METABOLISM	1.16507	0.301205	0.608682	0.139368	3.04471e-07	1.08081	0.380038	0.81402
REACTOME_COMPLEMENT_CASCADE	1.1668	0.269777	0.607015	0.125425	2.24001e-09	0.794966	0.719844	0.872775
REACTOME_METABOLISM_OF_CARBOHYDRATES	1.16976	0.199195	0.602818	0.0744009	8.11257e-09	1.1197	0.256604	0.793851
REACTOME_SIGNALING_BY_TGF_BETA_FAMILY_MEMBERS	1.16999	0.22332	0.604287	0.0687411	1.95834e-06	0.824207	0.689013	0.858855
REACTOME_GRB2_EVENTS_IN_ERBB2_SIGNALING	1.17215	0.246548	0.601757	0.145071	9.80364e-11	0.983421	0.496154	0.803127
KEGG_LONG_TERM_POTENTIATION	1.17273	0.216	0.602589	0.0723909	1.66842e-06	0.744271	0.859073	0.901156
REACTOME_COSTIMULATION_BY_THE_CD28_FAMILY	1.1729	0.310891	0.604195	0.152133	7.07118e-08	1.03796	0.452869	0.784518
REACTOME_TOLL_LIKE_RECEPTOR_9_TLR9_CASCADE	1.17628	0.2537	0.59883	0.114406	2.49638e-11	1.14763	0.271457	0.78211
REACTOME_TP53_REGULATES_TRANSCRIPTION_OF_GENES_INVOLVED_IN_G2_CELL_CYCLE_ARREST	1.17653	0.321721	0.600303	0.132018	1.89568e-07	1.10128	0.343496	0.806943
REACTOME_VOLTAGE_GATED_POTASSIUM_CHANNELS	1.17763	0.239437	0.599894	0.0966385	1.77845e-08	1.04493	0.400802	0.782621
REACTOME_CYTOSOLIC_TRNA_AMINOACYLATION	1.18088	0.293388	0.59508	0.164564	6.69383e-08	1.24604	0.282744	0.892762
KEGG_TYPE_I_DIABETES_MELLITUS	1.18126	0.341365	0.59625	0.217889	2.77137e-08	1.01317	0.5	0.784684
REACTOME_DEFENSINS	1.18139	0.250497	0.597979	0.0827647	7.98795e-05	1.44485	0.134387	1
HALLMARK_MYC_TARGETS_V1	1.18164	0.283976	0.599368	0.0841315	0.000992505	1.41751	0.202062	1
REACTOME_NUCLEOBASE_BIOSYNTHESIS	1.18277	0.283433	0.598938	0.075271	0.0125194	0.944022	0.5	0.810666
REACTOME_CARBOXYTERMINAL_POST_TRANSLATIONAL_MODIFICATIONS_OF_TUBULIN	1.18529	0.24381	0.595737	0.0662699	0.000489284	-0.875623	0.647749	0.952628
REACTOME_MITOTIC_G1_PHASE_AND_G1_S_TRANSITION	1.18577	0.29899	0.596639	0.0599608	0.0043682	1.33128	0.183544	1
REACTOME_PHOSPHOLIPASE_C_MEDIATED_CASCADE_FGFR4	1.18602	0.259635	0.598172	0.0422751	0.0905543	1.2852	0.172131	0.950542
REACTOME_STIMULI_SENSING_CHANNELS	1.18685	0.172962	0.598351	0.0358947	0.00188356	1.34856	0.0735849	1
REACTOME_INFLUENZA_INFECTION	1.18708	0.276639	0.599883	0.117232	1.7503e-06	1.38606	0.203187	1
REACTOME_SIGNALING_BY_THE_B_CELL_RECEPTOR_BCR	1.18789	0.2827	0.600321	0.11031	3.58108e-06	1.22652	0.263581	0.858763
REACTOME_LDL_CLEARANCE	1.18872	0.254545	0.600524	0.070254	0.00336631	0.636369	0.910359	0.949527
REACTOME_MAPK6_MAPK4_SIGNALING	1.18902	0.238683	0.601842	0.0989731	5.50958e-07	1.42733	0.0836653	1
KEGG_TOLL_LIKE_RECEPTOR_SIGNALING_PATHWAY	1.1895	0.270661	0.602908	0.165601	3.26539e-12	1.24004	0.26834	0.864119
REACTOME_REGULATION_OF_LIPID_METABOLISM_BY_PPARALPHA	1.19003	0.165067	0.60382	0.0485856	2.33887e-05	0.961472	0.492248	0.81063
REACTOME_RHO_GTPASE_CYCLE	1.19067	0.228628	0.604441	0.112993	1.82928e-10	1.01894	0.396484	0.794134
REACTOME_DETOXIFICATION_OF_REACTIVE_OXYGEN_SPECIES	1.1915	0.240557	0.604706	0.0725986	0.000608827	1.17725	0.251429	0.818786
REACTOME_SMOOTH_MUSCLE_CONTRACTION	1.19468	0.306163	0.59947	0.164074	5.93284e-08	0.877012	0.582721	0.837733
HALLMARK_MYOGENESIS	1.19829	0.219844	0.593414	0.101793	4.14116e-08	0.910008	0.557656	0.820245
HALLMARK_GLYCOLYSIS	1.19859	0.222672	0.59484	0.0947527	2.3067e-08	1.27007	0.148438	0.942827
REACTOME_GENE_AND_PROTEIN_EXPRESSION_BY_JAK_STAT_SIGNALING_AFTER_INTERLEUKIN_12_STIMULATION	1.19939	0.218935	0.595092	0.100216	2.57285e-06	1.42653	0.125514	1
REACTOME_FCGR3A_MEDIATED_IL10_SYNTHESIS	1.19948	0.247951	0.59702	0.099764	4.47672e-06	0.980815	0.479125	0.796775
REACTOME_MYD88_INDEPENDENT_TLR4_CASCADE	1.2034	0.240084	0.590371	0.114192	2.3209e-10	1.19701	0.234496	0.828721
REACTOME_CELLULAR_HEXOSE_TRANSPORT	1.20491	0.228733	0.589245	0.12269	2.21268e-08	1.4444	0.0744275	1
REACTOME_CASPASE_ACTIVATION_VIA_DEATH_RECEPTORS_IN_THE_PRESENCE_OF_LIGAND	1.20539	0.289941	0.590151	0.212031	2.53299e-08	1.05755	0.448898	0.787391
REACTOME_GAB1_SIGNALOSOME	1.20637	0.225352	0.59025	0.126477	3.07025e-07	1.07975	0.368726	0.811989
REACTOME_BLOOD_GROUP_SYSTEMS_BIOSYNTHESIS	1.20708	0.211934	0.590795	0.163666	6.85735e-17	1.54071	0.0411215	1
REACTOME_CASPASE_ACTIVATION_VIA_EXTRINSIC_APOPTOTIC_SIGNALLING_PATHWAY	1.20955	0.260163	0.587561	0.1602	1.84491e-08	1.09065	0.371769	0.808676
REACTOME_NOTCH4_INTRACELLULAR_DOMAIN_REGULATES_TRANSCRIPTION	1.21148	0.235867	0.585522	0.100932	6.52174e-05	1.24332	0.223077	0.877084
KEGG_LONG_TERM_DEPRESSION	1.21181	0.169231	0.587032	0.0740396	1.12707e-07	1.01086	0.445946	0.784358
REACTOME_PLASMA_LIPOPROTEIN_ASSEMBLY_REMODELING_AND_CLEARANCE	1.21384	0.202335	0.584788	0.108879	6.41172e-09	1.01215	0.393638	0.785149
REACTOME_CHONDROITIN_SULFATE_DERMATAN_SULFATE_METABOLISM	1.2154	0.263359	0.583348	0.128973	1.51149e-07	1.18153	0.243948	0.823787
KEGG_ENDOMETRIAL_CANCER	1.21726	0.190099	0.581481	0.0162289	0.360901	1.19298	0.219124	0.83288
REACTOME_REGULATION_OF_FZD_BY_UBIQUITINATION	1.22424	0.208081	0.56851	0.139208	1.69948e-10	1.15189	0.289272	0.779689
REACTOME_SNRNP_ASSEMBLY	1.2257	0.263804	0.567455	0.0576333	0.0238775	0.615485	0.811441	0.956113
REACTOME_O_LINKED_GLYCOSYLATION	1.22613	0.190291	0.568784	0.057805	8.89774e-05	0.955565	0.503817	0.811469
REACTOME_MET_ACTIVATES_PTK2_SIGNALING	1.22938	0.286807	0.563887	0.11889	0.000131639	1.1897	0.31068	0.831781
REACTOME_SIALIC_ACID_METABOLISM	1.23184	0.225296	0.560572	0.117091	6.11592e-09	1.03653	0.406814	0.783711
REACTOME_ENDOGENOUS_STEROLS	1.23246	0.179688	0.561221	0.0561707	0.0027874	1.26175	0.150476	0.908459
REACTOME_CD28_CO_STIMULATION	1.23336	0.21328	0.561255	0.118868	2.64632e-08	1.36671	0.143451	1
KEGG_CALCIUM_SIGNALING_PATHWAY	1.23387	0.125	0.562163	0.0617357	2.22224e-08	0.925543	0.554054	0.816346
REACTOME_G_PROTEIN_MEDIATED_EVENTS	1.23395	0.175097	0.564114	0.0514913	0.00232457	-0.803201	0.755647	0.993977
REACTOME_SIGNALING_BY_TGF_BETA_RECEPTOR_COMPLEX	1.23468	0.157895	0.564685	0.0942119	2.40699e-09	1.15423	0.274074	0.787422
REACTOME_RHO_GTPASE_EFFECTORS	1.23738	0.232465	0.560971	0.0846494	2.01438e-07	1.10487	0.298805	0.805461
REACTOME_TOLL_LIKE_RECEPTOR_10_TLR10_CASCADE	1.23764	0.186837	0.562502	0.121322	1.49001e-13	1.21946	0.204453	0.85475
REACTOME_TNFR2_NON_CANONICAL_NF_KB_PATHWAY	1.23926	0.242798	0.561465	0.137154	3.40818e-08	1.26404	0.246436	0.922838
REACTOME_RIPK1_MEDIATED_REGULATED_NECROSIS	1.24012	0.25355	0.561792	0.203275	9.32746e-10	0.968855	0.513131	0.805343
REACTOME_PLASMA_LIPOPROTEIN_CLEARANCE	1.24035	0.202811	0.563534	0.109655	8.12201e-07	0.931061	0.547131	0.816185
REACTOME_INTERLEUKIN_37_SIGNALING	1.24062	0.227273	0.56519	0.1372	1.10923e-07	1.06673	0.36853	0.797803
REACTOME_TRANSPORT_OF_CONNEXONS_TO_THE_PLASMA_MEMBRANE	1.24064	0.229126	0.567361	0.14782	1.47072e-07	-0.928823	0.541667	0.985515
HALLMARK_EPITHELIAL_MESENCHYMAL_TRANSITION	1.24241	0.302554	0.565699	0.165331	5.48218e-07	0.863543	0.595463	0.837544
REACTOME_COPI_INDEPENDENT_GOLGI_TO_ER_RETROGRADE_TRAFFIC	1.24508	0.224852	0.562083	0.068032	0.00204717	1.33935	0.105066	1
KEGG_VEGF_SIGNALING_PATHWAY	1.24609	0.141104	0.562081	0.0885353	1.93976e-09	1.2343	0.201923	0.855444
KEGG_GLYCEROLIPID_METABOLISM	1.24641	0.133205	0.563538	0.0651465	7.4161e-06	1.15789	0.246316	0.78926
REACTOME_INTEGRIN_CELL_SURFACE_INTERACTIONS	1.24678	0.272908	0.564993	0.170242	2.24417e-09	0.88545	0.597328	0.837733
REACTOME_LEISHMANIA_INFECTION	1.24775	0.162	0.565151	0.101588	8.13342e-12	1.15154	0.293763	0.777769
REACTOME_LAMININ_INTERACTIONS	1.2498	0.260355	0.563119	0.223578	2.61503e-11	1.16322	0.314607	0.798393
REACTOME_REGULATION_OF_IFNA_SIGNALING	1.25253	0.202405	0.559397	0.166864	2.82513e-09	1.29095	0.229249	0.969694
REACTOME_SUMOYLATION_OF_DNA_DAMAGE_RESPONSE_AND_REPAIR_PROTEINS	1.25385	0.189899	0.558698	0.081412	1.00152e-05	0.446068	0.989879	0.995599
REACTOME_ACTIVATED_TAK1_MEDIATES_P38_MAPK_ACTIVATION	1.25457	0.219512	0.559448	0.202877	7.67024e-16	1.60903	0.0373832	1
REACTOME_RHO_GTPASES_ACTIVATE_FORMINS	1.25544	0.246436	0.559827	0.0978812	5.52267e-07	1.13625	0.329317	0.801401
REACTOME_INTERFERON_GAMMA_SIGNALING	1.25583	0.296443	0.561347	0.214211	3.11161e-10	0.954003	0.518591	0.811219
REACTOME_PD_1_SIGNALING	1.25602	0.261811	0.563227	0.256584	8.16094e-08	1.06374	0.47379	0.791711
REACTOME_TOLL_LIKE_RECEPTOR_TLR1_TLR2_CASCADE	1.25647	0.180672	0.56448	0.131236	1.11425e-13	1.19676	0.211382	0.825835
REACTOME_GENERATION_OF_SECOND_MESSENGER_MOLECULES	1.25805	0.264822	0.563251	0.276985	1.15883e-11	1.01655	0.494908	0.790109
KEGG_ETHER_LIPID_METABOLISM	1.25899	0.142566	0.563456	0.123693	3.26539e-12	1.10355	0.301397	0.803771
REACTOME_NEGATIVE_REGULATION_OF_MET_ACTIVITY	1.25954	0.182857	0.564664	0.119679	4.19896e-09	1.0787	0.36646	0.812208
REACTOME_ACTIVATION_OF_THE_PRE_REPLICATIVE_COMPLEX	1.25955	0.282353	0.567032	0.103881	0.000308021	1.32432	0.21328	1
KEGG_AUTOIMMUNE_THYROID_DISEASE	1.25978	0.275862	0.56893	0.212298	2.58833e-08	1.09455	0.426295	0.811237
REACTOME_INTERFERON_SIGNALING	1.26125	0.249476	0.568174	0.152478	1.6959e-09	0.783806	0.659274	0.879245
REACTOME_CA_DEPENDENT_EVENTS	1.26231	0.138402	0.568233	0.0279851	0.130141	0.880367	0.649805	0.838705
REACTOME_TRANSCRIPTION_OF_E2F_TARGETS_UNDER_NEGATIVE_CONTROL_BY_DREAM_COMPLEX	1.26395	0.229814	0.56681	0.10426	1.65293e-05	1.21081	0.268994	0.832839
KEGG_ACUTE_MYELOID_LEUKEMIA	1.26508	0.157143	0.566411	0.111593	1.42874e-09	1.34141	0.142857	1
REACTOME_KERATAN_SULFATE_KERATIN_METABOLISM	1.26614	0.174089	0.566477	0.143761	3.3624e-10	1.3929	0.12218	1
REACTOME_SIGNALING_BY_NOTCH1	1.27533	0.114625	0.548036	0.0660784	4.14045e-06	1.18051	0.210227	0.819722
REACTOME_ACTIVATION_OF_ATR_IN_RESPONSE_TO_REPLICATION_STRESS	1.27671	0.261044	0.547363	0.0938585	0.000706851	1.23987	0.268687	0.855619
REACTOME_MET_PROMOTES_CELL_MOTILITY	1.27739	0.223301	0.548349	0.131407	6.49091e-07	1.1221	0.364683	0.803271
REACTOME_REGULATION_OF_HSF1_MEDIATED_HEAT_SHOCK_RESPONSE	1.27859	0.176591	0.547922	0.0459549	0.00559734	0.684514	0.849687	0.934882
HALLMARK_INTERFERON_GAMMA_RESPONSE	1.27928	0.278106	0.548861	0.224901	2.49685e-09	0.929855	0.549696	0.815477
REACTOME_SIGNALING_BY_MET	1.27934	0.165339	0.551153	0.0850682	1.77813e-06	1.12054	0.315992	0.801963
REACTOME_MAPK_FAMILY_SIGNALING_CASCADES	1.2799	0.0994152	0.552223	0.0637585	2.54059e-08	1.18406	0.209486	0.84097
REACTOME_GLYCOSAMINOGLYCAN_METABOLISM	1.28201	0.178926	0.549949	0.125931	6.23844e-11	1.20249	0.215213	0.830809
REACTOME_SCAVENGING_BY_CLASS_A_RECEPTORS	1.28276	0.237705	0.550896	0.175698	5.32108e-09	1.01858	0.429389	0.792996
KEGG_B_CELL_RECEPTOR_SIGNALING_PATHWAY	1.28364	0.217659	0.551274	0.172706	2.06021e-12	1.08722	0.399177	0.807519
REACTOME_TRANSCRIPTIONAL_ACTIVITY_OF_SMAD2_SMAD3_SMAD4_HETEROTRIMER	1.28598	0.13	0.548367	0.0779116	1.57801e-05	1.03098	0.390151	0.786424
REACTOME_SIGNAL_REGULATORY_PROTEIN_FAMILY_INTERACTIONS	1.28659	0.200803	0.549525	0.142958	2.48731e-06	0.694283	0.816532	0.932235
KEGG_PROSTATE_CANCER	1.28902	0.0841889	0.546366	0.0373072	0.00916213	1.26378	0.123047	0.912419
REACTOME_BETA_DEFENSINS	1.29059	0.169661	0.545086	0.0681688	0.00172097	1.3359	0.195219	1
REACTOME_PCP_CE_PATHWAY	1.29178	0.184049	0.544813	0.109294	1.56067e-07	1.44094	0.0878243	1
REACTOME_MUSCLE_CONTRACTION	1.29324	0.118644	0.544035	0.115741	8.34216e-15	0.878358	0.663424	0.838093
REACTOME_METABOLISM_OF_STEROID_HORMONES	1.29623	0.141491	0.539922	0.0622179	0.00097753	1.19823	0.202312	0.828823
REACTOME_NETRIN_1_SIGNALING	1.29804	0.104743	0.538194	0.0874012	1.50591e-08	0.740161	0.850099	0.903311
REACTOME_SUMOYLATION_OF_RNA_BINDING_PROTEINS	1.29912	0.202335	0.538252	0.086738	0.000110774	0.54459	0.915114	0.983048
REACTOME_TP53_REGULATES_TRANSCRIPTION_OF_CELL_CYCLE_GENES	1.30139	0.159919	0.535856	0.100719	4.89386e-08	1.26935	0.208925	0.939403
REACTOME_EXTRACELLULAR_MATRIX_ORGANIZATION	1.30276	0.199601	0.535434	0.171451	1.83549e-12	1.08559	0.370998	0.809161
KEGG_PANCREATIC_CANCER	1.30459	0.0987903	0.533412	0.108351	1.23641e-11	1.38925	0.0964567	1
REACTOME_TRANSCRIPTIONAL_REGULATION_BY_VENTX	1.30531	0.0981964	0.534555	0.0881702	3.34063e-08	1.13705	0.259188	0.802087
REACTOME_IMMUNOREGULATORY_INTERACTIONS_BETWEEN_A_LYMPHOID_AND_A_NON_LYMPHOID_CELL	1.30889	0.221557	0.529142	0.210973	3.44862e-10	0.982963	0.512097	0.802372
REACTOME_FOXO_MEDIATED_TRANSCRIPTION_OF_OXIDATIVE_STRESS_METABOLIC_AND_NEURONAL_GENES	1.30976	0.12476	0.529835	0.146883	7.20247e-13	1.17194	0.248532	0.804964
REACTOME_EPH_EPHRIN_MEDIATED_REPULSION_OF_CELLS	1.31007	0.157563	0.531741	0.149615	1.07455e-14	1.35668	0.0966469	1
REACTOME_TRANSCRIPTIONAL_REGULATION_BY_RUNX3	1.31252	0.146881	0.528745	0.113397	3.47074e-10	1.60303	0.0449219	1
REACTOME_PROGRAMMED_CELL_DEATH	1.3215	0.109504	0.510689	0.100287	1.5032e-10	1.37145	0.114625	1
REACTOME_SIGNALING_BY_EGFR_IN_CANCER	1.32521	0.117043	0.504841	0.140965	7.70009e-12	1.25631	0.217391	0.894904
REACTOME_CLASS_A_1_RHODOPSIN_LIKE_RECEPTORS	1.32588	0.108652	0.505806	0.138314	4.94856e-18	1.18169	0.239604	0.82665
HALLMARK_UV_RESPONSE_UP	1.32701	0.0903733	0.505622	0.0941449	2.30933e-11	1.16145	0.241176	0.788548
REACTOME_TRANSCRIPTION_OF_E2F_TARGETS_UNDER_NEGATIVE_CONTROL_BY_P107_RBL1_AND_P130_RBL2_IN_COMPLEX_WITH_HDAC1	1.3283	0.206544	0.505192	0.159811	2.11685e-09	1.18275	0.278788	0.83046
KEGG_APOPTOSIS	1.33062	0.119588	0.502546	0.158252	5.8442e-15	1.17484	0.275247	0.816074
KEGG_EPITHELIAL_CELL_SIGNALING_IN_HELICOBACTER_PYLORI_INFECTION	1.33088	0.120163	0.504465	0.0919415	5.12575e-07	1.62145	0.0141129	1
REACTOME_REGULATION_OF_BETA_CELL_DEVELOPMENT	1.33104	0.0979284	0.506678	0.0482388	0.00356218	1.00157	0.427723	0.790216
REACTOME_G_ALPHA_I_SIGNALLING_EVENTS	1.33155	0.0679612	0.508166	0.114117	7.05379e-24	1.22562	0.187625	0.85711
KEGG_HEDGEHOG_SIGNALING_PATHWAY	1.33261	0.0909091	0.508623	0.0592739	0.000127452	1.24564	0.164151	0.889185
REACTOME_NUCLEAR_ENVELOPE_NE_REASSEMBLY	1.33332	0.165323	0.50961	0.109121	3.05067e-07	0.955955	0.473795	0.814087
KEGG_GLYCOSAMINOGLYCAN_BIOSYNTHESIS_CHONDROITIN_SULFATE	1.33548	0.152216	0.507508	0.197028	4.20172e-12	1.12485	0.350282	0.806722
KEGG_TIGHT_JUNCTION	1.3364	0.0989899	0.508115	0.0963812	1.47774e-11	1.2174	0.18609	0.844514
REACTOME_ASSEMBLY_OF_COLLAGEN_FIBRILS_AND_OTHER_MULTIMERIC_STRUCTURES	1.34214	0.194831	0.498093	0.220075	7.95531e-12	1.25051	0.249531	0.898343
KEGG_FOCAL_ADHESION	1.3441	0.175649	0.496429	0.135523	2.39423e-10	0.875697	0.579926	0.838715
KEGG_TRYPTOPHAN_METABOLISM	1.34436	0.0897959	0.498418	0.115428	2.54411e-10	1.11309	0.314115	0.802406
REACTOME_MYOGENESIS	1.34491	0.107345	0.499755	0.189015	3.33626e-21	0.883865	0.604888	0.83934
REACTOME_INTERLEUKIN_4_AND_INTERLEUKIN_13_SIGNALING	1.34496	0.156	0.502268	0.22247	3.61018e-19	1.29939	0.212598	1
HALLMARK_E2F_TARGETS	1.34577	0.200405	0.503273	0.105283	1.70816e-05	1.30238	0.253112	1
KEGG_BLADDER_CANCER	1.34585	0.104046	0.505838	0.102755	6.55691e-09	1.15238	0.25144	0.784011
REACTOME_TRANSPORT_OF_MATURE_TRANSCRIPT_TO_CYTOPLASM	1.34802	0.168297	0.503909	0.104994	2.98255e-07	1.27567	0.248971	0.946916
HALLMARK_NOTCH_SIGNALING	1.34814	0.124248	0.506383	0.173246	6.85998e-16	1.38787	0.098513	1
REACTOME_TRIGLYCERIDE_METABOLISM	1.34886	0.105263	0.507669	0.0825382	3.65176e-06	1.29059	0.148893	0.957217
KEGG_ALLOGRAFT_REJECTION	1.34909	0.243083	0.510025	0.285298	3.60688e-10	1.21473	0.350495	0.840876
REACTOME_NON_INTEGRIN_MEMBRANE_ECM_INTERACTIONS	1.34938	0.191205	0.51222	0.169428	5.99624e-09	1.0875	0.396679	0.809186
REACTOME_SIGNALING_BY_RHO_GTPASES	1.35068	0.112426	0.51212	0.103496	3.99674e-15	1.11145	0.287449	0.801433
REACTOME_PEPTIDE_LIGAND_BINDING_RECEPTORS	1.35216	0.101833	0.511706	0.164021	4.94216e-21	1.2684	0.164706	0.930584
REACTOME_BASIGIN_INTERACTIONS	1.35281	0.128571	0.513228	0.231047	4.01395e-28	1.06828	0.358382	0.796183
REACTOME_TOLL_LIKE_RECEPTOR_4_TLR4_CASCADE	1.35607	0.138655	0.508881	0.155032	5.52665e-16	1.22897	0.2167	0.863796
REACTOME_ANCHORING_FIBRIL_FORMATION	1.35701	0.156746	0.509535	0.209139	1.593e-10	1.12638	0.347584	0.808064
REACTOME_FCGAMMA_RECEPTOR_FCGR_DEPENDENT_PHAGOCYTOSIS	1.35754	0.118026	0.511336	0.154888	8.43283e-16	1.05178	0.394628	0.780504
REACTOME_POLO_LIKE_KINASE_MEDIATED_EVENTS	1.35845	0.196429	0.512166	0.0913232	0.00338505	1.21211	0.310273	0.836997
KEGG_ARRHYTHMOGENIC_RIGHT_VENTRICULAR_CARDIOMYOPATHY_ARVC	1.35982	0.130019	0.512075	0.135747	6.03333e-11	0.858307	0.65764	0.840591
HALLMARK_COMPLEMENT	1.36201	0.164356	0.510154	0.176704	2.08013e-15	1.08492	0.373737	0.808461
REACTOME_RHO_GTPASES_ACTIVATE_WASPS_AND_WAVES	1.36404	0.104082	0.508398	0.15356	3.13493e-11	0.881785	0.592132	0.83889
REACTOME_OTHER_SEMAPHORIN_INTERACTIONS	1.36423	0.159449	0.510936	0.206741	1.37293e-10	0.660145	0.876768	0.939153
REACTOME_CYCLIN_D_ASSOCIATED_EVENTS_IN_G1	1.36863	0.126482	0.503641	0.112139	2.97483e-09	1.2352	0.203704	0.856956
KEGG_CHRONIC_MYELOID_LEUKEMIA	1.36931	0.0763209	0.5051	0.11018	1.00208e-11	1.2542	0.177645	0.896726
REACTOME_UNFOLDED_PROTEIN_RESPONSE_UPR	1.36995	0.0990099	0.506476	0.109502	6.06433e-10	0.958795	0.513944	0.812997
REACTOME_REGULATION_OF_SIGNALING_BY_CBL	1.37019	0.141129	0.509039	0.234487	5.61459e-17	1.34577	0.188525	1
REACTOME_GPCR_LIGAND_BINDING	1.37339	0.0674847	0.504518	0.129045	1.13194e-21	1.27345	0.159449	0.936401
REACTOME_RHO_GTPASES_ACTIVATE_PAKS	1.37355	0.15507	0.507231	0.171796	1.39657e-09	1.23704	0.230189	0.855507
KEGG_GAP_JUNCTION	1.38186	0.0752896	0.490943	0.109288	1.37749e-11	0.794592	0.790514	0.870724
REACTOME_DEACTIVATION_OF_THE_BETA_CATENIN_TRANSACTIVATING_COMPLEX	1.38243	0.0922131	0.492687	0.0825959	6.55837e-06	1.60141	0.0186722	1
REACTOME_NUCLEOTIDE_BINDING_DOMAIN_LEUCINE_RICH_REPEAT_CONTAINING_RECEPTOR_NLR_SIGNALING_PATHWAYS	1.38378	0.13963	0.492524	0.188711	5.61067e-16	1.20406	0.293413	0.829945
REACTOME_CLASS_B_2_SECRETIN_FAMILY_RECEPTORS	1.38599	0.0468432	0.490529	0.102515	1.93861e-13	1.41527	0.0486891	1
REACTOME_INTERLEUKIN_12_SIGNALING	1.38842	0.120163	0.488177	0.149591	9.99274e-12	1.52619	0.10142	1
REACTOME_CONSTITUTIVE_SIGNALING_BY_EGFRVIII	1.39032	0.101961	0.486969	0.133455	1.97911e-08	1.09932	0.360624	0.809361
REACTOME_INTERLEUKIN_12_FAMILY_SIGNALING	1.39067	0.117172	0.489335	0.167857	2.08081e-14	1.42459	0.145791	1
REACTOME_SMAD2_SMAD3_SMAD4_HETEROTRIMER_REGULATES_TRANSCRIPTION	1.39073	0.11	0.492342	0.123034	2.31477e-09	1.26161	0.21611	0.903482
REACTOME_NUCLEAR_EVENTS_KINASE_AND_TRANSCRIPTION_FACTOR_ACTIVATION	1.39235	0.109462	0.491584	0.151153	1.42208e-15	1.26914	0.207843	0.934157
REACTOME_NGF_STIMULATED_TRANSCRIPTION	1.39305	0.117864	0.493113	0.165471	1.74314e-14	1.36362	0.128353	1
REACTOME_CONSTITUTIVE_SIGNALING_BY_LIGAND_RESPONSIVE_EGFR_CANCER_VARIANTS	1.39438	0.0821643	0.492984	0.134967	3.42998e-10	1.0762	0.362403	0.808819
REACTOME_APOPTOTIC_EXECUTION_PHASE	1.39482	0.0788955	0.495337	0.128316	3.87745e-13	1.21599	0.217131	0.844804
REACTOME_G1_S_SPECIFIC_TRANSCRIPTION	1.39758	0.154959	0.492055	0.118597	3.95394e-06	1.39808	0.166329	1
KEGG_MELANOMA	1.3979	0.0647182	0.494605	0.0919331	1.37177e-09	1.32148	0.116832	0.993784
KEGG_NOD_LIKE_RECEPTOR_SIGNALING_PATHWAY	1.4037	0.145833	0.483751	0.219311	8.12496e-16	1.35156	0.180698	1
REACTOME_REGULATION_OF_MECP2_EXPRESSION_AND_ACTIVITY	1.4041	0.094697	0.486017	0.0945796	9.50966e-06	1.01488	0.402863	0.788223
REACTOME_O_LINKED_GLYCOSYLATION_OF_MUCINS	1.4051	0.0492813	0.487034	0.0939393	9.19337e-09	1.131	0.277778	0.801345
HALLMARK_KRAS_SIGNALING_DN	1.40535	0.0235756	0.489831	0.067763	1.18169e-12	1.24352	0.131373	0.886089
KEGG_GRAFT_VERSUS_HOST_DISEASE	1.4056	0.178926	0.492661	0.306121	1.17829e-11	1.24782	0.312377	0.891641
REACTOME_KERATAN_SULFATE_BIOSYNTHESIS	1.4061	0.0981964	0.494876	0.19602	1.16049e-17	1.37512	0.111111	1
REACTOME_TOLL_LIKE_RECEPTOR_CASCADES	1.40921	0.107143	0.490951	0.165815	1.52667e-17	1.18105	0.268687	0.82161
REACTOME_TRNA_PROCESSING_IN_THE_NUCLEUS	1.41159	0.123753	0.489003	0.106705	1.76981e-06	1.33142	0.226415	1
REACTOME_LISTERIA_MONOCYTOGENES_ENTRY_INTO_HOST_CELLS	1.41195	0.0789474	0.491664	0.207721	1.37753e-24	1.32115	0.157685	0.986931
REACTOME_NOTCH1_INTRACELLULAR_DOMAIN_REGULATES_TRANSCRIPTION	1.42076	0.0527344	0.475178	0.0869288	1.34702e-07	1.22128	0.197652	0.857703
REACTOME_INTERLEUKIN_RECEPTOR_SHC_SIGNALING	1.42574	0.140873	0.466626	0.19315	5.12305e-10	1.3096	0.234592	0.993741
KEGG_VIRAL_MYOCARDITIS	1.42955	0.146245	0.461193	0.210351	4.01274e-14	1.11354	0.357422	0.803863
KEGG_RENAL_CELL_CARCINOMA	1.43168	0.0482897	0.459674	0.118219	6.42018e-12	1.16157	0.270161	0.794043
REACTOME_G_ALPHA_Q_SIGNALLING_EVENTS	1.43174	0.039548	0.462943	0.122493	1.83589e-19	1.10405	0.298039	0.805153
KEGG_LEISHMANIA_INFECTION	1.43378	0.162551	0.46131	0.260134	9.70804e-14	1.19065	0.335354	0.836178
REACTOME_SIGNALING_BY_INTERLEUKINS	1.43422	0.0955285	0.463825	0.167254	1.91589e-19	1.3332	0.190945	1
REACTOME_TAK1_ACTIVATES_NFKB_BY_PHOSPHORYLATION_AND_ACTIVATION_OF_IKKS_COMPLEX	1.43538	0.0987395	0.464521	0.215957	9.74044e-22	1.66139	0.019685	1
REACTOME_ANTIGEN_ACTIVATES_B_CELL_RECEPTOR_BCR_LEADING_TO_GENERATION_OF_SECOND_MESSENGERS	1.43545	0.142285	0.467873	0.274034	3.10787e-16	1.28343	0.231537	0.94425
REACTOME_APOPTOTIC_CLEAVAGE_OF_CELLULAR_PROTEINS	1.43999	0.0727273	0.460755	0.161383	2.53043e-17	1.13367	0.311637	0.79976
REACTOME_VIRAL_MESSENGER_RNA_SYNTHESIS	1.44106	0.127953	0.461545	0.102596	1.01757e-05	1.05267	0.391026	0.786657
REACTOME_INLB_MEDIATED_ENTRY_OF_LISTERIA_MONOCYTOGENES_INTO_HOST_CELL	1.44126	0.0633397	0.46465	0.235127	7.75749e-25	1.42219	0.133981	1
REACTOME_OTHER_INTERLEUKIN_SIGNALING	1.44372	0.0876827	0.462337	0.229566	4.54539e-18	1.07444	0.384929	0.8063
REACTOME_SIGNAL_TRANSDUCTION_BY_L1	1.44494	0.115538	0.462903	0.244336	1.08005e-17	1.62395	0.0320755	1
REACTOME_SIGNALING_BY_NOTCH3	1.44675	0.0495049	0.462065	0.0955579	3.68999e-09	1.18778	0.220561	0.833437
REACTOME_INTERLEUKIN_2_FAMILY_SIGNALING	1.44682	0.156746	0.465615	0.222529	4.59118e-12	1.22989	0.314516	0.865073
KEGG_HEMATOPOIETIC_CELL_LINEAGE	1.45416	0.124248	0.451687	0.233288	3.60359e-16	0.950025	0.524292	0.809735
REACTOME_SIGNALING_BY_ERYTHROPOIETIN	1.45504	0.0710059	0.453415	0.212243	5.31269e-19	1.17359	0.311111	0.810022
REACTOME_SIGNALING_BY_PDGFR_IN_DISEASE	1.45591	0.0591837	0.455085	0.204471	4.29585e-18	1.15374	0.304609	0.783048
REACTOME_PARASITE_INFECTION	1.45807	0.0875764	0.453898	0.191972	7.76747e-19	1.06997	0.397541	0.803287
KEGG_T_CELL_RECEPTOR_SIGNALING_PATHWAY	1.45976	0.106557	0.453816	0.203883	2.22056e-19	1.01624	0.466942	0.788913
REACTOME_MECP2_REGULATES_NEURONAL_RECEPTORS_AND_CHANNELS	1.46212	0.061657	0.451676	0.268315	3.91142e-31	1.37326	0.119048	1
KEGG_CHEMOKINE_SIGNALING_PATHWAY	1.46235	0.0921844	0.454915	0.194931	3.90264e-19	1.2052	0.289683	0.830689
KEGG_LEUKOCYTE_TRANSENDOTHELIAL_MIGRATION	1.46532	0.103792	0.45198	0.191826	5.05996e-19	1.14604	0.312139	0.780928
KEGG_ERBB_SIGNALING_PATHWAY	1.46653	0.0318725	0.453313	0.130087	2.87542e-20	1.41394	0.0633663	1
REACTOME_SIGNALING_BY_EGFR	1.46741	0.046332	0.455036	0.163556	5.27254e-21	1.22093	0.229445	0.854621
REACTOME_INTERLEUKIN_6_FAMILY_SIGNALING	1.46753	0.0811881	0.458774	0.276677	5.93837e-29	1.16664	0.272212	0.7981
REACTOME_CTLA4_INHIBITORY_SIGNALING	1.46774	0.0661479	0.462281	0.157345	7.66181e-12	1.28067	0.21501	0.947601
REACTOME_G0_AND_EARLY_G1	1.46872	0.123232	0.464182	0.136236	9.67999e-09	1.46793	0.116424	1
REACTOME_BETA_CATENIN_INDEPENDENT_WNT_SIGNALING	1.47323	0.061144	0.457017	0.123179	2.09352e-15	1.28853	0.1167	0.958277
HALLMARK_APICAL_JUNCTION	1.47361	0.0961924	0.460189	0.184662	7.5461e-23	1.20121	0.205714	0.823375
REACTOME_CA2_PATHWAY	1.47414	0.0332681	0.463044	0.153011	1.19852e-21	0.904387	0.601179	0.823638
KEGG_JAK_STAT_SIGNALING_PATHWAY	1.47608	0.066	0.462411	0.166992	1.33936e-18	1.05248	0.392857	0.784999
HALLMARK_G2M_CHECKPOINT	1.47684	0.12753	0.464614	0.135382	7.93174e-10	1.37372	0.208835	1
REACTOME_NUCLEAR_PORE_COMPLEX_NPC_DISASSEMBLY	1.47927	0.10297	0.462828	0.149663	3.05741e-10	0.687309	0.740206	0.934335
REACTOME_EPH_EPHRIN_SIGNALING	1.48062	0.0855397	0.463872	0.177713	4.68519e-20	1.39685	0.0792453	1
HALLMARK_IL2_STAT5_SIGNALING	1.48097	0.0702811	0.467373	0.192458	3.59224e-21	1.18351	0.261856	0.835466
REACTOME_EXPORT_OF_VIRAL_RIBONUCLEOPROTEINS_FROM_NUCLEUS	1.48264	0.0989899	0.468108	0.144747	1.29621e-08	0.789538	0.623482	0.873807
REACTOME_SUMOYLATION_OF_CHROMATIN_ORGANIZATION_PROTEINS	1.4842	0.10058	0.46887	0.101981	9.6006e-07	0.564391	0.939525	0.979282
REACTOME_SUMOYLATION_OF_DNA_REPLICATION_PROTEINS	1.48443	0.107287	0.473067	0.12667	1.06078e-07	1.05871	0.413136	0.786689
KEGG_AXON_GUIDANCE	1.48533	0.0472441	0.475649	0.136574	3.8095e-18	1.16147	0.212	0.791385
KEGG_CELL_CYCLE	1.49097	0.097561	0.465784	0.119648	2.07355e-11	1.51336	0.0873984	1
KEGG_FC_GAMMA_R_MEDIATED_PHAGOCYTOSIS	1.49178	0.0644491	0.468217	0.193587	6.31181e-22	1.31266	0.184959	1
REACTOME_TNFS_BIND_THEIR_PHYSIOLOGICAL_RECEPTORS	1.49185	0.11245	0.472901	0.258337	1.10088e-15	0.993431	0.489712	0.791761
KEGG_REGULATION_OF_ACTIN_CYTOSKELETON	1.49229	0.0544355	0.476717	0.159567	8.38826e-24	1.08807	0.34585	0.810149
KEGG_PRIMARY_IMMUNODEFICIENCY	1.49588	0.134969	0.472355	0.320869	4.67302e-16	1.29802	0.266145	0.993366
REACTOME_SLC_TRANSPORTER_DISORDERS	1.49798	0.0221774	0.471447	0.113458	5.23554e-18	0.997172	0.467583	0.789011
REACTOME_TRP_CHANNELS	1.50203	0.0536779	0.466462	0.16423	7.01012e-16	1.51552	0.0342205	1
REACTOME_EGFR_DOWNREGULATION	1.50278	0.040153	0.469468	0.201845	4.79624e-25	1.52777	0.0793951	1
REACTOME_TRANSCRIPTIONAL_REGULATION_BY_MECP2	1.50811	0.0209125	0.460415	0.136074	7.82845e-19	1.16798	0.262729	0.806713
KEGG_PRION_DISEASES	1.50824	0.0452756	0.465221	0.160353	5.90413e-16	1.35483	0.147638	1
REACTOME_COLLAGEN_BIOSYNTHESIS_AND_MODIFYING_ENZYMES	1.51333	0.107843	0.456863	0.206443	3.35833e-12	1.26395	0.221591	0.917554
REACTOME_REGULATION_OF_GENE_EXPRESSION_IN_LATE_STAGE_BRANCHING_MORPHOGENESIS_PANCREATIC_BUD_PRECURSOR_CELLS	1.5148	0.039924	0.458023	0.0856978	0.000127452	1.48123	0.0583501	1
REACTOME_RECYCLING_PATHWAY_OF_L1	1.51595	0.0675676	0.460111	0.204623	7.5457e-22	1.10882	0.306483	0.805856
REACTOME_KERATINIZATION	1.51861	0.0354167	0.459071	0.122722	6.89354e-13	1.80719	0.0114286	1
REACTOME_CELL_SURFACE_INTERACTIONS_AT_THE_VASCULAR_WALL	1.52235	0.0496032	0.454821	0.215876	4.79624e-25	1.11175	0.334653	0.803233
REACTOME_FGFR2_LIGAND_BINDING_AND_ACTIVATION	1.52299	0.0454545	0.458583	0.146368	2.61079e-11	1.4484	0.0610236	1
REACTOME_L1CAM_INTERACTIONS	1.523	0.0490196	0.464115	0.179929	6.07302e-22	0.955727	0.483559	0.812867
HALLMARK_HEDGEHOG_SIGNALING	1.52374	0.0492424	0.467964	0.207683	7.92548e-21	1.05953	0.371257	0.786872
REACTOME_CELL_JUNCTION_ORGANIZATION	1.52852	0.0701754	0.461362	0.208515	2.90664e-25	1.41903	0.103189	1
REACTOME_INTERACTIONS_OF_VPR_WITH_HOST_CELLULAR_PROTEINS	1.53058	0.0862745	0.462106	0.143635	6.45399e-10	0.980177	0.46748	0.796418
REACTOME_TRANSPORT_OF_THE_SLBP_DEPENDANT_MATURE_MRNA	1.53508	0.082	0.455773	0.141237	2.04739e-08	0.750881	0.659794	0.896426
KEGG_INTESTINAL_IMMUNE_NETWORK_FOR_IGA_PRODUCTION	1.53637	0.103586	0.458081	0.270334	3.87745e-13	1.24309	0.285429	0.873001
REACTOME_CELL_EXTRACELLULAR_MATRIX_INTERACTIONS	1.54449	0.0912698	0.441155	0.305669	4.89173e-17	1.32152	0.212569	1
REACTOME_PERK_REGULATES_GENE_EXPRESSION	1.54728	0.0610236	0.439174	0.142978	2.72251e-09	1.48134	0.0905433	1
REACTOME_CHONDROITIN_SULFATE_BIOSYNTHESIS	1.5474	0.0522244	0.444725	0.298255	2.52124e-21	1.30996	0.177024	1
REACTOME_EPHA_MEDIATED_GROWTH_CONE_COLLAPSE	1.549	0.0531697	0.446729	0.216999	6.54559e-21	1.32812	0.107422	1
REACTOME_NUCLEAR_IMPORT_OF_REV_PROTEIN	1.55051	0.0707071	0.44881	0.1585	1.2309e-09	0.850298	0.574037	0.848057
HALLMARK_HYPOXIA	1.55164	0.0475248	0.451834	0.20486	1.7784e-25	1.36734	0.10775	1
HALLMARK_KRAS_SIGNALING_UP	1.55459	0.0488281	0.45015	0.22544	1.03695e-29	1.17407	0.276892	0.81493
KEGG_CELL_ADHESION_MOLECULES_CAMS	1.55506	0.0792683	0.455402	0.269695	5.27534e-25	1.06138	0.401606	0.786707
REACTOME_TP53_REGULATES_TRANSCRIPTION_OF_CELL_DEATH_GENES	1.55959	0.0298805	0.449347	0.127114	2.17521e-15	1.41437	0.0633397	1
REACTOME_NOTCH3_INTRACELLULAR_DOMAIN_REGULATES_TRANSCRIPTION	1.5599	0.0272904	0.45531	0.122698	1.11587e-08	1.45662	0.0568182	1
REACTOME_DEFECTIVE_C1GALT1C1_CAUSES_TN_POLYAGGLUTINATION_SYNDROME_TNPS	1.56476	0.0589431	0.448119	0.108694	3.82021e-05	1.33129	0.151874	1
REACTOME_CREATION_OF_C4_AND_C2_ACTIVATORS	1.56654	0.0555556	0.449991	0.195318	4.55711e-12
REACTOME_TRANSPORT_OF_MATURE_MRNAS_DERIVED_FROM_INTRONLESS_TRANSCRIPTS	1.56919	0.0729783	0.449575	0.139027	7.45068e-09	0.913544	0.517745	0.819405
REACTOME_NOD1_2_SIGNALING_PATHWAY	1.5692	0.0542169	0.456681	0.219386	3.11625e-21	1.43313	0.10757	1
KEGG_ADHERENS_JUNCTION	1.56929	0.0374016	0.463894	0.173545	3.82923e-21	1.174	0.273256	0.811893
REACTOME_SUMOYLATION_OF_UBIQUITINYLATION_PROTEINS	1.56963	0.072407	0.470476	0.149056	4.21905e-11	0.572819	0.836693	0.978268
KEGG_WNT_SIGNALING_PATHWAY	1.57094	0.022449	0.474433	0.113205	6.82726e-18	1.32331	0.106178	1
REACTOME_WNT_LIGAND_BIOGENESIS_AND_TRAFFICKING	1.571	0.021097	0.482356	0.139565	6.88228e-12	1.34744	0.100379	1
KEGG_P53_SIGNALING_PATHWAY	1.5752	0.0182186	0.477547	0.127304	7.04284e-18	1.50779	0.0194175	1
REACTOME_REGULATION_OF_TLR_BY_ENDOGENOUS_LIGAND	1.58213	0.059761	0.465094	0.269591	2.71342e-19	1.20127	0.260784	0.826881
HALLMARK_INFLAMMATORY_RESPONSE	1.5827	0.0694445	0.471466	0.277571	6.37371e-23	1.16843	0.325349	0.80849
REACTOME_CRMPS_IN_SEMA3A_SIGNALING	1.58673	0.0528302	0.468089	0.28229	1.19189e-20	1.5566	0.040619	1
KEGG_GALACTOSE_METABOLISM	1.59206	0.0458167	0.461146	0.257595	2.66244e-29	1.60497	0.0207547	1
REACTOME_REGULATION_OF_GLUCOKINASE_BY_GLUCOKINASE_REGULATORY_PROTEIN	1.59225	0.0547945	0.469297	0.17077	3.1179e-12	0.917766	0.530864	0.821529
REACTOME_SUMOYLATION_OF_SUMOYLATION_PROTEINS	1.59412	0.059761	0.47269	0.141607	1.65839e-08	0.738168	0.659919	0.902377
REACTOME_DECTIN_2_FAMILY	1.59627	0.046748	0.47527	0.252196	3.96552e-20	1.44909	0.105906	1
KEGG_GLIOMA	1.5982	0.0183299	0.478352	0.132151	3.75326e-16	1.52627	0.0342205	1
KEGG_SMALL_CELL_LUNG_CANCER	1.59872	0.00992064	0.486516	0.14789	2.17482e-22	1.42939	0.0614203	1
REACTOME_REGULATION_OF_RUNX1_EXPRESSION_AND_ACTIVITY	1.60031	0.0359848	0.491826	0.261948	3.44296e-24	0.927047	0.515094	0.818096
REACTOME_DISEASES_OF_PROGRAMMED_CELL_DEATH	1.60419	0.0200401	0.489005	0.223473	2.50804e-23	1.6494	0.0326296	1
REACTOME_COLLAGEN_FORMATION	1.60736	0.0658683	0.488682	0.254096	4.89093e-18	1.35393	0.171103	1
REACTOME_YAP1_AND_WWTR1_TAZ_STIMULATED_GENE_EXPRESSION	1.61005	0.03	0.490762	0.295585	2.22442e-26	1.33471	0.126984	1
KEGG_PATHOGENIC_ESCHERICHIA_COLI_INFECTION	1.61499	0.0245902	0.483875	0.2356	5.32518e-31	1.18258	0.247104	0.827414
REACTOME_CHEMOKINE_RECEPTORS_BIND_CHEMOKINES	1.6161	0.0760234	0.491342	0.310871	2.52124e-21	1.28018	0.238569	0.942897
KEGG_CYSTEINE_AND_METHIONINE_METABOLISM	1.61964	0.0263158	0.491286	0.178314	9.92352e-23	1.52142	0.0596154	1
REACTOME_GASTRIN_CREB_SIGNALLING_PATHWAY_VIA_PKC_AND_MAPK	1.62625	0.0174081	0.481257	0.355414	8.2504e-48	1.67325	0.0194553	1
HALLMARK_TNFA_SIGNALING_VIA_NFKB	1.62664	0.0650888	0.491903	0.292611	9.77438e-28	1.44319	0.125483	1
REACTOME_INTERACTIONS_OF_REV_WITH_HOST_CELLULAR_PROTEINS	1.63213	0.0461847	0.486073	0.174511	1.82915e-11	0.995213	0.456033	0.791417
REACTOME_GAP_JUNCTION_TRAFFICKING_AND_REGULATION	1.6322	0.0184049	0.498689	0.194495	4.04215e-24	1.2228	0.197417	0.857188
REACTOME_EGR2_AND_SOX10_MEDIATED_INITIATION_OF_SCHWANN_CELL_MYELINATION	1.63432	0.0239521	0.504671	0.255335	1.4395e-32	1.00701	0.448413	0.78557
HALLMARK_IL6_JAK_STAT3_SIGNALING	1.63476	0.0460922	0.517402	0.292103	4.50454e-23	1.39222	0.176015	1
REACTOME_NS1_MEDIATED_EFFECTS_ON_HOST_PATHWAYS	1.63526	0.0395257	0.530062	0.175127	8.03009e-15	0.942862	0.510978	0.811343
KEGG_CYTOKINE_CYTOKINE_RECEPTOR_INTERACTION	1.6372	0.0477137	0.539419	0.246361	1.37753e-24	1.25819	0.22664	0.89386
REACTOME_INTERLEUKIN_10_SIGNALING	1.63885	0.0552147	0.549133	0.379436	1.82748e-27	1.35972	0.183838	1
REACTOME_FORMATION_OF_THE_CORNIFIED_ENVELOPE	1.63892	0.0317125	0.565999	0.204927	1.75273e-24	1.65064	0.023301	1
REACTOME_SIGNALING_BY_HIPPO	1.6405	0.0289256	0.57801	0.294627	1.05373e-29	1.10686	0.374031	0.805703
KEGG_PATHWAYS_IN_CANCER	1.64627	0.0020284	0.574025	0.134837	1.51753e-29	1.35533	0.0828402	1
REACTOME_SEMA3A_PAK_DEPENDENT_AXON_REPULSION	1.64675	0.0281125	0.591844	0.260177	1.63146e-20	1.73565	0.00377358	1
REACTOME_SIGNALING_BY_SCF_KIT	1.64687	0.0221774	0.612502	0.264461	8.56311e-34	1.47678	0.0588235	1
REACTOME_NA_CL_DEPENDENT_NEUROTRANSMITTER_TRANSPORTERS	1.64946	0.0239044	0.624494	0.155192	3.83876e-11	1.53685	0.047081	1
KEGG_BASAL_CELL_CARCINOMA	1.65134	0.0101626	0.638877	0.189671	9.03661e-27	1.38024	0.0742115	1
HALLMARK_MITOTIC_SPINDLE	1.65692	0.0192308	0.638715	0.178849	7.02179e-28	1.1203	0.336576	0.794924
REACTOME_INTERLEUKIN_3_INTERLEUKIN_5_AND_GM_CSF_SIGNALING	1.65887	0.0264766	0.655402	0.24148	3.32292e-20	1.42636	0.154618	1
REACTOME_CD209_DC_SIGN_SIGNALING	1.66817	0.0258449	0.638494	0.216233	1.65267e-17	1.65241	0.025	1
REACTOME_TNF_RECEPTOR_SUPERFAMILY_TNFSF_MEMBERS_MEDIATING_NON_CANONICAL_NF_KB_PATHWAY	1.67267	0.0371901	0.64611	0.427976	3.81824e-30	1.4556	0.0928854	1
HALLMARK_ALLOGRAFT_REJECTION	1.68152	0.0494071	0.634403	0.300862	3.46711e-19	1.29114	0.274194	0.983321
REACTOME_NUCLEAR_ENVELOPE_BREAKDOWN	1.68201	0.0263158	0.663198	0.177895	7.74673e-19	1.09863	0.385417	0.808526
REACTOME_NEGATIVE_REGULATION_OF_TCF_DEPENDENT_SIGNALING_BY_WNT_LIGAND_ANTAGONISTS	1.68641	0.0307377	0.676232	0.232748	4.72881e-20	1.29092	0.150094	0.962867
KEGG_NATURAL_KILLER_CELL_MEDIATED_CYTOTOXICITY	1.69343	0.0359281	0.677373	0.261777	5.71756e-25	1.35963	0.196819	1
KEGG_NON_SMALL_CELL_LUNG_CANCER	1.6961	0.00809717	0.703616	0.172255	1.03887e-25	1.75191	0.00591716	1
REACTOME_POSTMITOTIC_NUCLEAR_PORE_COMPLEX_NPC_REFORMATION	1.7025	0.0286885	0.711439	0.165266	8.36179e-10	1.03891	0.431493	0.78435
REACTOME_MISCELLANEOUS_TRANSPORT_AND_BINDING_EVENTS	1.70337	0.0241449	0.753384	0.283007	5.66018e-36	1.34447	0.119231	1
HALLMARK_WNT_BETA_CATENIN_SIGNALING	1.70765	0.0175097	0.779757	0.255009	2.42871e-37	1.40415	0.075	1
REACTOME_ATF4_ACTIVATES_GENES_IN_RESPONSE_TO_ENDOPLASMIC_RETICULUM_STRESS	1.71814	0.0215264	0.774697	0.196303	2.30246e-17	1.50726	0.0844794	1
REACTOME_STRIATED_MUSCLE_CONTRACTION	1.71849	0.0178218	0.837764	0.251154	1.41207e-34	1.35143	0.135496	1
REACTOME_GAP_JUNCTION_ASSEMBLY	1.73368	0.00592885	0.809838	0.199026	6.34289e-23	1.29101	0.136194	0.976548
REACTOME_REGULATION_OF_KIT_SIGNALING	1.75984	0.01222	0.718876	0.396441	5.31572e-41	1.4434	0.0798403	1
KEGG_MELANOGENESIS	1.77241	0.00204082	0.717646	0.159798	4.09731e-33	1.36602	0.0769231	1
REACTOME_CELL_CELL_COMMUNICATION	1.7741	0.00589391	0.793662	0.228737	6.14813e-40	1.44385	0.0671642	1
KEGG_GLYCOSPHINGOLIPID_BIOSYNTHESIS_LACTO_AND_NEOLACTO_SERIES	1.77977	0.00978474	0.865246	0.38032	2.92661e-62	1.90157	0	1
REACTOME_ONCOGENE_INDUCED_SENESCENCE	1.79351	0.0039604	0.893725	0.297731	4.36399e-55	1.47355	0.0764706	1
REACTOME_EPHB_MEDIATED_FORWARD_SIGNALING	1.83845	0.0105708	0.703342	0.308142	1.61029e-39	1.60677	0.0331384	1
REACTOME_NEPHRIN_FAMILY_INTERACTIONS	1.90942	0	0.424801	0.315825	8.77463e-46	1.41576	0.110902	1
REACTOME_DEPOLYMERISATION_OF_THE_NUCLEAR_LAMINA	1.92908	0.0019685	0.455342	0.219459	3.82687e-24	1.17808	0.252408	0.823131
KEGG_DORSO_VENTRAL_AXIS_FORMATION	1.93873	0	0.630742	0.312074	3.40849e-51	1.68252	0.00589391	1
REACTOME_EPHRIN_SIGNALING	1.95256	0	1	0.46358	8.97349e-65	1.67697	0.00753296	1
REACTOME_TFAP2_AP_2_FAMILY_REGULATES_TRANSCRIPTION_OF_GROWTH_FACTORS_AND_THEIR_RECEPTORS				0.0611679	0.0115188	-0.876961	0.633124	0.961179
REACTOME_SCAVENGING_OF_HEME_FROM_PLASMA				0.0676744	0.0588451
REACTOME_SYNTHESIS_OF_BILE_ACIDS_AND_BILE_SALTS_VIA_27_HYDROXYCHOLESTEROL				0.120196	1.30483e-05	1.22383	0.216165	0.858388
REACTOME_PLATELET_ADHESION_TO_EXPOSED_COLLAGEN				0.168583	9.06642e-07
REACTOME_THE_NLRP3_INFLAMMASOME				0.210389	1.22137e-11	1.1676	0.321063	0.798431
REACTOME_RESPONSE_OF_EIF2AK1_HRI_TO_HEME_DEFICIENCY				0.211814	1.77113e-08	1.36356	0.15625	1
REACTOME_N_GLYCAN_ANTENNAE_ELONGATION				0.216797	1.22773e-16	0.794316	0.757455	0.869819
REACTOME_CD22_MEDIATED_BCR_REGULATION				0.302755	1.37749e-11
REACTOME_FCGR_ACTIVATION				0.335615	8.03865e-19

## Sheet: luma_her2e
Geneset	MPCBS_GSEA_NES	MPCBS_GSEA_pval	MPCBS_GSEA_padj	MPCBS_GSVA_coef	MPCBS_GSVA_padj	TCGA_GSEA_NES	TCGA_GSEA_pval	TCGA_GSEA_padj
HALLMARK_ESTROGEN_RESPONSE_EARLY	-2.36087	0	0	-0.35452	6.26094e-77	-1.93365	0	0.763949
HALLMARK_ESTROGEN_RESPONSE_LATE	-1.97671	0	0.215213	-0.213302	3.43782e-38	-1.53577	0.023301	0.649796
REACTOME_PI_3K_CASCADE_FGFR2	-1.97613	0.00201613	0.145098	-0.216106	6.36729e-25	-1.66327	0.0100402	0.529172
REACTOME_SIGNALING_BY_TYPE_1_INSULIN_LIKE_GROWTH_FACTOR_1_RECEPTOR_IGF1R	-1.87966	0	0.33223	-0.195498	3.70464e-42	-1.73381	0.00200803	0.410832
REACTOME_BBSOME_MEDIATED_CARGO_TARGETING_TO_CILIUM	-1.77154	0.00207469	0.723256	-0.185397	7.98631e-17	-1.46404	0.0912698	0.68552
REACTOME_FRS_MEDIATED_FGFR2_SIGNALING	-1.76437	0.00638298	0.64361	-0.16447	3.01943e-18	-1.76556	0.00816326	0.362359
REACTOME_PI_3K_CASCADE_FGFR1	-1.75675	0.004	0.58832	-0.15385	3.8711e-14	-1.79027	0.002	0.492504
REACTOME_FGFR2_LIGAND_BINDING_AND_ACTIVATION	-1.75415	0.00201613	0.526556	-0.170497	7.92236e-16	-1.50642	0.0513834	0.629416
REACTOME_NUCLEAR_SIGNALING_BY_ERBB4	-1.70795	0.0102881	0.673514	-0.160448	7.64314e-18	-1.85497	0	0.609298
REACTOME_CARGO_TRAFFICKING_TO_THE_PERICILIARY_MEMBRANE	-1.70417	0.0177778	0.625809	-0.144775	6.41679e-21	-1.39842	0.111789	0.680807
REACTOME_IRS_MEDIATED_SIGNALLING	-1.70375	0.00430108	0.570346	-0.15289	3.68108e-24	-1.69985	0.00200803	0.445655
REACTOME_FATTY_ACIDS	-1.67094	0.0117647	0.668778	-0.294843	8.9744e-25	-1.48691	0.0494071	0.643285
REACTOME_PHOSPHOLIPASE_C_MEDIATED_CASCADE_FGFR2	-1.6686	0.0182927	0.628532	-0.174758	7.69642e-16	-1.56804	0.028	0.582672
KEGG_NITROGEN_METABOLISM	-1.65314	0.0179283	0.653294	-0.214193	5.01258e-25	-1.3589	0.107955	0.712434
REACTOME_SIGNALING_BY_ERBB4	-1.65174	0.00816326	0.615752	-0.105822	1.60183e-13	-1.65185	0.00809717	0.546489
REACTOME_DOWNSTREAM_SIGNALING_OF_ACTIVATED_FGFR2	-1.64813	0.0141988	0.5921	-0.139098	5.58708e-16	-1.72949	0.0144033	0.397839
KEGG_FATTY_ACID_METABOLISM	-1.63048	0.0250482	0.626637	-0.172937	3.26859e-16	-1.15552	0.278978	0.848539
REACTOME_ORGANIC_CATION_ANION_ZWITTERION_TRANSPORT	-1.61435	0.03125	0.659339	-0.154851	5.85952e-10	-1.44863	0.0693277	0.700981
REACTOME_INSULIN_RECEPTOR_SIGNALLING_CASCADE	-1.61269	0.0172043	0.631415	-0.136571	8.78271e-23	-1.67781	0.00204499	0.502893
REACTOME_FGFR1_LIGAND_BINDING_AND_ACTIVATION	-1.60626	0.0257937	0.624838	-0.163974	1.54727e-13	-1.64212	0.0103306	0.532725
REACTOME_DOWNREGULATION_OF_SMAD2_3_SMAD4_TRANSCRIPTIONAL_ACTIVITY	-1.60388	0.0285714	0.603987	-0.148441	1.12363e-11	-0.706983	0.757576	0.902696
REACTOME_VASOPRESSIN_REGULATES_RENAL_WATER_HOMEOSTASIS_VIA_AQUAPORINS	-1.58991	0.02079	0.630474	-0.121159	9.89835e-14	-1.40727	0.0526316	0.702246
REACTOME_PHASE_2_PLATEAU_PHASE	-1.5898	0.0302419	0.603539	-0.171932	1.67945e-15	-1.60405	0.0162272	0.607989
REACTOME_SUMOYLATION_OF_INTRACELLULAR_RECEPTORS	-1.58734	0.019802	0.587174	-0.0952791	4.46544e-09	-1.57186	0.0251451	0.60668
REACTOME_NEUROTRANSMITTER_RELEASE_CYCLE	-1.56062	0.0245902	0.663192	-0.0677443	4.7287e-06	-1.40049	0.0412371	0.684102
REACTOME_BRANCHED_CHAIN_AMINO_ACID_CATABOLISM	-1.55187	0.0590717	0.670454	-0.2242	1.6302e-17	-0.88659	0.54251	0.870209
REACTOME_ACYL_CHAIN_REMODELLING_OF_PS	-1.55101	0.0246407	0.648581	-0.13609	2.86577e-12	-0.930389	0.562624	0.869516
REACTOME_INTEGRATION_OF_ENERGY_METABOLISM	-1.54543	0.0201207	0.646788	-0.0754394	3.45855e-08	-1.40686	0.0598456	0.693195
REACTOME_GLUTAMATE_NEUROTRANSMITTER_RELEASE_CYCLE	-1.54521	0.061657	0.62565	-0.118216	3.56862e-09	-1.38544	0.10303	0.703443
REACTOME_PI_3K_CASCADE_FGFR3	-1.54347	0.0496032	0.610908	-0.159417	4.82156e-12	-1.64035	0.0139442	0.516359
REACTOME_FOXO_MEDIATED_TRANSCRIPTION_OF_CELL_CYCLE_GENES	-1.54189	0.0507812	0.596903	-0.176894	1.61351e-11	-1.38062	0.146154	0.709052
KEGG_BUTANOATE_METABOLISM	-1.53887	0.0544747	0.588281	-0.122026	2.69055e-07	-0.893787	0.568665	0.883177
REACTOME_FRS_MEDIATED_FGFR1_SIGNALING	-1.53714	0.0304878	0.576775	-0.101207	7.43866e-08	-1.86876	0	0.785421
REACTOME_GLUCAGON_SIGNALING_IN_METABOLIC_REGULATION	-1.53623	0.0455487	0.562363	-0.107866	6.87653e-10	-1.42036	0.0440882	0.726823
REACTOME_INTRAFLAGELLAR_TRANSPORT	-1.5275	0.0320641	0.574846	-0.156768	5.31927e-16	-1.43266	0.104331	0.720317
REACTOME_SIGNALING_BY_NOTCH1_PEST_DOMAIN_MUTANTS_IN_CANCER	-1.51314	0.0286299	0.60565	-0.128289	1.41348e-14	-1.50359	0.0689655	0.624634
REACTOME_PHASE_0_RAPID_DEPOLARISATION	-1.51242	0.0414201	0.591797	-0.123975	1.3891e-11	-1.4596	0.0436508	0.688041
REACTOME_PROLACTIN_RECEPTOR_SIGNALING	-1.49394	0.0589474	0.639058	-0.174662	2.32988e-15	-1.17464	0.273118	0.831585
REACTOME_EUKARYOTIC_TRANSLATION_ELONGATION	-1.49052	0.121807	0.634215	-0.21524	6.39981e-12	0.577184	0.782	0.946718
HALLMARK_UV_RESPONSE_DN	-1.47541	0.0724346	0.671758	-0.152761	1.68976e-13	-1.32213	0.169625	0.694467
REACTOME_SIGNALING_BY_FGFR2_IN_DISEASE	-1.4717	0.0473251	0.669333	-0.0683073	6.6293e-06	-1.50993	0.0404858	0.631639
KEGG_GLYCOSYLPHOSPHATIDYLINOSITOL_GPI_ANCHOR_BIOSYNTHESIS	-1.46887	0.0829959	0.663074	-0.177723	9.07075e-11	-0.854272	0.601156	0.863256
KEGG_RIBOSOME	-1.46451	0.133462	0.663485	-0.207902	7.51451e-11	0.652463	0.73	0.90425
REACTOME_NEGATIVE_REGULATION_OF_FGFR2_SIGNALING	-1.46336	0.0725806	0.652212	-0.126678	8.79968e-13	-1.78379	0.006	0.40705
REACTOME_PKA_ACTIVATION_IN_GLUCAGON_SIGNALLING	-1.46327	0.0643777	0.63802	-0.0957191	3.03568e-06	-1.37074	0.103448	0.720534
KEGG_VALINE_LEUCINE_AND_ISOLEUCINE_DEGRADATION	-1.46116	0.0972222	0.631493	-0.162457	2.89678e-11	-1.05523	0.364754	0.873658
REACTOME_ACTIVATION_OF_SMO	-1.4515	0.064257	0.650616	-0.120433	1.42782e-08	-1.49508	0.0423729	0.627727
REACTOME_GABA_SYNTHESIS_RELEASE_REUPTAKE_AND_DEGRADATION	-1.44116	0.0951417	0.672216	-0.0734634	0.00166614	-1.196	0.236025	0.833148
KEGG_TYPE_II_DIABETES_MELLITUS	-1.44046	0.0332594	0.660498	-0.0642947	5.40004e-06	-1.40315	0.0512295	0.685076
KEGG_PRIMARY_BILE_ACID_BIOSYNTHESIS	-1.43843	0.0826271	0.653689	-0.144021	1.81768e-10	-0.69443	0.907258	0.913746
REACTOME_SIGNALING_BY_INSULIN_RECEPTOR	-1.43749	0.0412148	0.644129	-0.0748789	2.44874e-07	-1.6481	0.00206612	0.533984
REACTOME_ADRENALINE_NORADRENALINE_INHIBITS_INSULIN_SECRETION	-1.43491	0.0863454	0.640179	-0.145715	2.36929e-12	-1.41585	0.0615079	0.719073
REACTOME_NUCLEAR_RECEPTOR_TRANSCRIPTION_PATHWAY	-1.4313	0.0425101	0.639739	-0.0662668	9.73012e-07	-1.3534	0.0755814	0.687163
REACTOME_CARDIAC_CONDUCTION	-1.42996	0.0513834	0.632199	-0.101855	6.34053e-13	-1.41701	0.0461847	0.726706
REACTOME_ACYL_CHAIN_REMODELLING_OF_PE	-1.42462	0.075	0.63798	-0.13078	1.04796e-12	-0.949938	0.539623	0.893434
REACTOME_FGFR2_MUTANT_RECEPTOR_ACTIVATION	-1.42349	0.0612648	0.629865	-0.0985782	1.15175e-08	-1.4261	0.0711382	0.731756
REACTOME_NONSENSE_MEDIATED_DECAY_NMD	-1.42138	0.127237	0.625701	-0.172268	5.95952e-11	0.66742	0.692	0.892782
REACTOME_SYNTHESIS_OF_GLYCOSYLPHOSPHATIDYLINOSITOL_GPI	-1.40943	0.12963	0.651752	-0.192511	1.02786e-10	-0.846959	0.609562	0.868566
REACTOME_TRAFFICKING_OF_AMPA_RECEPTORS	-1.40592	0.060241	0.651872	-0.0958371	1.33189e-08	-1.3322	0.0955285	0.695147
REACTOME_CILIUM_ASSEMBLY	-1.4035	0.0695296	0.648381	-0.0763186	1.24361e-06	-1.24891	0.226069	0.760772
REACTOME_MAP3K8_TPL2_DEPENDENT_MAPK1_3_ACTIVATION	-1.40083	0.111579	0.645635	-0.115858	5.40004e-06	-1.27452	0.194779	0.776143
KEGG_BETA_ALANINE_METABOLISM	-1.4001	0.111776	0.637455	-0.10361	4.52075e-06	-1.00749	0.450787	0.897787
KEGG_ALDOSTERONE_REGULATED_SODIUM_REABSORPTION	-1.39989	0.060166	0.627961	-0.0504425	0.00270122	-1.19433	0.222433	0.825121
REACTOME_AQUAPORIN_MEDIATED_TRANSPORT	-1.3979	0.0761719	0.624155	-0.070312	5.76576e-06	-1.27177	0.118421	0.762554
REACTOME_SHC_MEDIATED_CASCADE_FGFR1	-1.39049	0.0816733	0.636854	-0.0732124	0.000132656	-1.76559	0.00410678	0.395241
REACTOME_CYTOCHROME_P450_ARRANGED_BY_SUBSTRATE_TYPE	-1.38539	0.0769231	0.642926	-0.104059	2.84361e-15	-1.35039	0.0769231	0.680641
REACTOME_BIOSYNTHESIS_OF_SPECIALIZED_PRORESOLVING_MEDIATORS_SPMS	-1.38091	0.0981964	0.646618	-0.139966	7.53207e-12	-1.16124	0.278226	0.838666
REACTOME_SIGNALING_BY_NODAL	-1.38011	0.106122	0.639721	-0.139585	7.67281e-11	-1.36278	0.10766	0.718201
REACTOME_NOTCH2_ACTIVATION_AND_TRANSMISSION_OF_SIGNAL_TO_THE_NUCLEUS	-1.3794	0.0967742	0.632688	-0.111811	4.45995e-07	-1.83681	0.00601202	0.549008
REACTOME_FRS_MEDIATED_FGFR3_SIGNALING	-1.37011	0.101215	0.651264	-0.101963	2.61438e-07	-1.74461	0.00829876	0.400993
REACTOME_PKA_MEDIATED_PHOSPHORYLATION_OF_CREB	-1.36939	0.111828	0.644443	-0.0906467	5.59947e-06	-1.36458	0.101727	0.721608
REACTOME_FOXO_MEDIATED_TRANSCRIPTION_OF_OXIDATIVE_STRESS_METABOLIC_AND_NEURONAL_GENES	-1.36577	0.0967742	0.646297	-0.142441	2.08901e-12	-1.24024	0.199203	0.765335
REACTOME_DOWNSTREAM_SIGNALING_OF_ACTIVATED_FGFR1	-1.36542	0.0996094	0.638608	-0.0918281	4.88883e-08	-1.81305	0	0.462271
REACTOME_SEROTONIN_NEUROTRANSMITTER_RELEASE_CYCLE	-1.365	0.125	0.631365	-0.168729	9.34796e-12	-1.34203	0.121807	0.689571
REACTOME_SYNTHESIS_OF_PA	-1.36475	0.0737705	0.623738	-0.0861968	4.54631e-09	-0.967387	0.501014	0.906948
REACTOME_NOTCH_HLH_TRANSCRIPTION_PATHWAY	-1.35722	0.12753	0.637216	-0.169956	7.23833e-13	-1.25088	0.193684	0.761636
REACTOME_CA2_PATHWAY	-1.3551	0.0866935	0.634897	-0.0782505	1.86562e-06	-1.05718	0.360887	0.873601
REACTOME_NOTCH4_INTRACELLULAR_DOMAIN_REGULATES_TRANSCRIPTION	-1.35405	0.143984	0.629641	-0.150091	2.61953e-08	-1.35807	0.152941	0.697712
REACTOME_XENOBIOTICS	-1.35285	0.109162	0.624929	-0.0948955	2.35191e-05	-1.25777	0.185039	0.748869
REACTOME_NOREPINEPHRINE_NEUROTRANSMITTER_RELEASE_CYCLE	-1.35176	0.138493	0.620379	-0.135242	6.33345e-09	-1.30794	0.146293	0.713922
REACTOME_REGULATION_OF_INSULIN_SECRETION	-1.34917	0.109127	0.620039	-0.0619776	7.83996e-05	-1.33087	0.0766208	0.691592
REACTOME_RESPONSE_OF_EIF2AK4_GCN2_TO_AMINO_ACID_DEFICIENCY	-1.34527	0.188	0.623494	-0.169165	6.08145e-09	0.858387	0.574899	0.752532
REACTOME_EUKARYOTIC_TRANSLATION_INITIATION	-1.34424	0.185039	0.618763	-0.154011	5.01464e-08	0.965416	0.487476	0.680676
KEGG_ARRHYTHMOGENIC_RIGHT_VENTRICULAR_CARDIOMYOPATHY_ARVC	-1.33427	0.132797	0.63893	-0.0942557	1.59102e-06	-1.4504	0.0551181	0.708429
REACTOME_SELENOAMINO_ACID_METABOLISM	-1.33088	0.174853	0.640883	-0.150506	1.53566e-08	0.705549	0.670683	0.865636
REACTOME_GLUCAGON_LIKE_PEPTIDE_1_GLP1_REGULATES_INSULIN_SECRETION	-1.32384	0.121272	0.653478	-0.0768766	2.81054e-06	-1.26894	0.116466	0.756767
REACTOME_NOTCH1_INTRACELLULAR_DOMAIN_REGULATES_TRANSCRIPTION	-1.32084	0.12749	0.654272	-0.0839792	7.46e-07	-1.06595	0.383838	0.889337
REACTOME_SYNTHESIS_OF_BILE_ACIDS_AND_BILE_SALTS_VIA_7ALPHA_HYDROXYCHOLESTEROL	-1.31811	0.149897	0.654423	-0.106895	6.28289e-08	0.695413	0.885177	0.872848
REACTOME_TRAFFICKING_OF_GLUR2_CONTAINING_AMPA_RECEPTORS	-1.31628	0.149901	0.652395	-0.0725351	0.00113643	-1.43817	0.0669291	0.725989
REACTOME_ACYL_CHAIN_REMODELLING_OF_PI	-1.30865	0.159329	0.666867	-0.102485	1.6434e-06	-0.802017	0.797021	0.866729
REACTOME_CIRCADIAN_CLOCK	-1.30734	0.101796	0.663081	-0.0823778	1.28298e-08	-1.09135	0.333333	0.873863
REACTOME_ESTROGEN_DEPENDENT_GENE_EXPRESSION	-1.29698	0.182952	0.684188	-0.00443253	0.861036	-0.80263	0.676707	0.87066
REACTOME_FOXO_MEDIATED_TRANSCRIPTION	-1.2954	0.137795	0.681303	-0.0754558	2.78632e-06	-1.12627	0.286267	0.866174
REACTOME_EXTRA_NUCLEAR_ESTROGEN_SIGNALING	-1.295	0.128773	0.675226	-0.0360208	0.0256868	-1.10295	0.324597	0.874761
REACTOME_SYNTHESIS_OF_BILE_ACIDS_AND_BILE_SALTS	-1.29295	0.124752	0.674114	-0.109086	1.12968e-10	-0.777431	0.827789	0.860695
KEGG_DRUG_METABOLISM_CYTOCHROME_P450	-1.29279	0.168856	0.667466	-0.0838032	6.78208e-06	0.850033	0.684647	0.758861
REACTOME_DOPAMINE_NEUROTRANSMITTER_RELEASE_CYCLE	-1.29173	0.188235	0.663513	-0.110124	3.67859e-06	-1.31818	0.138277	0.698822
REACTOME_SUMOYLATION_OF_TRANSCRIPTION_COFACTORS	-1.28693	0.157464	0.670323	-0.106248	8.91407e-08	0.77806	0.713439	0.815753
REACTOME_SYNTHESIS_OF_PROSTAGLANDINS_PG_AND_THROMBOXANES_TX	-1.28652	0.172549	0.664629	-0.112044	2.6484e-06	-0.840572	0.663386	0.866665
REACTOME_ACETYLCHOLINE_NEUROTRANSMITTER_RELEASE_CYCLE	-1.28461	0.183432	0.663548	-0.115328	2.02094e-05	-1.20541	0.245399	0.831577
REACTOME_INWARDLY_RECTIFYING_K_CHANNELS	-1.28325	0.14959	0.660676	-0.0485188	0.00923154	-0.932803	0.573896	0.884561
REACTOME_ESR_MEDIATED_SIGNALING	-1.28146	0.152439	0.65937	0.00167354	0.92444	-0.820216	0.685371	0.876489
REACTOME_FATTY_ACID_METABOLISM	-1.27589	0.101594	0.668473	-0.0623239	9.72061e-07	-0.904499	0.645714	0.88387
KEGG_ALANINE_ASPARTATE_AND_GLUTAMATE_METABOLISM	-1.27231	0.124031	0.672143	-0.00670951	0.716286	0.97976	0.486815	0.667236
REACTOME_SIGNALING_BY_FGFR_IN_DISEASE	-1.26611	0.115063	0.682783	-0.0597544	2.91203e-06	-1.51466	0.030426	0.645329
REACTOME_TRANSCRIPTIONAL_REGULATION_BY_VENTX	-1.2652	0.149105	0.678793	-0.0752159	1.14061e-06	0.934764	0.544898	0.69411
REACTOME_IL_6_TYPE_CYTOKINE_RECEPTOR_LIGAND_INTERACTIONS	-1.26418	0.20122	0.67525	-0.0590799	0.00678671	-1.18615	0.242188	0.82333
REACTOME_G_ALPHA_12_13_SIGNALLING_EVENTS	-1.26142	0.136735	0.676187	-0.08544	2.25467e-07	-1.28978	0.119522	0.761721
REACTOME_GLUCAGON_TYPE_LIGAND_RECEPTORS	-1.26134	0.135189	0.670148	-0.0857675	1.42272e-07	-1.26851	0.12326	0.751226
REACTOME_TP53_REGULATES_TRANSCRIPTION_OF_GENES_INVOLVED_IN_CYTOCHROME_C_RELEASE	-1.26013	0.168016	0.667056	-0.132205	1.74864e-11	-1.26167	0.178571	0.751087
REACTOME_ENERGY_DEPENDENT_REGULATION_OF_MTOR_BY_LKB1_AMPK	-1.25991	0.158009	0.661603	-0.120596	1.699e-10	0.745068	0.80198	0.832491
REACTOME_CONSTITUTIVE_SIGNALING_BY_ABERRANT_PI3K_IN_CANCER	-1.25862	0.157692	0.659081	-0.0184048	0.326588	-1.03853	0.431102	0.887937
REACTOME_METABOLISM_OF_NITRIC_OXIDE_ENOS_ACTIVATION_AND_REGULATION	-1.25698	0.199605	0.657708	-0.101924	0.000176803	-1.35775	0.141434	0.690363
REACTOME_NEGATIVE_REGULATION_OF_FGFR1_SIGNALING	-1.25643	0.174797	0.65339	-0.0873207	1.86999e-06	-1.82761	0	0.482139
REACTOME_GABA_B_RECEPTOR_ACTIVATION	-1.25369	0.173913	0.654827	-0.0707269	0.000191053	-0.966261	0.510397	0.901799
REACTOME_ARACHIDONIC_ACID_METABOLISM	-1.25304	0.160321	0.650818	-0.0788663	5.95485e-07	-1.02589	0.401152	0.887655
REACTOME_ORGANELLE_BIOGENESIS_AND_MAINTENANCE	-1.25192	0.132383	0.648263	-0.0388652	0.00476381	-1.04827	0.402128	0.877163
REACTOME_GROWTH_HORMONE_RECEPTOR_SIGNALING	-1.24806	0.211864	0.652857	-0.108568	1.30648e-06	-1.3409	0.110883	0.67785
KEGG_COLORECTAL_CANCER	-1.24636	0.163968	0.651631	-0.0540024	0.000682956	-0.874377	0.626775	0.876337
REACTOME_INTERLEUKIN_37_SIGNALING	-1.2462	0.196319	0.646663	-0.0733028	0.00232156	-0.622092	0.919028	0.945188
HALLMARK_WNT_BETA_CATENIN_SIGNALING	-1.23463	0.206287	0.670405	-0.0859909	1.73469e-05	-1.1037	0.328155	0.878109
REACTOME_FOXO_MEDIATED_TRANSCRIPTION_OF_CELL_DEATH_GENES	-1.22867	0.216758	0.679757	-0.0768117	0.0024765	-0.823994	0.70101	0.880274
REACTOME_G_ALPHA_Z_SIGNALLING_EVENTS	-1.22635	0.214	0.680313	-0.0388949	0.0589188	-1.01107	0.422562	0.893246
REACTOME_PI_3K_CASCADE_FGFR4	-1.22431	0.209581	0.680109	-0.0975482	2.30505e-05	-1.41177	0.0729783	0.720284
KEGG_HISTIDINE_METABOLISM	-1.22255	0.198397	0.679222	-0.0508885	0.00449785	-0.881337	0.649621	0.868685
REACTOME_INTRINSIC_PATHWAY_OF_FIBRIN_CLOT_FORMATION	-1.22004	0.233918	0.680186	-0.101329	3.60764e-05	-1.13481	0.320463	0.870769
REACTOME_DOWNSTREAM_SIGNALING_OF_ACTIVATED_FGFR3	-1.21949	0.198795	0.676165	-0.0814981	6.59993e-06	-1.72092	0.00607287	0.399308
REACTOME_SIGNALING_BY_NOTCH1	-1.21904	0.176113	0.671927	-0.0626114	2.37297e-05	-1.1969	0.194118	0.837013
KEGG_HEDGEHOG_SIGNALING_PATHWAY	-1.21737	0.169625	0.670971	-0.0367767	0.0161312	-1.14456	0.285996	0.867277
KEGG_ENDOCYTOSIS	-1.21398	0.168421	0.674642	-0.0457168	0.000351567	-1.07577	0.335341	0.883961
KEGG_DILATED_CARDIOMYOPATHY	-1.20955	0.220619	0.680489	-0.0746067	7.10262e-05	-1.4091	0.0772128	0.717984
REACTOME_CLASS_I_PEROXISOMAL_MEMBRANE_PROTEIN_IMPORT	-1.20809	0.222449	0.67904	-0.136534	3.47396e-08	-0.802957	0.702213	0.872645
REACTOME_DEFECTS_IN_VITAMIN_AND_COFACTOR_METABOLISM	-1.20766	0.23913	0.675074	-0.09005	6.98908e-05	-0.58117	0.961612	0.954997
REACTOME_MUSCLE_CONTRACTION	-1.20555	0.229572	0.675366	-0.0690095	8.42847e-06	-1.27353	0.141509	0.771956
REACTOME_LONG_TERM_POTENTIATION	-1.20238	0.206897	0.678381	-0.00903714	0.676837	-1.36105	0.0712871	0.714378
REACTOME_ACTIVATION_OF_THE_MRNA_UPON_BINDING_OF_THE_CAP_BINDING_COMPLEX_AND_EIFS_AND_SUBSEQUENT_BINDING_TO_43S	-1.19857	0.266798	0.683091	-0.126838	5.69637e-06	0.915207	0.501953	0.700331
KEGG_TIGHT_JUNCTION	-1.19777	0.184584	0.68022	-0.0309129	0.0123705	-1.06826	0.341463	0.893091
REACTOME_SIGNALING_BY_NTRKS	-1.19553	0.197125	0.681074	-0.0440578	0.00258527	-1.51654	0.0460653	0.654622
KEGG_PROPANOATE_METABOLISM	-1.19112	0.268595	0.687254	-0.0816699	0.00135802	-0.943144	0.495951	0.8866
REACTOME_NGF_STIMULATED_TRANSCRIPTION	-1.19076	0.230315	0.68325	-0.0758557	0.000756512	-1.18515	0.253731	0.82036
REACTOME_SRP_DEPENDENT_COTRANSLATIONAL_PROTEIN_TARGETING_TO_MEMBRANE	-1.18915	0.278106	0.682521	-0.113869	5.21913e-05	1.00104	0.467961	0.647102
REACTOME_FGFR1_MUTANT_RECEPTOR_ACTIVATION	-1.18523	0.243564	0.687837	-0.0918675	2.26068e-07	-1.5747	0.0289256	0.615635
REACTOME_G_BETA_GAMMA_SIGNALLING_THROUGH_CDC42	-1.18376	0.24898	0.686507	-0.0767701	0.000669397	-1.04298	0.400794	0.885826
REACTOME_SIGNALING_BY_HEDGEHOG	-1.18364	0.214592	0.682031	0.0408169	0.00266619	-1.53528	0.0135397	0.634135
REACTOME_ENDOGENOUS_STEROLS	-1.18348	0.203883	0.677732	-0.0926985	3.39541e-07	-1.04964	0.390946	0.878221
REACTOME_REGULATION_OF_FZD_BY_UBIQUITINATION	-1.1825	0.235514	0.675584	-0.0439582	0.0536245	-0.591881	0.969697	0.952364
REACTOME_SIGNALING_BY_NUCLEAR_RECEPTORS	-1.17596	0.215812	0.687024	0.00958387	0.497764	0.946855	0.503119	0.689798
REACTOME_PRESYNAPTIC_FUNCTION_OF_KAINATE_RECEPTORS	-1.17407	0.252546	0.687291	-0.0565649	0.0123705	-0.990646	0.479675	0.896429
HALLMARK_BILE_ACID_METABOLISM	-1.17382	0.183267	0.683458	-0.0421808	0.000371753	-0.956429	0.513359	0.897575
REACTOME_ACTIVATION_OF_KAINATE_RECEPTORS_UPON_GLUTAMATE_BINDING	-1.17344	0.230928	0.679772	-0.0270261	0.148841	-1.31156	0.121154	0.710506
REACTOME_BUDDING_AND_MATURATION_OF_HIV_VIRION	-1.1719	0.307851	0.678971	-0.0867739	0.00236501	-0.825105	0.598309	0.883744
REACTOME_MTOR_SIGNALLING	-1.17054	0.229167	0.67794	-0.0854487	1.43083e-06	0.84213	0.648438	0.761757
REACTOME_TRANSCRIPTIONAL_REGULATION_OF_PLURIPOTENT_STEM_CELLS	-1.16673	0.236893	0.682795	-0.0486139	0.0147487	-0.804758	0.754386	0.877156
REACTOME_PEROXISOMAL_LIPID_METABOLISM	-1.16632	0.264344	0.679281	-0.10695	1.13835e-05	-0.896577	0.614173	0.887011
KEGG_VASOPRESSIN_REGULATED_WATER_REABSORPTION	-1.16521	0.245833	0.677469	-0.0738536	6.54032e-05	-1.11412	0.321429	0.87725
REACTOME_NEGATIVE_REGULATION_OF_FGFR3_SIGNALING	-1.16506	0.261905	0.673519	-0.0703539	0.000354934	-1.78957	0.00395257	0.434389
HALLMARK_MYOGENESIS	-1.16078	0.289109	0.679424	-0.0860269	4.70204e-06	-1.32486	0.130019	0.694093
REACTOME_SIGNALING_BY_FGFR1	-1.15535	0.269547	0.688345	-0.0634021	0.000162969	-1.77204	0.0020284	0.40962
REACTOME_PEROXISOMAL_PROTEIN_IMPORT	-1.14394	0.271784	0.712151	-0.0732607	0.00113643	0.596779	0.969819	0.937304
REACTOME_LATE_ENDOSOMAL_MICROAUTOPHAGY	-1.14354	0.266529	0.708729	-0.0380437	0.0806477	-0.954729	0.50303	0.893897
REACTOME_DAG_AND_IP3_SIGNALING	-1.14229	0.273092	0.707416	-0.0256824	0.148418	-1.26935	0.147573	0.762611
REACTOME_MITOCHONDRIAL_FATTY_ACID_BETA_OXIDATION	-1.13894	0.276289	0.711101	-0.0698238	0.00082102	0.924977	0.526971	0.700907
REACTOME_BMAL1_CLOCK_NPAS2_ACTIVATES_CIRCADIAN_GENE_EXPRESSION	-1.13403	0.271457	0.719369	-0.0552078	0.00388597	-0.874335	0.638384	0.873491
REACTOME_FORMATION_OF_FIBRIN_CLOT_CLOTTING_CASCADE	-1.13337	0.307393	0.716616	-0.0699947	0.00199858	-0.917074	0.579545	0.877491
REACTOME_NRAGE_SIGNALS_DEATH_THROUGH_JNK	-1.1328	0.277433	0.713586	-0.0741046	8.15476e-05	-1.25898	0.148362	0.752082
KEGG_BASAL_CELL_CARCINOMA	-1.13176	0.287726	0.71178	-0.0742139	1.7721e-05	-1.16187	0.254438	0.842781
REACTOME_COMMON_PATHWAY_OF_FIBRIN_CLOT_FORMATION	-1.13147	0.328063	0.708182	-0.0741455	0.00363463	-0.963675	0.512572	0.896323
REACTOME_SIGNALING_BY_FGFR1_IN_DISEASE	-1.13007	0.287474	0.707364	-0.0583575	0.000481032	-1.56961	0.0377734	0.595306
REACTOME_BIOLOGICAL_OXIDATIONS	-1.1264	0.229703	0.712249	-0.031688	0.00367449	0.945525	0.551363	0.690742
REACTOME_SYNTHESIS_OF_PIPS_AT_THE_PLASMA_MEMBRANE	-1.12401	0.285156	0.713755	-0.018217	0.288365	-0.58007	0.925344	0.953484
REACTOME_CGMP_EFFECTS	-1.1196	0.327485	0.720541	-0.0979785	0.00133454	-1.11735	0.363454	0.874028
REACTOME_INTERLEUKIN_6_FAMILY_SIGNALING	-1.11943	0.305155	0.716746	-0.0116482	0.629639	-0.970538	0.478846	0.903427
REACTOME_TRANSCRIPTIONAL_ACTIVITY_OF_SMAD2_SMAD3_SMAD4_HETEROTRIMER	-1.11803	0.268817	0.716158	-0.0171651	0.347663	0.814185	0.662028	0.785213
REACTOME_SHC_MEDIATED_CASCADE_FGFR3	-1.11653	0.30444	0.715505	-0.0719058	0.000426603	-1.59258	0.0220441	0.632261
REACTOME_ESTROGEN_DEPENDENT_NUCLEAR_EVENTS_DOWNSTREAM_OF_ESR_MEMBRANE_SIGNALING	-1.11034	0.325626	0.726049	-0.0528595	0.0112872	-1.10498	0.34238	0.880201
REACTOME_CELL_DEATH_SIGNALLING_VIA_NRAGE_NRIF_AND_NADE	-1.10929	0.29106	0.724597	-0.0617474	5.47528e-05	-1.40735	0.059387	0.712814
REACTOME_PHASE_I_FUNCTIONALIZATION_OF_COMPOUNDS	-1.10829	0.287879	0.722835	-0.0494091	9.50622e-05	-1.15228	0.259188	0.852189
REACTOME_PI3K_AKT_SIGNALING_IN_CANCER	-1.10816	0.285714	0.719025	-0.023833	0.106125	-1.0577	0.396518	0.876982
KEGG_ARACHIDONIC_ACID_METABOLISM	-1.10539	0.286807	0.721607	-0.0517151	0.00110022	-0.994856	0.454023	0.902732
REACTOME_MET_ACTIVATES_PTK2_SIGNALING	-1.10431	0.381238	0.720378	-0.112058	0.000444354	-1.35669	0.173387	0.685533
REACTOME_TRANSMISSION_ACROSS_CHEMICAL_SYNAPSES	-1.10408	0.261297	0.716972	0.00112418	0.915448	-1.27208	0.0928433	0.768755
KEGG_GLYCINE_SERINE_AND_THREONINE_METABOLISM	-1.09999	0.336032	0.722675	-0.00671222	0.733593	0.863856	0.711693	0.74613
REACTOME_ION_HOMEOSTASIS	-1.09964	0.330097	0.719627	-0.0610405	0.000570954	-1.17519	0.233141	0.835971
REACTOME_SIGNALING_BY_FGFR2_IIIA_TM	-1.09907	0.359596	0.717158	-0.0421806	0.0762578	-1.10998	0.317814	0.877702
REACTOME_PHOSPHOLIPID_METABOLISM	-1.09899	0.267207	0.713496	-0.0134528	0.178095	-0.845303	0.802761	0.866243
REACTOME_ADORA2B_MEDIATED_ANTI_INFLAMMATORY_CYTOKINES_PRODUCTION	-1.09874	0.295635	0.710286	-0.0245388	0.0482995	-1.06612	0.319018	0.893824
KEGG_PROXIMAL_TUBULE_BICARBONATE_RECLAMATION	-1.09571	0.353383	0.713709	-0.0870298	0.000243747	-1.09639	0.321083	0.881631
REACTOME_NETRIN_1_SIGNALING	-1.09044	0.332677	0.722237	-0.00904181	0.583675	-0.960485	0.508197	0.895974
REACTOME_NEURONAL_SYSTEM	-1.09011	0.277457	0.719208	-0.0101097	0.298635	-1.24067	0.127953	0.770566
REACTOME_SIGNALING_BY_FGFR2	-1.08849	0.327083	0.719257	-0.0170193	0.235769	-1.51069	0.0460922	0.644527
REACTOME_NEGATIVE_REGULATION_OF_THE_PI3K_AKT_NETWORK	-1.08811	0.310547	0.716406	0.00602488	0.692211	-1.02066	0.444444	0.887094
REACTOME_INTERACTION_BETWEEN_L1_AND_ANKYRINS	-1.087	0.354776	0.715071	-0.0912869	4.25134e-05	-1.23869	0.206	0.763374
REACTOME_RUNX1_INTERACTS_WITH_CO_FACTORS_WHOSE_PRECISE_EFFECT_ON_RUNX1_TARGETS_IS_NOT_KNOWN	-1.08535	0.348837	0.715172	-0.0723842	0.000233162	0.811744	0.65725	0.786559
KEGG_THYROID_CANCER	-1.07818	0.318087	0.728105	-0.0424691	0.0262841	-1.03075	0.412826	0.884984
REACTOME_GABA_RECEPTOR_ACTIVATION	-1.07783	0.342466	0.725192	-0.0476547	0.00268785	-0.873943	0.629907	0.871425
REACTOME_AFLATOXIN_ACTIVATION_AND_DETOXIFICATION	-1.07761	0.354508	0.722006	-0.0394669	0.0688638	-0.824587	0.722986	0.881946
KEGG_BIOSYNTHESIS_OF_UNSATURATED_FATTY_ACIDS	-1.07166	0.363825	0.732039	-0.0279123	0.239888	0.751294	0.812749	0.825446
REACTOME_SYNTHESIS_OF_LEUKOTRIENES_LT_AND_EOXINS_EX	-1.06806	0.336016	0.736682	-0.0898898	0.000175245	-0.887835	0.601923	0.876748
REACTOME_SIGNALING_BY_PDGFR_IN_DISEASE	-1.06541	0.390192	0.739139	0.028194	0.185965	0.914246	0.555556	0.700763
REACTOME_LAMININ_INTERACTIONS	-1.06266	0.408624	0.741652	-0.0901516	0.00854878	-1.1637	0.313725	0.843961
REACTOME_POST_TRANSLATIONAL_MODIFICATION_SYNTHESIS_OF_GPI_ANCHORED_PROTEINS	-1.06263	0.345912	0.738052	-0.0270276	0.0137277	0.877652	0.704883	0.728731
REACTOME_REGULATION_OF_RUNX1_EXPRESSION_AND_ACTIVITY	-1.06225	0.387352	0.735338	0.00260111	0.922502	0.82781	0.628998	0.775969
KEGG_PYRUVATE_METABOLISM	-1.05741	0.379032	0.742646	-0.0119063	0.577363	0.75741	0.816929	0.821678
REACTOME_MTORC1_MEDIATED_SIGNALLING	-1.05679	0.38055	0.740356	-0.0682541	0.0032887	0.79017	0.706897	0.809666
REACTOME_NEUREXINS_AND_NEUROLIGINS	-1.05263	0.393536	0.746543	-0.0404099	0.0124002	-1.24293	0.164356	0.771049
REACTOME_FRS_MEDIATED_FGFR4_SIGNALING	-1.0497	0.383673	0.749842	-0.0484498	0.0207003	-1.55314	0.0257937	0.602743
REACTOME_G_PROTEIN_ACTIVATION	-1.04968	0.393075	0.746259	-0.0584974	0.0062272	-0.85394	0.659449	0.861163
REACTOME_SIGNALING_BY_NTRK3_TRKC	-1.0489	0.405405	0.744512	0.0167467	0.477834	-1.47904	0.0560166	0.658275
KEGG_VASCULAR_SMOOTH_MUSCLE_CONTRACTION	-1.04672	0.395918	0.745938	-0.0202411	0.189957	-1.12547	0.277883	0.862852
REACTOME_SIGNALING_BY_NOTCH2	-1.04137	0.378049	0.754722	-0.0551856	0.00339741	-1.49741	0.0260521	0.632934
KEGG_WNT_SIGNALING_PATHWAY	-1.04085	0.402778	0.752358	-0.0289632	0.0256868	-0.821366	0.758065	0.876993
REACTOME_SIGNALING_BY_NOTCH1_HD_DOMAIN_MUTANTS_IN_CANCER	-1.04084	0.409274	0.748836	-0.0484032	0.0597646	-1.39052	0.123232	0.696031
REACTOME_FORMATION_OF_INCISION_COMPLEX_IN_GG_NER	-1.04038	0.407484	0.746455	-0.0638734	0.00455271	0.683141	0.762948	0.879489
KEGG_GLYCEROPHOSPHOLIPID_METABOLISM	-1.03751	0.368098	0.749565	-0.0225621	0.0721372	-0.899062	0.618677	0.888373
REACTOME_ELEVATION_OF_CYTOSOLIC_CA2_LEVELS	-1.03308	0.42	0.756154	-0.00393712	0.890604	-0.894873	0.622718	0.887264
REACTOME_ABC_TRANSPORTERS_IN_LIPID_HOMEOSTASIS	-1.03279	0.407867	0.753297	-0.0581472	0.00520504	-0.991155	0.461101	0.903338
REACTOME_ADP_SIGNALLING_THROUGH_P2Y_PURINOCEPTOR_12	-1.02876	0.43662	0.759051	-0.069968	0.00335212	-0.864511	0.655446	0.869359
REACTOME_TRAF6_MEDIATED_NF_KB_ACTIVATION	-1.02689	0.40678	0.759733	-0.0308279	0.162957	-0.801127	0.750965	0.863325
REACTOME_INSULIN_PROCESSING	-1.02403	0.393145	0.762943	-0.0367118	0.0774322	-0.7944	0.704312	0.866879
REACTOME_SIGNALING_BY_PTK6	-1.01933	0.422222	0.77012	0.0266462	0.0931991	0.924727	0.582178	0.700135
REACTOME_COBALAMIN_CBL_VITAMIN_B12_TRANSPORT_AND_METABOLISM	-1.01881	0.430328	0.767766	-0.0328474	0.109461	-0.921831	0.582375	0.871221
REACTOME_O_GLYCOSYLATION_OF_TSR_DOMAIN_CONTAINING_PROTEINS	-1.01447	0.44332	0.774155	-0.0766997	0.00816279	-1.20187	0.3083	0.83563
REACTOME_UNBLOCKING_OF_NMDA_RECEPTORS_GLUTAMATE_BINDING_AND_ACTIVATION	-1.01163	0.457692	0.777302	0.0256493	0.250804	-1.22968	0.1917	0.769584
KEGG_HYPERTROPHIC_CARDIOMYOPATHY_HCM	-1.00994	0.46281	0.777729	-0.0536604	0.00585506	-1.36966	0.105163	0.714751
REACTOME_NEPHRIN_FAMILY_INTERACTIONS	-1.00856	0.442348	0.777446	-0.0460448	0.0216275	-0.566649	0.927165	0.950682
REACTOME_PROSTACYCLIN_SIGNALLING_THROUGH_PROSTACYCLIN_RECEPTOR	-1.00814	0.418033	0.7749	-0.0391516	0.0962569	-0.779086	0.77621	0.865085
REACTOME_SIGNALING_BY_FGFR	-1.00735	0.446764	0.773295	-0.0173441	0.217499	-1.43553	0.0327198	0.722571
REACTOME_BILE_ACID_AND_BILE_SALT_METABOLISM	-1.00677	0.461538	0.771169	-0.0444191	0.00602135	0.730734	0.877551	0.846512
REACTOME_INFLUENZA_INFECTION	-1.00575	0.450593	0.769999	-0.0623602	0.00514305	1.33842	0.266932	0.350013
REACTOME_ACYL_CHAIN_REMODELLING_OF_PG	-1.0033	0.451477	0.772258	-0.0447218	0.0320922	-0.747628	0.843444	0.884421
REACTOME_NICOTINAMIDE_SALVAGING	-1.00323	0.433628	0.769046	-0.0884135	7.47215e-05	-0.690894	0.917485	0.91351
REACTOME_ROLE_OF_PHOSPHOLIPIDS_IN_PHAGOCYTOSIS	-1.00179	0.434043	0.768872	0.0237945	0.341823	-0.767253	0.755467	0.862292
REACTOME_REGULATION_OF_PTEN_GENE_TRANSCRIPTION	-1.00093	0.447154	0.767577	-0.0701519	8.44996e-07	1.0687	0.385375	0.582342
REACTOME_POTASSIUM_CHANNELS	-0.999269	0.430279	0.767952	-0.0255215	0.0613058	-0.945326	0.536062	0.88557
KEGG_UBIQUITIN_MEDIATED_PROTEOLYSIS	-0.99611	0.437895	0.771725	0.00848825	0.577363	1.06084	0.373047	0.593134
REACTOME_PI_METABOLISM	-0.995446	0.446465	0.769923	-0.0127067	0.3887	-0.688013	0.888676	0.910176
HALLMARK_P53_PATHWAY	-0.990841	0.47012	0.777006	-0.0073617	0.630137	-0.801156	0.737475	0.865724
REACTOME_RNA_POLYMERASE_III_TRANSCRIPTION_INITIATION_FROM_TYPE_3_PROMOTER	-0.990692	0.489152	0.774003	-0.0423114	0.0926733	0.720934	0.779559	0.857964
HALLMARK_HEME_METABOLISM	-0.990234	0.458	0.771833	-0.0151669	0.390308	-0.885585	0.698473	0.866305
REACTOME_RET_SIGNALING	-0.98946	0.452675	0.770173	0.00665771	0.723203	-1.19843	0.175781	0.838978
REACTOME_GLYCEROPHOSPHOLIPID_BIOSYNTHESIS	-0.984348	0.458	0.778466	-0.00841861	0.481471	0.990014	0.488889	0.658175
REACTOME_PI3K_EVENTS_IN_ERBB2_SIGNALING	-0.982906	0.484791	0.778456	0.00427369	0.864253	0.764766	0.790291	0.817212
REACTOME_THROMBOXANE_SIGNALLING_THROUGH_TP_RECEPTOR	-0.982464	0.468354	0.776129	-0.0459573	0.0289732	-0.966005	0.504032	0.898595
REACTOME_SIGNALING_BY_MET	-0.981285	0.463415	0.775454	-0.0252275	0.159875	-1.28253	0.187755	0.775232
REACTOME_TP53_REGULATES_TRANSCRIPTION_OF_CELL_DEATH_GENES	-0.979129	0.479757	0.776991	-0.00780454	0.632806	0.815696	0.770624	0.786578
REACTOME_SYNTHESIS_OF_VERY_LONG_CHAIN_FATTY_ACYL_COAS	-0.968562	0.502935	0.797439	-0.0212749	0.261175	-0.77528	0.808765	0.857051
REACTOME_DEADENYLATION_DEPENDENT_MRNA_DECAY	-0.968393	0.481405	0.794571	0.0169424	0.390308	1.10257	0.353057	0.552594
REACTOME_INOSITOL_PHOSPHATE_METABOLISM	-0.96732	0.501039	0.793847	-0.00182664	0.915448	-1.11155	0.296443	0.878953
REACTOME_SIGNALING_BY_NTRK2_TRKB	-0.967236	0.519192	0.790849	-0.00627851	0.763643	-1.63067	0.011976	0.527881
HALLMARK_APICAL_SURFACE	-0.963225	0.509395	0.796624	0.0431531	0.00776457	-0.971183	0.504656	0.90585
REACTOME_ACYL_CHAIN_REMODELLING_OF_PC	-0.961235	0.523404	0.797783	-0.027249	0.152322	0.786464	0.82839	0.810652
KEGG_NOTCH_SIGNALING_PATHWAY	-0.960256	0.496994	0.796733	-0.0617972	0.00239798	-0.923825	0.541833	0.873409
REACTOME_THE_PHOTOTRANSDUCTION_CASCADE	-0.959899	0.491803	0.794317	-0.00160446	0.933523	1.13661	0.279749	0.510761
REACTOME_TIGHT_JUNCTION_INTERACTIONS	-0.959716	0.514852	0.7916	0.00563474	0.808105	-0.94964	0.523719	0.890488
REACTOME_P75_NTR_RECEPTOR_MEDIATED_SIGNALLING	-0.957633	0.512552	0.793057	-0.0219094	0.119369	-1.4065	0.066	0.684353
REACTOME_SURFACTANT_METABOLISM	-0.957575	0.528517	0.790077	0.0508284	0.0154444	-0.78578	0.784615	0.866372
REACTOME_INITIAL_TRIGGERING_OF_COMPLEMENT	-0.957431	0.502994	0.787327	0.00279027	0.925914	-0.69325	0.810757	0.912908
REACTOME_METABOLIC_DISORDERS_OF_BIOLOGICAL_OXIDATION_ENZYMES	-0.955954	0.510246	0.787495	-0.0267559	0.0984539	-0.816435	0.773663	0.875307
REACTOME_AMINO_ACIDS_REGULATE_MTORC1	-0.948021	0.521649	0.801606	0.00402381	0.852779	-0.640787	0.915354	0.937527
REACTOME_ZINC_TRANSPORTERS	-0.947992	0.544513	0.798593	0.024094	0.368358	-0.77678	0.761811	0.857093
REACTOME_DEADENYLATION_OF_MRNA	-0.947777	0.531915	0.795958	-0.0132689	0.59443	0.760167	0.669922	0.822594
REACTOME_SIGNALING_BY_TGF_BETA_FAMILY_MEMBERS	-0.947309	0.536082	0.793978	-0.00814999	0.578014	-0.633957	0.941767	0.939249
KEGG_ACUTE_MYELOID_LEUKEMIA	-0.946953	0.549296	0.791685	-0.0024528	0.900122	-0.914892	0.554028	0.87871
KEGG_PEROXISOME	-0.946685	0.518145	0.789178	-0.0374311	0.0690553	0.918527	0.547862	0.697261
REACTOME_APOPTOTIC_CLEAVAGE_OF_CELLULAR_PROTEINS	-0.946328	0.520958	0.78694	-0.0392511	0.0240168	-1.09443	0.345776	0.881297
REACTOME_INSERTION_OF_TAIL_ANCHORED_PROTEINS_INTO_THE_ENDOPLASMIC_RETICULUM_MEMBRANE	-0.945811	0.518293	0.785095	0.0254591	0.326124	0.830309	0.646123	0.775554
REACTOME_GLUTATHIONE_CONJUGATION	-0.944581	0.546906	0.784839	-0.0508332	0.0105098	1.1641	0.247465	0.488518
REACTOME_ENDOSOMAL_SORTING_COMPLEX_REQUIRED_FOR_TRANSPORT_ESCRT	-0.943869	0.50823	0.783379	-0.0417653	0.118775	-0.567923	0.893528	0.952145
REACTOME_G_BETA_GAMMA_SIGNALLING_THROUGH_PI3KGAMMA	-0.943073	0.52459	0.78208	-0.0442226	0.0536048	-0.724107	0.831276	0.896549
REACTOME_SYNTHESIS_OF_PIPS_AT_THE_GOLGI_MEMBRANE	-0.942614	0.527383	0.780173	-0.0203966	0.372758	0.607106	0.921971	0.934719
REACTOME_NCAM_SIGNALING_FOR_NEURITE_OUT_GROWTH	-0.942524	0.530938	0.777499	-0.0395342	0.0642093	-1.12389	0.304082	0.861644
HALLMARK_KRAS_SIGNALING_DN	-0.940751	0.570874	0.778408	0.0200957	0.0312965	-0.996428	0.479612	0.915814
REACTOME_DOWNSTREAM_SIGNALING_OF_ACTIVATED_FGFR4	-0.939369	0.53507	0.778488	-0.0406166	0.0308816	-1.53016	0.0314961	0.636617
REACTOME_ER_QUALITY_CONTROL_COMPARTMENT_ERQC	-0.937709	0.518	0.778922	-0.0652836	0.00363463	-0.60146	0.890985	0.950312
KEGG_MAPK_SIGNALING_PATHWAY	-0.932652	0.572632	0.786497	-0.00961915	0.424452	-1.0908	0.270751	0.870317
REACTOME_NEGATIVE_REGULATION_OF_FGFR4_SIGNALING	-0.927955	0.539394	0.793524	-0.0380369	0.0456906	-1.5797	0.0313112	0.616664
KEGG_METABOLISM_OF_XENOBIOTICS_BY_CYTOCHROME_P450	-0.925609	0.545802	0.795533	-0.0328856	0.106971	1.00895	0.428866	0.639989
REACTOME_PROTEIN_PROTEIN_INTERACTIONS_AT_SYNAPSES	-0.9253	0.569316	0.793361	-0.0155986	0.30518	-1.19596	0.19604	0.826885
REACTOME_TRANSCRIPTIONAL_REGULATION_BY_MECP2	-0.925086	0.574181	0.791011	-0.02647	0.0725744	1.01568	0.446985	0.63475
KEGG_AMYOTROPHIC_LATERAL_SCLEROSIS_ALS	-0.921193	0.587426	0.796005	0.00367531	0.829627	-1.42508	0.0418251	0.723042
REACTOME_G_PROTEIN_MEDIATED_EVENTS	-0.920508	0.589431	0.794621	0.0150733	0.393001	-0.897289	0.611765	0.888855
REACTOME_VOLTAGE_GATED_POTASSIUM_CHANNELS	-0.919011	0.588349	0.794827	-0.0428623	0.0147876	-0.967243	0.521401	0.903483
KEGG_LONG_TERM_DEPRESSION	-0.917933	0.600398	0.794136	0.0183275	0.215558	-0.802414	0.814	0.868565
REACTOME_NON_INTEGRIN_MEMBRANE_ECM_INTERACTIONS	-0.912991	0.525562	0.801323	-0.0624076	0.0314609	-1.01644	0.459959	0.888609
REACTOME_SIGNALING_BY_FGFR3	-0.910545	0.576842	0.803819	-0.0222042	0.222868	-1.52571	0.0289575	0.636471
REACTOME_TRANSCRIPTIONAL_REGULATION_OF_WHITE_ADIPOCYTE_DIFFERENTIATION	-0.910483	0.573469	0.801145	-0.0486637	0.00156701	-0.856303	0.620553	0.867748
REACTOME_SIGNALING_BY_BMP	-0.906074	0.575397	0.807646	-0.0619357	0.00840898	-1.01978	0.433265	0.884956
REACTOME_DOWNREGULATION_OF_ERBB2_SIGNALING	-0.902898	0.607004	0.811628	-0.00397047	0.827965	0.757065	0.758621	0.820978
REACTOME_MET_PROMOTES_CELL_MOTILITY	-0.902715	0.554865	0.809205	-0.0562795	0.0441634	-1.27497	0.229209	0.782312
KEGG_CHRONIC_MYELOID_LEUKEMIA	-0.901963	0.616803	0.808015	-0.0156637	0.329742	-0.941123	0.521127	0.883853
REACTOME_RESPONSE_TO_ELEVATED_PLATELET_CYTOSOLIC_CA2	-0.901507	0.587755	0.806177	-0.0090402	0.637954	-0.993544	0.443359	0.901795
REACTOME_COMPLEMENT_CASCADE	-0.899299	0.549098	0.807965	0.0217886	0.330107	-0.911059	0.546139	0.880213
REACTOME_NEUROTRANSMITTER_RECEPTORS_AND_POSTSYNAPTIC_SIGNAL_TRANSMISSION	-0.898601	0.652439	0.806625	0.0247554	0.028338	-1.09242	0.284333	0.881284
REACTOME_STIMULI_SENSING_CHANNELS	-0.898542	0.646718	0.803994	0.000821201	0.947392	-1.19032	0.18254	0.829986
REACTOME_MRNA_DECAY_BY_3_TO_5_EXORIBONUCLEASE	-0.896499	0.570213	0.805392	0.00260483	0.917098	0.94878	0.523992	0.687669
REACTOME_HSF1_DEPENDENT_TRANSACTIVATION	-0.895696	0.571429	0.804272	0.00111799	0.960268	-0.827507	0.680162	0.882082
KEGG_ADIPOCYTOKINE_SIGNALING_PATHWAY	-0.895056	0.619231	0.802841	-0.0217634	0.183238	-0.995636	0.481113	0.904934
KEGG_ECM_RECEPTOR_INTERACTION	-0.892582	0.5671	0.805228	-0.041862	0.131479	-0.92311	0.546748	0.871735
REACTOME_ASSEMBLY_OF_ACTIVE_LPL_AND_LIPC_LIPASE_COMPLEXES	-0.892473	0.578947	0.802762	-0.0593027	0.0178085	-1.37364	0.126016	0.720881
REACTOME_OPIOID_SIGNALLING	-0.886648	0.640816	0.811776	0.0164845	0.294645	-0.885798	0.633333	0.868848
REACTOME_REGULATION_OF_INSULIN_LIKE_GROWTH_FACTOR_IGF_TRANSPORT_AND_UPTAKE_BY_INSULIN_LIKE_GROWTH_FACTOR_BINDING_PROTEINS_IGFBPS	-0.885799	0.589041	0.810875	-0.0064595	0.767994	-0.987764	0.503876	0.895174
REACTOME_PLATELET_CALCIUM_HOMEOSTASIS	-0.885197	0.607069	0.809441	0.0623543	0.00419278	-0.590868	0.980507	0.950834
REACTOME_SIGNALING_BY_ROBO_RECEPTORS	-0.885117	0.590726	0.806939	-0.0107018	0.581041	1.16085	0.305955	0.489364
KEGG_TGF_BETA_SIGNALING_PATHWAY	-0.883257	0.610568	0.807937	-0.0176226	0.351169	-0.676223	0.880478	0.919118
REACTOME_INTERLEUKIN_20_FAMILY_SIGNALING	-0.881427	0.584	0.808974	0.00649501	0.816572	-0.866767	0.618421	0.867888
KEGG_ETHER_LIPID_METABOLISM	-0.881394	0.65	0.806408	0.00254762	0.900122	0.771137	0.841163	0.817474
REACTOME_GLYOXYLATE_METABOLISM_AND_GLYCINE_DEGRADATION	-0.876377	0.598361	0.813482	-0.0461572	0.0482995	-0.695874	0.86653	0.914392
REACTOME_NCAM1_INTERACTIONS	-0.876048	0.58	0.811507	-0.0444869	0.0828448	-1.00403	0.460417	0.901837
REACTOME_RAB_REGULATION_OF_TRAFFICKING	-0.873408	0.690526	0.814065	-0.0363921	0.00488385	-0.847086	0.697872	0.871043
REACTOME_SHC1_EVENTS_IN_ERBB2_SIGNALING	-0.873305	0.633721	0.811628	0.0525459	0.00569899	-0.803236	0.729508	0.874659
REACTOME_EFFECTS_OF_PIP2_HYDROLYSIS	-0.872136	0.627451	0.811321	0.00301417	0.901682	-1.13597	0.262195	0.873379
KEGG_FOCAL_ADHESION	-0.871228	0.605691	0.810723	-0.0213827	0.349758	-0.949093	0.498032	0.88814
REACTOME_FCERI_MEDIATED_MAPK_ACTIVATION	-0.869359	0.630342	0.811868	0.0217363	0.318719	-0.738735	0.739044	0.888061
REACTOME_NRIF_SIGNALS_CELL_DEATH_FROM_THE_NUCLEUS	-0.868926	0.623126	0.810109	-0.077259	0.00293703	-1.59145	0.0540541	0.613232
REACTOME_SULFUR_AMINO_ACID_METABOLISM	-0.866897	0.646694	0.811514	-0.0106401	0.637954	-0.854616	0.639376	0.865338
REACTOME_PROTEIN_METHYLATION	-0.866181	0.638723	0.810427	-0.0447481	0.0713561	0.844192	0.643287	0.761985
REACTOME_RNA_POLYMERASE_III_TRANSCRIPTION_TERMINATION	-0.864308	0.641176	0.811604	-0.0303117	0.238973	0.963966	0.494949	0.68061
KEGG_ALPHA_LINOLENIC_ACID_METABOLISM	-0.864166	0.684314	0.809307	-0.0125851	0.568774	0.936749	0.531049	0.696949
REACTOME_RRNA_PROCESSING	-0.862846	0.594433	0.809404	-0.0252264	0.299419	1.37581	0.234	0.326187
REACTOME_CELL_JUNCTION_ORGANIZATION	-0.862085	0.622984	0.808354	-0.00986903	0.609188	-1.0352	0.400391	0.887252
REACTOME_FORMATION_OF_TC_NER_PRE_INCISION_COMPLEX	-0.861439	0.63473	0.807123	-0.0427423	0.0740023	0.789254	0.665354	0.80995
REACTOME_SIGNALING_BY_FGFR4	-0.859637	0.665971	0.808116	-0.0203351	0.25237	-1.58664	0.0217822	0.611438
REACTOME_ANCHORING_FIBRIL_FORMATION	-0.859624	0.61	0.805644	-0.0458313	0.174376	-0.906915	0.577381	0.882261
REACTOME_CLASS_B_2_SECRETIN_FAMILY_RECEPTORS	-0.858648	0.724753	0.80491	-0.0155944	0.279148	-0.981598	0.488	0.901669
REACTOME_RNA_POLYMERASE_III_CHAIN_ELONGATION	-0.857846	0.650391	0.803956	-0.0137604	0.658236	0.896365	0.550943	0.718136
KEGG_COMPLEMENT_AND_COAGULATION_CASCADES	-0.857822	0.652695	0.801533	0.00707017	0.75854	-0.782006	0.748134	0.867678
REACTOME_NUCLEAR_EVENTS_KINASE_AND_TRANSCRIPTION_FACTOR_ACTIVATION	-0.857225	0.669388	0.800172	-0.0253231	0.20145	-0.97168	0.466667	0.908621
REACTOME_THROMBIN_SIGNALLING_THROUGH_PROTEINASE_ACTIVATED_RECEPTORS_PARS	-0.85659	0.644578	0.798909	6.00655e-05	0.99762	-1.03087	0.397614	0.889024
REACTOME_SIGNALING_BY_ERBB2_IN_CANCER	-0.854652	0.673152	0.800051	0.0695848	0.000154654	0.879839	0.587891	0.729919
HALLMARK_NOTCH_SIGNALING	-0.854598	0.642	0.797715	0.00257557	0.907009	0.806139	0.735521	0.792804
REACTOME_ROLE_OF_LAT2_NTAL_LAB_ON_CALCIUM_MOBILIZATION	-0.853363	0.640657	0.7976	-0.0208088	0.448842	-0.868271	0.612717	0.867845
REACTOME_CELL_CELL_JUNCTION_ORGANIZATION	-0.85145	0.709552	0.798907	0.0115983	0.507201	-0.858597	0.663443	0.866353
REACTOME_ASSEMBLY_OF_THE_HIV_VIRION	-0.849504	0.656965	0.800249	-0.00292432	0.920246	-0.812341	0.669422	0.87208
REACTOME_FGFR2_ALTERNATIVE_SPLICING	-0.847171	0.693089	0.802248	0.0314559	0.150205	1.0126	0.468208	0.637374
REACTOME_VXPX_CARGO_TARGETING_TO_CILIUM	-0.84685	0.714885	0.800424	-0.0562461	0.00408375	0.823976	0.708502	0.779586
REACTOME_ATTENUATION_PHASE	-0.844001	0.644397	0.803221	-0.0139406	0.597725	-0.941025	0.513238	0.88057
REACTOME_CYTOSOLIC_SENSORS_OF_PATHOGEN_ASSOCIATED_DNA	-0.843069	0.688017	0.802533	0.0176669	0.351169	0.605772	0.938144	0.934426
KEGG_ENDOMETRIAL_CANCER	-0.841728	0.714286	0.802684	-0.00636061	0.715652	0.755479	0.845041	0.821926
REACTOME_ECM_PROTEOGLYCANS	-0.840737	0.597107	0.802245	-0.0401123	0.181216	-0.892335	0.573171	0.873892
KEGG_MELANOMA	-0.84028	0.741273	0.800641	0.00807667	0.603548	-0.984308	0.493827	0.899503
KEGG_REGULATION_OF_AUTOPHAGY	-0.834819	0.699588	0.808476	0.00569038	0.796205	1.10204	0.32	0.552247
REACTOME_RAP1_SIGNALLING	-0.831938	0.704724	0.811262	-0.00538225	0.830509	-1.08442	0.354455	0.871906
REACTOME_CONSTITUTIVE_SIGNALING_BY_AKT1_E17K_IN_CANCER	-0.831734	0.681725	0.809268	-0.024014	0.263757	-0.87286	0.605941	0.867797
HALLMARK_TGF_BETA_SIGNALING	-0.829974	0.667327	0.810159	-0.0533417	0.0176355	-0.622065	0.880325	0.942955
KEGG_TASTE_TRANSDUCTION	-0.829	0.692946	0.809495	-0.0573999	0.00339741	-1.06539	0.345631	0.881161
REACTOME_CARGO_RECOGNITION_FOR_CLATHRIN_MEDIATED_ENDOCYTOSIS	-0.828079	0.762745	0.808822	0.0287341	0.02975	-1.02143	0.419878	0.889502
REACTOME_RUNX2_REGULATES_BONE_DEVELOPMENT	-0.823093	0.7	0.815397	-0.0408811	0.0642414	-1.09153	0.385827	0.878463
REACTOME_RORA_ACTIVATES_GENE_EXPRESSION	-0.822218	0.687873	0.814664	-0.0629518	0.0124153	-0.599823	0.892276	0.949138
REACTOME_TBC_RABGAPS	-0.8188	0.738866	0.818306	-0.0306719	0.0697132	1.14828	0.296875	0.498983
REACTOME_PLATELET_ACTIVATION_SIGNALING_AND_AGGREGATION	-0.818218	0.699187	0.816985	0.0179748	0.30497	-0.95122	0.52071	0.897964
REACTOME_SIGNALING_BY_PDGF	-0.817717	0.633401	0.815535	0.0317589	0.205836	-0.788076	0.678862	0.865085
REACTOME_NR1H3_NR1H2_REGULATE_GENE_EXPRESSION_LINKED_TO_CHOLESTEROL_TRANSPORT_AND_EFFLUX	-0.815818	0.719921	0.816422	0.0215207	0.289932	1.17908	0.247423	0.474556
REACTOME_DISEASES_ASSOCIATED_WITH_O_GLYCOSYLATION_OF_PROTEINS	-0.815728	0.671343	0.814239	-0.0222632	0.309663	-0.877721	0.596491	0.872951
KEGG_CARDIAC_MUSCLE_CONTRACTION	-0.813683	0.756	0.815569	0.027621	0.0793542	-1.18624	0.212062	0.829176
REACTOME_CA_DEPENDENT_EVENTS	-0.812375	0.725	0.815565	0.0251898	0.178094	-1.05152	0.405039	0.878148
REACTOME_ADP_SIGNALLING_THROUGH_P2Y_PURINOCEPTOR_1	-0.812218	0.725572	0.813521	-0.000611095	0.977143	-0.838924	0.670683	0.866997
REACTOME_RNA_POLYMERASE_I_TRANSCRIPTION_INITIATION	-0.811234	0.725207	0.812982	-0.0438143	0.0329526	0.785732	0.70303	0.810586
REACTOME_REGULATION_OF_BETA_CELL_DEVELOPMENT	-0.807062	0.790323	0.818015	0.0101361	0.562722	-1.16827	0.226908	0.843332
REACTOME_CELL_CELL_COMMUNICATION	-0.806659	0.774193	0.816359	0.00826349	0.6152	-0.950485	0.506823	0.895866
REACTOME_HS_GAG_DEGRADATION	-0.806252	0.705534	0.81479	-0.0577041	0.01319	0.927936	0.567619	0.700719
REACTOME_INTERLEUKIN_17_SIGNALING	-0.797416	0.780384	0.827703	0.0267794	0.0807534	0.599308	0.977143	0.93672
REACTOME_REGULATION_OF_EXPRESSION_OF_SLITS_AND_ROBOS	-0.793543	0.719008	0.832155	-0.00618037	0.794916	1.29288	0.246914	0.381393
REACTOME_DDX58_IFIH1_MEDIATED_INDUCTION_OF_INTERFERON_ALPHA_BETA	-0.793259	0.761905	0.83031	-0.0072534	0.711342	0.652335	0.830508	0.903111
REACTOME_DEATH_RECEPTOR_SIGNALLING	-0.792956	0.839175	0.828518	-0.00166158	0.907009	-1.12738	0.289827	0.874146
HALLMARK_COAGULATION	-0.790528	0.718812	0.830428	0.0174648	0.386272	-0.780669	0.747534	0.865047
REACTOME_SYNTHESIS_OF_PIPS_AT_THE_EARLY_ENDOSOME_MEMBRANE	-0.79026	0.736617	0.828612	0.0204464	0.428786	-0.456791	0.956522	0.987777
REACTOME_INSULIN_RECEPTOR_RECYCLING	-0.788934	0.713389	0.828591	0.0455454	0.0952752	0.75756	0.745098	0.822658
REACTOME_AMINE_LIGAND_BINDING_RECEPTORS	-0.784227	0.778	0.833913	-0.0184265	0.302703	-0.844297	0.691235	0.865375
REACTOME_RETROGRADE_TRANSPORT_AT_THE_TRANS_GOLGI_NETWORK	-0.782359	0.803181	0.834662	-0.0230585	0.228292	0.594246	0.902985	0.937872
KEGG_RETINOL_METABOLISM	-0.777253	0.779694	0.840945	-0.00953674	0.646479	0.848032	0.666667	0.759584
REACTOME_SHC_MEDIATED_CASCADE_FGFR4	-0.77533	0.77686	0.841858	-0.0137018	0.531302	-1.35236	0.123506	0.682398
KEGG_GLYCOSAMINOGLYCAN_DEGRADATION	-0.770453	0.755647	0.847436	-0.0297432	0.258201	0.652252	0.885553	0.901972
REACTOME_INTRA_GOLGI_TRAFFIC	-0.768736	0.860417	0.847941	-0.0338423	0.0482052	-0.642731	0.857143	0.940188
REACTOME_TRAF6_MEDIATED_IRF7_ACTIVATION	-0.765057	0.769697	0.851381	-0.0240552	0.320443	0.879334	0.547009	0.72843
REACTOME_CHAPERONE_MEDIATED_AUTOPHAGY	-0.763943	0.834	0.850851	0.0475013	0.0229497	-1.55842	0.0574257	0.600986
REACTOME_DISEASES_OF_CARBOHYDRATE_METABOLISM	-0.757861	0.778468	0.858179	0.0400606	0.0502567	0.949048	0.534517	0.688458
REACTOME_RAB_GEFS_EXCHANGE_GTP_FOR_GDP_ON_RABS	-0.75634	0.886022	0.85835	-0.0269589	0.0493269	-0.72562	0.854806	0.899117
REACTOME_DISASSEMBLY_OF_THE_DESTRUCTION_COMPLEX_AND_RECRUITMENT_OF_AXIN_TO_THE_MEMBRANE	-0.755951	0.802419	0.856708	-0.00599276	0.79235	0.923096	0.520792	0.69685
REACTOME_RNA_POLYMERASE_III_TRANSCRIPTION	-0.7551	0.833002	0.855811	0.00687192	0.75854	1.04843	0.384937	0.599112
REACTOME_TRISTETRAPROLIN_TTP_ZFP36_BINDS_AND_DESTABILIZES_MRNA	-0.753186	0.791498	0.856501	-0.0428523	0.0636294	0.734956	0.781925	0.842389
REACTOME_MRNA_CAPPING	-0.750969	0.804829	0.857774	0.00126459	0.958404	0.987864	0.474409	0.659438
REACTOME_REGULATION_OF_TP53_ACTIVITY_THROUGH_ACETYLATION	-0.745728	0.836364	0.863424	0.00311142	0.890604	0.774543	0.732809	0.817254
REACTOME_INFLAMMASOMES	-0.745181	0.777096	0.861934	0.0801076	0.00234149	-0.816094	0.658052	0.87338
REACTOME_FORMATION_OF_THE_EARLY_ELONGATION_COMPLEX	-0.744635	0.816162	0.860502	0.0120476	0.653872	0.892349	0.557957	0.72011
REACTOME_NITRIC_OXIDE_STIMULATES_GUANYLATE_CYCLASE	-0.743544	0.773438	0.859769	-0.0114539	0.721128	-0.855185	0.660749	0.867019
KEGG_NUCLEOTIDE_EXCISION_REPAIR	-0.739921	0.807771	0.862894	0.00459012	0.856068	1.07051	0.384298	0.581569
REACTOME_TOLL_LIKE_RECEPTOR_10_TLR10_CASCADE	-0.735099	0.877593	0.867665	0.00672752	0.690795	-0.762159	0.816733	0.867672
REACTOME_HIV_TRANSCRIPTION_INITIATION	-0.730404	0.844398	0.872131	0.00910031	0.678507	1.37494	0.159309	0.326188
REACTOME_SIGNALING_BY_CYTOSOLIC_FGFR1_FUSION_MUTANTS	-0.721273	0.85259	0.88285	-0.0228569	0.345742	-0.891123	0.572549	0.873258
REACTOME_DUAL_INCISION_IN_TC_NER	-0.718942	0.846154	0.883904	0.00455759	0.85088	1.11659	0.355289	0.53431
REACTOME_MOLECULES_ASSOCIATED_WITH_ELASTIC_FIBRES	-0.718028	0.754032	0.882972	-0.0365536	0.226964	-0.803252	0.667327	0.877149
REACTOME_TRANSCRIPTION_COUPLED_NUCLEOTIDE_EXCISION_REPAIR_TC_NER	-0.713616	0.855711	0.886787	0.00619877	0.797943	1.08126	0.38171	0.572098
KEGG_CYTOSOLIC_DNA_SENSING_PATHWAY	-0.712908	0.855372	0.885499	0.0159126	0.467361	0.675053	0.795359	0.885992
REACTOME_TICAM1_RIP1_MEDIATED_IKK_COMPLEX_RECRUITMENT	-0.712901	0.825	0.883259	0.0322936	0.185684	-1.26367	0.218504	0.751895
REACTOME_RNA_POLYMERASE_I_TRANSCRIPTION_TERMINATION	-0.709923	0.841683	0.884986	-0.026889	0.266753	0.920332	0.52988	0.698927
HALLMARK_PANCREAS_BETA_CELLS	-0.704426	0.909474	0.890154	-0.00825414	0.664562	-1.13355	0.284	0.868517
REACTOME_DISEASES_ASSOCIATED_WITH_GLYCOSAMINOGLYCAN_METABOLISM	-0.703573	0.777328	0.889049	-0.0284944	0.314362	-0.805388	0.665347	0.878608
REACTOME_GLYCOGEN_STORAGE_DISEASES	-0.695605	0.855691	0.896867	0.0395733	0.108136	-0.793627	0.726514	0.865706
REACTOME_DNA_DAMAGE_RECOGNITION_IN_GG_NER	-0.695239	0.867203	0.895075	0.0279471	0.25237	0.939088	0.510557	0.695673
REACTOME_DEACTIVATION_OF_THE_BETA_CATENIN_TRANSACTIVATING_COMPLEX	-0.691423	0.917148	0.897513	-0.00996929	0.604175	-0.907179	0.573077	0.884861
REACTOME_COMPLEX_I_BIOGENESIS	-0.68465	0.803644	0.903318	-0.0260815	0.40297	1.04222	0.486274	0.608588
REACTOME_SIGNALING_BY_RETINOIC_ACID	-0.681148	0.892655	0.905126	-0.0128337	0.512651	-0.75521	0.792899	0.875719
REACTOME_GLOBAL_GENOME_NUCLEOTIDE_EXCISION_REPAIR_GG_NER	-0.679373	0.87885	0.904957	0.0197684	0.392866	1.15425	0.332	0.494005
REACTOME_NEGATIVE_REGULATION_OF_MET_ACTIVITY	-0.678253	0.913131	0.904085	0.0526686	0.00831019	0.924656	0.534884	0.699063
REACTOME_NUCLEOTIDE_EXCISION_REPAIR	-0.676827	0.89858	0.903464	0.0155427	0.488549	1.16149	0.315476	0.489358
REACTOME_RAB_GERANYLGERANYLATION	-0.675737	0.941414	0.902457	-0.0139627	0.467361	0.78527	0.836812	0.808861
REACTOME_G_PROTEIN_BETA_GAMMA_SIGNALLING	-0.671104	0.892783	0.905551	0.00283756	0.907009	-0.649083	0.898039	0.93854
REACTOME_SMOOTH_MUSCLE_CONTRACTION	-0.663207	0.848249	0.911701	-0.0528532	0.0711356	-0.962418	0.493308	0.89541
REACTOME_SIGNAL_AMPLIFICATION	-0.662812	0.908903	0.909883	0.00566508	0.797943	-0.821814	0.675197	0.878832
KEGG_NEUROACTIVE_LIGAND_RECEPTOR_INTERACTION	-0.661085	0.992203	0.909522	0.0157419	0.196952	-0.939252	0.56917	0.877574
REACTOME_RIP_MEDIATED_NFKB_ACTIVATION_VIA_ZBP1	-0.649486	0.89738	0.919059	0.0257146	0.376033	-1.23457	0.231084	0.762211
REACTOME_ELASTIC_FIBRE_FORMATION	-0.648066	0.793173	0.918259	-0.0247642	0.441187	-0.743591	0.720472	0.885749
REACTOME_TNFR1_INDUCED_NFKAPPAB_SIGNALING_PATHWAY	-0.632834	0.945455	0.929983	-0.0328421	0.102693	-0.930509	0.525617	0.872525
REACTOME_CLASS_C_3_METABOTROPIC_GLUTAMATE_PHEROMONE_RECEPTORS	-0.621611	0.90873	0.937277	-0.0415549	0.100167	-0.931503	0.54054	0.877156
HALLMARK_ANGIOGENESIS	-0.61105	0.875	0.943405	0.00518734	0.864253	-0.925338	0.536585	0.873537
REACTOME_REGULATION_OF_TNFR1_SIGNALING	-0.588502	0.979381	0.956649	-0.0178562	0.386272	-0.642332	0.87619	0.938324
REACTOME_CALNEXIN_CALRETICULIN_CYCLE	-0.585862	0.95842	0.956007	-0.0113704	0.65797	0.753325	0.703276	0.823824
REACTOME_NEGATIVE_REGULATORS_OF_DDX58_IFIH1_SIGNALING	-0.569499	0.967742	0.963381	0.00711831	0.781534	0.70382	0.778495	0.86534
HALLMARK_EPITHELIAL_MESENCHYMAL_TRANSITION	-0.531714	0.850716	0.978828	-0.0120249	0.744606	-0.668284	0.764	0.92341
REACTOME_PLASMA_LIPOPROTEIN_REMODELING	-0.513394	0.981519	0.983108	0.0198513	0.449867	-1.14044	0.312377	0.866686
REACTOME_SYNDECAN_INTERACTIONS	-0.485857	0.947047	0.98837	-0.0156334	0.662056	-0.648766	0.793241	0.936578
REACTOME_BETA_DEFENSINS	-0.476308	0.984	0.988045	-0.0128719	0.577363	0.926246	0.570328	0.701176
REACTOME_SYNAPTIC_ADHESION_LIKE_MOLECULES	0.515612	0.991667	0.977769	0.0277291	0.245573	-0.93263	0.538618	0.881558
REACTOME_BUTYRATE_RESPONSE_FACTOR_1_BRF1_BINDS_AND_DESTABILIZES_MRNA	0.526194	0.984032	0.975332	0.0188027	0.390308	1.03303	0.425447	0.614236
REACTOME_CD209_DC_SIGN_SIGNALING	0.540549	0.969325	0.970818	0.04622	0.0753854	0.706295	0.830149	0.867175
REACTOME_DEFENSINS	0.567933	0.9591	0.959408	-0.00138728	0.948023	1.09189	0.36699	0.560536
REACTOME_PURINERGIC_SIGNALING_IN_LEISHMANIASIS_INFECTION	0.5899	0.931373	0.948021	0.0235212	0.398663	-0.823154	0.642	0.879119
REACTOME_CROSSLINKING_OF_COLLAGEN_FIBRILS	0.624249	0.831325	0.924086	0.0425076	0.293267	0.621827	0.854043	0.928055
REACTOME_ASSEMBLY_OF_COLLAGEN_FIBRILS_AND_OTHER_MULTIMERIC_STRUCTURES	0.62505	0.797619	0.924624	0.0181531	0.604806	-0.572181	0.914634	0.954047
REACTOME_FORMATION_OF_ATP_BY_CHEMIOSMOTIC_COUPLING	0.629326	0.85	0.922191	0.0424695	0.252266	1.30612	0.234043	0.374963
REACTOME_MITOCHONDRIAL_TRNA_AMINOACYLATION	0.63349	0.90121	0.919857	-0.0236774	0.384351	1.10659	0.367925	0.547087
REACTOME_TNF_SIGNALING	0.639832	0.9499	0.915497	0.00677509	0.716286	-0.729085	0.84	0.896763
REACTOME_HSF1_ACTIVATION	0.646995	0.888073	0.910093	0.00397422	0.875297	-0.792918	0.695219	0.864435
REACTOME_OLFACTORY_SIGNALING_PATHWAY	0.64715	0.942801	0.911125	0.0256726	0.192813	-0.577967	0.923848	0.952655
REACTOME_INTERFERON_ALPHA_BETA_SIGNALING	0.649469	0.753788	0.910084	0.055453	0.128829	0.702563	0.726882	0.865661
REACTOME_COLLAGEN_CHAIN_TRIMERIZATION	0.652395	0.797217	0.908384	0.0261805	0.438635	-0.736487	0.738095	0.888842
KEGG_OLFACTORY_TRANSDUCTION	0.660466	0.922	0.901637	0.0408095	0.0269542	0.828127	0.508841	0.776629
REACTOME_RA_BIOSYNTHESIS_PATHWAY	0.662185	0.869099	0.901132	0.043478	0.0999212	0.680267	0.893878	0.881416
REACTOME_SUMOYLATION_OF_TRANSCRIPTION_FACTORS	0.663113	0.911157	0.9014	0.0252199	0.22815	1.07684	0.364948	0.575797
REACTOME_EXTRACELLULAR_MATRIX_ORGANIZATION	0.664228	0.785441	0.90141	0.0246477	0.33816	-0.724751	0.767068	0.897986
REACTOME_P75NTR_SIGNALS_VIA_NF_KB	0.665792	0.88588	0.900975	0.0275247	0.295947	-1.08319	0.342256	0.870032
HALLMARK_INTERFERON_ALPHA_RESPONSE	0.677444	0.73805	0.889775	0.0809856	0.0419709	0.844173	0.631004	0.760829
REACTOME_ADHERENS_JUNCTIONS_INTERACTIONS	0.68928	0.897436	0.877405	0.0228852	0.252266	0.769631	0.793684	0.81501
REACTOME_DISEASES_OF_IMMUNE_SYSTEM	0.704449	0.795761	0.860119	0.0579065	0.055145	-0.769856	0.704724	0.860793
REACTOME_FORMATION_OF_RNA_POL_II_ELONGATION_COMPLEX	0.706578	0.818898	0.858716	0.013196	0.578014	1.05063	0.393574	0.599255
REACTOME_GLYCOGEN_BREAKDOWN_GLYCOGENOLYSIS	0.727919	0.815842	0.832456	0.0438909	0.0871272	0.857157	0.636364	0.752072
REACTOME_STRIATED_MUSCLE_CONTRACTION	0.730531	0.748996	0.82997	0.0582774	0.00829661	0.592343	0.956522	0.937942
KEGG_GLYCOSAMINOGLYCAN_BIOSYNTHESIS_HEPARAN_SULFATE	0.73068	0.820359	0.8309	0.0667448	0.00306125	0.79564	0.730845	0.803961
KEGG_RNA_POLYMERASE	0.734886	0.771543	0.826431	0.0200316	0.443793	0.944424	0.50289	0.690132
REACTOME_DEGRADATION_OF_THE_EXTRACELLULAR_MATRIX	0.735643	0.71345	0.826534	0.0162923	0.52915	-0.873781	0.606122	0.868891
REACTOME_RNA_POLYMERASE_III_TRANSCRIPTION_INITIATION_FROM_TYPE_1_PROMOTER	0.740697	0.770751	0.820702	0.0486609	0.0482995	1.25443	0.245174	0.408636
REACTOME_TOLL_LIKE_RECEPTOR_9_TLR9_CASCADE	0.742028	0.886538	0.820052	0.0186017	0.252266	0.537115	0.992	0.962698
KEGG_ASCORBATE_AND_ALDARATE_METABOLISM	0.745352	0.77686	0.816504	0.0356272	0.272492	1.43293	0.119675	0.289397
REACTOME_TRIGLYCERIDE_CATABOLISM	0.745467	0.797244	0.817469	0.0849989	0.000226962	-0.678648	0.853755	0.918659
REACTOME_MAPK_TARGETS_NUCLEAR_EVENTS_MEDIATED_BY_MAP_KINASES	0.749539	0.824219	0.812831	0.00921404	0.668758	0.694912	0.855769	0.871002
REACTOME_SYNTHESIS_SECRETION_AND_INACTIVATION_OF_GLUCAGON_LIKE_PEPTIDE_1_GLP_1	0.752157	0.823045	0.810275	0.0441412	0.0246677	-0.713049	0.886051	0.89948
REACTOME_WNT5A_DEPENDENT_INTERNALIZATION_OF_FZD4	0.754774	0.772177	0.807651	0.0770142	0.00462196	1.25583	0.207243	0.408653
REACTOME_APOPTOTIC_EXECUTION_PHASE	0.760794	0.831703	0.800124	-0.0130594	0.455827	0.905724	0.580713	0.711286
KEGG_BASAL_TRANSCRIPTION_FACTORS	0.761588	0.777992	0.800011	0.0579943	0.00287145	1.35044	0.14902	0.342559
REACTOME_SPRY_REGULATION_OF_FGF_SIGNALING	0.761655	0.751503	0.801001	0.0540463	0.0530996	-0.743084	0.772727	0.884182
REACTOME_TOLL_LIKE_RECEPTOR_TLR1_TLR2_CASCADE	0.76695	0.83953	0.794343	0.0285262	0.0789011	-0.609682	0.972	0.948434
REACTOME_REGULATION_OF_TP53_ACTIVITY_THROUGH_METHYLATION	0.7712	0.816162	0.789152	-0.00732903	0.733593	-0.84618	0.638604	0.867303
REACTOME_PLATELET_HOMEOSTASIS	0.773192	0.800774	0.787265	0.046845	0.00293318	-0.602664	0.984466	0.951682
REACTOME_COOPERATION_OF_PDCL_PHLP1_AND_TRIC_CCT_IN_G_PROTEIN_BETA_FOLDING	0.774222	0.79572	0.786785	0.0562101	0.0016676	-0.883617	0.632937	0.867222
REACTOME_GAMMA_CARBOXYLATION_HYPUSINE_FORMATION_AND_ARYLSULFATASE_ACTIVATION	0.774953	0.78501	0.786688	0.0159036	0.439612	-0.792749	0.789366	0.862299
REACTOME_TGF_BETA_RECEPTOR_SIGNALING_ACTIVATES_SMADS	0.775097	0.758285	0.787555	0.0363828	0.0680515	0.870047	0.610568	0.738448
REACTOME_ACTIVATED_NOTCH1_TRANSMITS_SIGNAL_TO_THE_NUCLEUS	0.779683	0.792564	0.781675	0.0155524	0.428039	-1.10923	0.305835	0.874265
REACTOME_DISEASES_OF_METABOLISM	0.779875	0.817822	0.782396	0.00461303	0.734312	-0.784723	0.835616	0.865707
REACTOME_INCRETIN_SYNTHESIS_SECRETION_AND_INACTIVATION	0.780004	0.794239	0.78328	0.0543864	0.00376853	-0.640035	0.960825	0.935937
REACTOME_TRANSLATION	0.783049	0.727634	0.779751	0.00844535	0.733593	1.36778	0.247036	0.329717
KEGG_LINOLEIC_ACID_METABOLISM	0.786089	0.78	0.776119	0.0512842	0.011039	0.920566	0.584388	0.699762
REACTOME_SMAD2_SMAD3_SMAD4_HETEROTRIMER_REGULATES_TRANSCRIPTION	0.788003	0.762646	0.774221	0.0366998	0.0826872	0.769391	0.732932	0.814185
REACTOME_RESPIRATORY_ELECTRON_TRANSPORT_ATP_SYNTHESIS_BY_CHEMIOSMOTIC_COUPLING_AND_HEAT_PRODUCTION_BY_UNCOUPLING_PROTEINS	0.78855	0.682927	0.774445	0.0268737	0.356066	1.18548	0.36965	0.471356
REACTOME_O_LINKED_GLYCOSYLATION	0.788731	0.767396	0.77524	0.0205449	0.196093	-0.861886	0.651685	0.865937
REACTOME_PLATELET_AGGREGATION_PLUG_FORMATION	0.797518	0.759615	0.763007	0.0270727	0.185704	-0.887651	0.631478	0.87118
REACTOME_N_GLYCAN_TRIMMING_IN_THE_ER_AND_CALNEXIN_CALRETICULIN_CYCLE	0.79841	0.7357	0.762679	0.0438117	0.0453326	0.982115	0.429688	0.66443
REACTOME_PROTEIN_LOCALIZATION	0.799562	0.71	0.762004	0.00817447	0.725633	1.01295	0.441288	0.638088
REACTOME_SIGNALLING_TO_ERKS	0.799786	0.737452	0.762733	0.0685963	0.000286161	-0.658386	0.909836	0.931482
REACTOME_MISCELLANEOUS_TRANSPORT_AND_BINDING_EVENTS	0.800239	0.709205	0.76307	0.0322824	0.128142	0.61352	0.962733	0.933609
REACTOME_HIV_TRANSCRIPTION_ELONGATION	0.802452	0.703187	0.760739	0.0432163	0.0686782	1.04164	0.408818	0.60831
KEGG_LYSINE_DEGRADATION	0.804164	0.744048	0.759219	0.00220837	0.910235	1.20404	0.213018	0.454567
REACTOME_HEPARAN_SULFATE_HEPARIN_HS_GAG_METABOLISM	0.808945	0.709056	0.752571	0.0156914	0.407309	0.851948	0.684211	0.758099
REACTOME_ANTI_INFLAMMATORY_RESPONSE_FAVOURING_LEISHMANIA_PARASITE_INFECTION	0.811537	0.792564	0.749512	0.0312116	0.0208473	-0.812568	0.758265	0.874295
REACTOME_RUNX2_REGULATES_OSTEOBLAST_DIFFERENTIATION	0.812048	0.717602	0.749758	-0.0315681	0.16171	-1.06569	0.39265	0.885096
REACTOME_MAP2K_AND_MAPK_ACTIVATION	0.815431	0.739382	0.745462	0.01774	0.303646	-0.91277	0.573055	0.879912
KEGG_RIBOFLAVIN_METABOLISM	0.816971	0.706931	0.74403	0.0820008	0.000254575	1.245	0.197452	0.417814
REACTOME_ZBP1_DAI_MEDIATED_INDUCTION_OF_TYPE_I_IFNS	0.81703	0.691729	0.744973	0.0527806	0.0453326	-0.964411	0.517717	0.898353
KEGG_RIG_I_LIKE_RECEPTOR_SIGNALING_PATHWAY	0.817616	0.723735	0.745138	0.0556149	0.00154148	0.955347	0.521649	0.685224
REACTOME_RHO_GTPASES_ACTIVATE_ROCKS	0.818318	0.670808	0.745094	-0.00566934	0.849025	-0.974741	0.481328	0.905526
REACTOME_PEPTIDE_HORMONE_METABOLISM	0.818775	0.826804	0.745446	0.0477043	8.30931e-05	-0.940137	0.56262	0.879017
REACTOME_RHO_GTPASE_CYCLE	0.820551	0.697318	0.743571	0.0068197	0.72875	-0.713059	0.882122	0.90175
KEGG_OXIDATIVE_PHOSPHORYLATION	0.830661	0.632613	0.728229	0.054745	0.0472429	1.21109	0.338432	0.449244
REACTOME_PROCESSING_OF_SMDT1	0.831606	0.668663	0.72771	0.0734292	0.00480686	0.991972	0.453465	0.657278
REACTOME_HATS_ACETYLATE_HISTONES	0.836232	0.618677	0.721191	0.0451301	0.0765723	1.18572	0.306931	0.472129
REACTOME_NR1H2_AND_NR1H3_MEDIATED_SIGNALING	0.839595	0.71173	0.71687	0.00952089	0.5883	1.22918	0.189024	0.431041
REACTOME_DOWNREGULATION_OF_TGF_BETA_RECEPTOR_SIGNALING	0.839633	0.690141	0.717831	0.0477659	0.0160464	0.952144	0.503831	0.689381
REACTOME_NEGATIVE_REGULATION_OF_NMDA_RECEPTOR_MEDIATED_NEURONAL_TRANSMISSION	0.843177	0.665962	0.713151	0.0649124	0.00271136	-1.03913	0.394175	0.891095
REACTOME_MYOGENESIS	0.84433	0.68254	0.712312	0.0602342	0.00258527	-0.934944	0.536122	0.883488
REACTOME_YAP1_AND_WWTR1_TAZ_STIMULATED_GENE_EXPRESSION	0.846634	0.620202	0.709652	0.00608969	0.834541	0.612741	0.946392	0.93294
REACTOME_THE_CANONICAL_RETINOID_CYCLE_IN_RODS_TWILIGHT_VISION	0.849555	0.698795	0.705932	0.0603218	0.00164535	0.758221	0.867965	0.822919
KEGG_AXON_GUIDANCE	0.852634	0.664683	0.701915	0.0244757	0.132898	-1.01485	0.427746	0.888152
KEGG_SPLICEOSOME	0.852706	0.641026	0.702821	0.0503472	0.00948966	1.42682	0.18	0.293256
REACTOME_WNT_LIGAND_BIOGENESIS_AND_TRAFFICKING	0.854573	0.64959	0.700814	0.0320178	0.135713	-0.870581	0.643678	0.866442
REACTOME_SIGNALING_BY_HIPPO	0.855148	0.623967	0.700959	0.0426688	0.102055	0.658914	0.814371	0.899112
REACTOME_RNA_POLYMERASE_II_TRANSCRIBES_SNRNA_GENES	0.856209	0.672932	0.700193	0.0221954	0.202328	1.52308	0.0805501	0.257123
KEGG_RNA_DEGRADATION	0.85828	0.671206	0.697822	0.0520368	0.00459393	1.40154	0.142857	0.309926
REACTOME_SIGNALING_BY_TGF_BETA_RECEPTOR_COMPLEX	0.863435	0.678363	0.690435	0.0278315	0.0721372	0.934443	0.556886	0.692147
REACTOME_RHO_GTPASES_ACTIVATE_PAKS	0.865736	0.603814	0.687715	0.0516836	0.0595975	-0.871327	0.581967	0.867785
REACTOME_PHOSPHORYLATION_SITE_MUTANTS_OF_CTNNB1_ARE_NOT_TARGETED_TO_THE_PROTEASOME_BY_THE_DESTRUCTION_COMPLEX	0.866015	0.623742	0.688276	0.027595	0.379794	1.26237	0.22736	0.404394
REACTOME_NICOTINATE_METABOLISM	0.866131	0.640511	0.689118	-0.0238745	0.238973	-0.690592	0.913556	0.911555
REACTOME_A_TETRASACCHARIDE_LINKER_SEQUENCE_IS_REQUIRED_FOR_GAG_SYNTHESIS	0.867582	0.599214	0.687839	0.0313015	0.250804	1.07292	0.355731	0.581204
REACTOME_RESPIRATORY_ELECTRON_TRANSPORT	0.867663	0.587174	0.688717	0.0300354	0.319741	1.14389	0.415507	0.502544
REACTOME_MECP2_REGULATES_NEURONAL_RECEPTORS_AND_CHANNELS	0.868618	0.66805	0.688171	0.0483779	0.0202864	1.01197	0.430862	0.635943
REACTOME_CHONDROITIN_SULFATE_DERMATAN_SULFATE_METABOLISM	0.869033	0.587549	0.68848	0.0498014	0.054961	0.935259	0.551383	0.69444
REACTOME_G_ALPHA_Q_SIGNALLING_EVENTS	0.87478	0.661355	0.680193	0.047448	0.000780364	-0.713998	0.918489	0.902806
REACTOME_IRON_UPTAKE_AND_TRANSPORT	0.874951	0.602339	0.680936	0.0626992	0.00214867	-0.816054	0.743487	0.870894
REACTOME_INTEGRIN_CELL_SURFACE_INTERACTIONS	0.875109	0.539048	0.681674	0.0567234	0.0481264	0.659826	0.881423	0.899389
KEGG_INOSITOL_PHOSPHATE_METABOLISM	0.879573	0.649326	0.675448	0.0268123	0.071226	-0.781626	0.790566	0.865891
REACTOME_CRISTAE_FORMATION	0.882435	0.571705	0.671605	0.0857564	0.00597055	1.49224	0.137931	0.254908
REACTOME_DUAL_INCISION_IN_GG_NER	0.883247	0.619919	0.671157	0.0618947	0.00844128	1.16314	0.312883	0.48894
REACTOME_UPTAKE_AND_ACTIONS_OF_BACTERIAL_TOXINS	0.883438	0.618349	0.67183	0.0507849	0.00910839	-1.26654	0.140927	0.750224
HALLMARK_ADIPOGENESIS	0.886125	0.582178	0.668469	0.0127378	0.52082	0.804795	0.698	0.793616
REACTOME_MYD88_INDEPENDENT_TLR4_CASCADE	0.888165	0.640078	0.666131	0.0466957	0.00302068	0.558072	0.990272	0.952988
KEGG_SPHINGOLIPID_METABOLISM	0.889108	0.623984	0.665594	0.0426699	0.0117594	0.945227	0.550308	0.689997
REACTOME_BETA_CATENIN_PHOSPHORYLATION_CASCADE	0.889269	0.605159	0.666305	0.0231138	0.442248	0.99933	0.431002	0.648717
REACTOME_METABOLISM_OF_ANGIOTENSINOGEN_TO_ANGIOTENSINS	0.891929	0.606061	0.662929	0.0401182	0.104912	-0.977614	0.498155	0.906722
REACTOME_REGULATION_OF_GENE_EXPRESSION_IN_BETA_CELLS	0.892177	0.585417	0.663535	0.0447523	0.0539477	-0.955298	0.504854	0.896329
REACTOME_TP53_REGULATES_TRANSCRIPTION_OF_ADDITIONAL_CELL_CYCLE_GENES_WHOSE_EXACT_ROLE_IN_THE_P53_PATHWAY_REMAIN_UNCERTAIN	0.892941	0.59375	0.663346	0.025975	0.211388	0.973107	0.486653	0.675031
REACTOME_DEFECTIVE_B4GALT7_CAUSES_EDS_PROGEROID_TYPE	0.894606	0.578842	0.661545	0.0412365	0.175538	1.02034	0.401606	0.629639
REACTOME_TRANSCRIPTION_OF_THE_HIV_GENOME	0.897829	0.595785	0.657119	0.0568662	0.00226994	1.43957	0.12069	0.288339
REACTOME_EGR2_AND_SOX10_MEDIATED_INITIATION_OF_SCHWANN_CELL_MYELINATION	0.906963	0.6	0.64285	0.032806	0.129581	-1.08943	0.349705	0.868803
REACTOME_MRNA_SPLICING	0.909338	0.566731	0.639902	0.042963	0.0197867	1.63339	0.121569	0.190705
REACTOME_SIGNALING_BY_ERYTHROPOIETIN	0.911085	0.558095	0.637956	0.0808572	0.000591443	-0.770904	0.710938	0.861502
HALLMARK_FATTY_ACID_METABOLISM	0.913224	0.573441	0.635535	0.0115012	0.553904	1.11398	0.301255	0.537463
REACTOME_CARGO_CONCENTRATION_IN_THE_ER	0.916696	0.555992	0.630848	0.0719388	0.00104571	0.935787	0.535417	0.69606
REACTOME_THE_CITRIC_ACID_TCA_CYCLE_AND_RESPIRATORY_ELECTRON_TRANSPORT	0.917582	0.548255	0.630388	0.0452856	0.0610549	1.31275	0.236994	0.370685
REACTOME_KERATINIZATION	0.918268	0.571984	0.630222	0.0629899	0.00013073	0.880205	0.586279	0.730489
REACTOME_METABOLISM_OF_PORPHYRINS	0.919638	0.546693	0.628924	0.0938954	0.000148383	1.0073	0.432432	0.641517
REACTOME_VEGFR2_MEDIATED_CELL_PROLIFERATION	0.920981	0.568401	0.627765	0.0828954	8.3205e-05	0.864875	0.638075	0.745704
REACTOME_GPCR_LIGAND_BINDING	0.921571	0.582834	0.627796	0.0454434	0.000408594	-0.747046	0.897436	0.882941
KEGG_GNRH_SIGNALING_PATHWAY	0.922903	0.592742	0.626621	0.051211	2.29325e-05	-0.947592	0.538318	0.887831
REACTOME_FATTY_ACYL_COA_BIOSYNTHESIS	0.924295	0.554902	0.625218	0.0218164	0.240703	0.781688	0.812253	0.811683
REACTOME_RHO_GTPASES_ACTIVATE_CIT	0.924626	0.525458	0.625636	-0.035113	0.159533	-0.990903	0.449367	0.899881
REACTOME_TOLL_LIKE_RECEPTOR_4_TLR4_CASCADE	0.924787	0.571992	0.626344	0.0520825	0.00157577	-0.502338	1	0.976757
REACTOME_IKK_COMPLEX_RECRUITMENT_MEDIATED_BY_RIP1	0.925658	0.563953	0.625944	0.0953782	4.8173e-05	-0.77808	0.72561	0.864346
KEGG_PPAR_SIGNALING_PATHWAY	0.926105	0.549296	0.626199	0.0372018	0.0383295	0.772286	0.784836	0.818215
KEGG_PRION_DISEASES	0.92621	0.556622	0.627009	0.0482427	0.0142641	0.794748	0.718107	0.804052
REACTOME_RECEPTOR_TYPE_TYROSINE_PROTEIN_PHOSPHATASES	0.926525	0.565121	0.627431	0.0529318	0.0149112	-1.06045	0.379576	0.879239
REACTOME_GLYCOGEN_METABOLISM	0.926611	0.554902	0.62825	0.0688478	0.00152363	0.895777	0.585921	0.717944
KEGG_GLYCOSPHINGOLIPID_BIOSYNTHESIS_GANGLIO_SERIES	0.926668	0.549902	0.62912	0.0615937	0.0208851	-0.568373	0.98004	0.95411
KEGG_GLYCOSAMINOGLYCAN_BIOSYNTHESIS_KERATAN_SULFATE	0.927281	0.535714	0.629118	0.0823503	0.000352723	0.684011	0.893082	0.880937
HALLMARK_HEDGEHOG_SIGNALING	0.929639	0.521739	0.62601	0.0187638	0.425358	0.686451	0.908722	0.879421
REACTOME_TGF_BETA_RECEPTOR_SIGNALING_IN_EMT_EPITHELIAL_TO_MESENCHYMAL_TRANSITION	0.930396	0.54224	0.625793	0.0638874	0.00528765	-0.932476	0.519928	0.87851
HALLMARK_APICAL_JUNCTION	0.93066	0.543086	0.626367	0.0356297	0.0560221	-0.861775	0.623016	0.863432
REACTOME_TRIGLYCERIDE_METABOLISM	0.932242	0.524851	0.624752	0.0882359	1.60951e-05	0.7129	0.831395	0.86294
REACTOME_GLYCOSPHINGOLIPID_METABOLISM	0.933734	0.536399	0.623072	0.049848	0.0142641	0.881364	0.623457	0.729791
KEGG_MELANOGENESIS	0.936355	0.573964	0.619596	0.0495856	0.000301058	-0.789209	0.803809	0.865591
REACTOME_MITOCHONDRIAL_BIOGENESIS	0.937211	0.547389	0.619161	0.0470793	0.00321083	1.45478	0.0859375	0.277955
REACTOME_COPII_MEDIATED_VESICLE_TRANSPORT	0.94121	0.511022	0.613293	0.0624957	0.000905419	1.04088	0.409091	0.608365
REACTOME_CHROMATIN_MODIFYING_ENZYMES	0.942353	0.522505	0.612405	0.0325314	0.0884595	1.31309	0.196819	0.371329
REACTOME_AUTOPHAGY	0.943025	0.549708	0.612311	0.0435616	0.00686606	-0.799218	0.701493	0.864045
KEGG_OTHER_GLYCAN_DEGRADATION	0.943342	0.516441	0.612756	0.0680447	0.0207029	0.770566	0.725234	0.817149
KEGG_ASTHMA	0.945753	0.49899	0.609687	0.12243	0.000891648	0.860393	0.602911	0.750544
REACTOME_COLLAGEN_FORMATION	0.946104	0.493124	0.610097	0.0808811	0.00778795	0.566031	0.936047	0.951003
REACTOME_TRNA_MODIFICATION_IN_THE_NUCLEUS_AND_CYTOSOL	0.948572	0.508704	0.607207	0.048608	0.0314099	0.78855	0.745098	0.808655
REACTOME_CITRIC_ACID_CYCLE_TCA_CYCLE	0.948832	0.51277	0.607818	0.116332	9.4729e-05	1.20006	0.276342	0.457311
REACTOME_NOTCH3_INTRACELLULAR_DOMAIN_REGULATES_TRANSCRIPTION	0.950778	0.510121	0.605719	0.027088	0.266981	0.918936	0.572917	0.697667
KEGG_INSULIN_SIGNALING_PATHWAY	0.951249	0.537525	0.605853	0.031243	0.00735521	-1.03552	0.375984	0.890962
KEGG_GLYCOSAMINOGLYCAN_BIOSYNTHESIS_CHONDROITIN_SULFATE	0.952203	0.51434	0.605207	0.107573	0.00031411	1.01247	0.447525	0.636315
KEGG_CALCIUM_SIGNALING_PATHWAY	0.952605	0.50503	0.605524	0.0247882	0.0598205	-0.82869	0.747148	0.882656
KEGG_BASE_EXCISION_REPAIR	0.953716	0.502846	0.604644	0.0767422	0.00258527	0.923653	0.561265	0.699539
REACTOME_ION_CHANNEL_TRANSPORT	0.953932	0.548857	0.605256	0.0353238	0.000785791	-0.99604	0.466926	0.908264
REACTOME_HSP90_CHAPERONE_CYCLE_FOR_STEROID_HORMONE_RECEPTORS_SHR	0.954631	0.511719	0.605055	0.0672099	0.00189421	-1.08707	0.334669	0.869638
KEGG_SNARE_INTERACTIONS_IN_VESICULAR_TRANSPORT	0.955332	0.498054	0.604869	0.0445831	0.014245	0.777133	0.762548	0.815974
REACTOME_CHONDROITIN_SULFATE_BIOSYNTHESIS	0.956913	0.490272	0.603222	0.126915	6.37574e-05	0.951157	0.5	0.689799
REACTOME_TRANSFERRIN_ENDOCYTOSIS_AND_RECYCLING	0.957577	0.485549	0.603177	0.0865608	0.000435987	0.821299	0.722555	0.781507
REACTOME_MRNA_DECAY_BY_5_TO_3_EXORIBONUCLEASE	0.957945	0.524462	0.603587	0.0722222	0.00545876	1.16553	0.282306	0.487315
REACTOME_SEMA4D_IN_SEMAPHORIN_SIGNALING	0.958525	0.490909	0.603571	0.00903885	0.725633	1.04928	0.384615	0.598901
REACTOME_COLLAGEN_BIOSYNTHESIS_AND_MODIFYING_ENZYMES	0.959121	0.475904	0.603611	0.0774724	0.0137277	-0.619701	0.87037	0.94263
REACTOME_VEGFR2_MEDIATED_VASCULAR_PERMEABILITY	0.959127	0.500971	0.604586	0.0125288	0.54249	0.605182	0.948718	0.933574
REACTOME_GRB2_EVENTS_IN_ERBB2_SIGNALING	0.960559	0.506024	0.603045	0.129492	7.56949e-09	0.925632	0.552268	0.700957
KEGG_ADHERENS_JUNCTION	0.960834	0.492157	0.60356	0.0389917	0.034706	0.912567	0.560976	0.702485
REACTOME_HYALURONAN_METABOLISM	0.961009	0.504744	0.604248	0.071197	0.00266619	0.965655	0.490798	0.68153
REACTOME_TRAF6_MEDIATED_INDUCTION_OF_TAK1_COMPLEX_WITHIN_TLR4_COMPLEX	0.963112	0.5	0.601684	0.0874959	0.000889294	-0.422423	0.995902	0.991888
REACTOME_FCERI_MEDIATED_CA_2_MOBILIZATION	0.963167	0.498062	0.602595	0.0707523	0.00602583	0.788685	0.672691	0.809664
REACTOME_E3_UBIQUITIN_LIGASES_UBIQUITINATE_TARGET_PROTEINS	0.964646	0.496198	0.601072	0.0972677	0.000433744	1.51025	0.104743	0.259659
REACTOME_NEGATIVE_REGULATION_OF_TCF_DEPENDENT_SIGNALING_BY_WNT_LIGAND_ANTAGONISTS	0.965285	0.510638	0.600985	-0.000893353	0.971034	0.76888	0.788732	0.813773
REACTOME_ACTIVATION_OF_NMDA_RECEPTORS_AND_POSTSYNAPTIC_EVENTS	0.968128	0.498008	0.597266	0.0823555	6.28289e-08	-1.34211	0.0618763	0.697113
REACTOME_PHASE_II_CONJUGATION_OF_COMPOUNDS	0.971009	0.486486	0.593413	-0.00201573	0.898561	1.29264	0.134172	0.380593
REACTOME_PHOSPHOLIPASE_C_MEDIATED_CASCADE_FGFR4	0.971938	0.46856	0.592805	-0.01727	0.4892	-1.27898	0.186508	0.777914
REACTOME_DISEASES_OF_GLYCOSYLATION	0.972296	0.468627	0.593154	0.0292063	0.106971	-0.71256	0.84585	0.897814
HALLMARK_APOPTOSIS	0.97491	0.479675	0.589569	0.00966576	0.597725	0.817739	0.698152	0.78584
REACTOME_SYNTHESIS_OF_IP3_AND_IP4_IN_THE_CYTOSOL	0.978439	0.464491	0.584696	0.0612759	0.0020854	-1.16546	0.282908	0.845213
KEGG_ERBB_SIGNALING_PATHWAY	0.981856	0.454918	0.58	0.0458614	0.000982912	0.735977	0.875494	0.842202
KEGG_PARKINSONS_DISEASE	0.982798	0.473477	0.579505	0.0731352	0.00293318	1.30821	0.254789	0.372845
REACTOME_SIGNALING_BY_WNT_IN_CANCER	0.984545	0.458586	0.577516	0.0250317	0.239033	1.22513	0.199588	0.435098
REACTOME_MITOCHONDRIAL_CALCIUM_ION_TRANSPORT	0.985501	0.470472	0.576914	0.0797196	0.00082102	0.957119	0.499037	0.684716
REACTOME_REGULATION_OF_PYRUVATE_DEHYDROGENASE_PDH_COMPLEX	0.985637	0.45929	0.577665	0.0336554	0.159422	1.18781	0.252427	0.472243
REACTOME_EPHA_MEDIATED_GROWTH_CONE_COLLAPSE	0.98655	0.445808	0.577183	0.062176	0.00329361	-0.718976	0.895238	0.898816
REACTOME_PHASE_4_RESTING_MEMBRANE_POTENTIAL	0.9887	0.453668	0.5746	0.0200189	0.400707	-0.674686	0.92437	0.91854
REACTOME_NEGATIVE_REGULATION_OF_MAPK_PATHWAY	0.990262	0.440313	0.57291	0.0932425	2.90174e-05	1.13158	0.311203	0.517908
KEGG_RENAL_CELL_CARCINOMA	0.993014	0.482618	0.569256	0.0565122	0.00109117	0.785707	0.750515	0.809424
REACTOME_CLATHRIN_MEDIATED_ENDOCYTOSIS	0.993266	0.451745	0.569838	0.0539037	2.74008e-05	-0.887675	0.606719	0.874093
REACTOME_REGULATION_OF_GENE_EXPRESSION_IN_LATE_STAGE_BRANCHING_MORPHOGENESIS_PANCREATIC_BUD_PRECURSOR_CELLS	0.993948	0.453629	0.569616	0.0364894	0.0988188	0.498361	0.99187	0.974713
REACTOME_COLLAGEN_DEGRADATION	0.99679	0.442	0.565855	0.0773789	0.011171	0.759192	0.750988	0.822772
KEGG_PHOSPHATIDYLINOSITOL_SIGNALING_SYSTEM	1.00179	0.428295	0.558649	0.0358091	0.0125909	-0.689106	0.925094	0.911074
REACTOME_TRANS_GOLGI_NETWORK_VESICLE_BUDDING	1.0018	0.42243	0.559593	0.0530593	0.000780364	1.08892	0.354086	0.564367
REACTOME_RAF_INDEPENDENT_MAPK1_3_ACTIVATION	1.00192	0.430862	0.560338	0.120211	7.78701e-07	1.03194	0.416834	0.614818
REACTOME_PROCESSING_OF_CAPPED_INTRON_CONTAINING_PRE_MRNA	1.00502	0.44	0.556376	0.0606071	0.000743636	1.76595	0.060241	0.115015
REACTOME_SYNTHESIS_SECRETION_AND_DEACYLATION_OF_GHRELIN	1.00508	0.465696	0.557256	0.084258	0.000126583	-0.628036	0.926295	0.942406
REACTOME_RESOLUTION_OF_ABASIC_SITES_AP_SITES	1.00599	0.448898	0.556756	0.110016	5.28211e-05	1.15933	0.346614	0.489602
REACTOME_ANTIGEN_ACTIVATES_B_CELL_RECEPTOR_BCR_LEADING_TO_GENERATION_OF_SECOND_MESSENGERS	1.0118	0.448743	0.548303	0.0935203	0.00235318	0.711205	0.755274	0.863741
REACTOME_METABOLISM_OF_WATER_SOLUBLE_VITAMINS_AND_COFACTORS	1.01259	0.427746	0.547938	-0.00229888	0.855378	0.850665	0.758547	0.759077
REACTOME_TRANSCRIPTIONAL_ACTIVATION_OF_MITOCHONDRIAL_BIOGENESIS	1.0126	0.424242	0.548871	0.0232599	0.133684	0.967579	0.512821	0.679617
REACTOME_ABORTIVE_ELONGATION_OF_HIV_1_TRANSCRIPT_IN_THE_ABSENCE_OF_TAT	1.01293	0.450485	0.549223	0.0800432	0.0017611	1.12868	0.354286	0.520099
REACTOME_REGULATION_OF_HSF1_MEDIATED_HEAT_SHOCK_RESPONSE	1.01547	0.412698	0.545924	0.0358661	0.0311155	0.825173	0.638462	0.778768
REACTOME_CLASS_A_1_RHODOPSIN_LIKE_RECEPTORS	1.01917	0.402778	0.540846	0.0722728	1.25505e-06	0.683446	0.948347	0.880414
KEGG_HUNTINGTONS_DISEASE	1.02038	0.404255	0.539962	0.0616012	0.00133475	1.27442	0.239006	0.39517
REACTOME_INTERLEUKIN_7_SIGNALING	1.02227	0.412826	0.537858	0.0343087	0.136148	0.890529	0.578616	0.720898
REACTOME_CELLULAR_RESPONSE_TO_HEAT_STRESS	1.02616	0.434866	0.532639	0.0368016	0.0236645	0.884244	0.583815	0.72859
REACTOME_ACTIVATION_OF_MATRIX_METALLOPROTEINASES	1.02671	0.40873	0.532752	0.0364849	0.185684	-0.71942	0.827655	0.90058
REACTOME_FCGR3A_MEDIATED_IL10_SYNTHESIS	1.02751	0.419729	0.53243	0.0759727	0.000411952	-0.777274	0.727447	0.858665
HALLMARK_OXIDATIVE_PHOSPHORYLATION	1.02867	0.400794	0.531332	0.0784806	0.00226994	1.32269	0.254403	0.363451
KEGG_SELENOAMINO_ACID_METABOLISM	1.02903	0.407186	0.531709	0.0247512	0.274379	0.940037	0.520958	0.696471
KEGG_DORSO_VENTRAL_AXIS_FORMATION	1.02965	0.415323	0.531729	0.0953219	4.38606e-06	0.574685	0.957143	0.94702
REACTOME_PEPTIDE_LIGAND_BINDING_RECEPTORS	1.03197	0.383817	0.528809	0.0638776	7.53398e-05	0.768344	0.815678	0.813311
HALLMARK_TNFA_SIGNALING_VIA_NFKB	1.03418	0.413519	0.526181	0.0828572	0.00203516	0.770044	0.687898	0.816759
KEGG_NEUROTROPHIN_SIGNALING_PATHWAY	1.03514	0.378431	0.525565	0.0468428	0.000991779	-1.35883	0.0878906	0.704018
REACTOME_FERTILIZATION	1.03609	0.412134	0.524928	0.0259795	0.152322	0.979287	0.497041	0.666854
REACTOME_TERMINATION_OF_TRANSLESION_DNA_SYNTHESIS	1.03633	0.405941	0.525488	0.0942225	1.82961e-05	1.25947	0.227364	0.40757
REACTOME_CELL_EXTRACELLULAR_MATRIX_INTERACTIONS	1.03794	0.455645	0.523806	0.120385	0.000749019	0.564054	0.895257	0.950925
KEGG_PROSTATE_CANCER	1.03982	0.39798	0.521775	0.0286585	0.0308816	0.920078	0.557312	0.698199
REACTOME_RRNA_MODIFICATION_IN_THE_NUCLEUS_AND_CYTOSOL	1.04212	0.43222	0.519124	0.0875231	0.000752703	1.55973	0.12334	0.231682
REACTOME_ACTIVATION_OF_AMPK_DOWNSTREAM_OF_NMDARS	1.04233	0.422397	0.519717	0.112622	1.55211e-06	-1.23833	0.209901	0.758262
KEGG_PURINE_METABOLISM	1.04293	0.390716	0.519789	0.0426317	0.000540844	1.02804	0.384774	0.620302
KEGG_VEGF_SIGNALING_PATHWAY	1.04448	0.384615	0.518413	0.0681165	5.93009e-06	0.849408	0.681818	0.758706
REACTOME_PRE_NOTCH_PROCESSING_IN_GOLGI	1.04489	0.402256	0.518698	0.0870744	0.000889633	-0.863703	0.63253	0.86807
REACTOME_G_ALPHA_I_SIGNALLING_EVENTS	1.04583	0.352	0.518007	0.0506961	1.10612e-05	0.784397	0.855967	0.808941
REACTOME_SEMA4D_INDUCED_CELL_MIGRATION_AND_GROWTH_CONE_COLLAPSE	1.04923	0.389899	0.513626	0.0093656	0.723706	0.9556	0.476562	0.686051
REACTOME_TELOMERE_EXTENSION_BY_TELOMERASE	1.04943	0.388119	0.514248	0.115183	8.00863e-06	1.1416	0.33908	0.505096
KEGG_APOPTOSIS	1.0515	0.359023	0.51186	0.0835833	1.97742e-06	0.904053	0.572614	0.711532
KEGG_PATHWAYS_IN_CANCER	1.05202	0.353516	0.511993	0.0231729	0.0658589	-0.893026	0.605941	0.878557
REACTOME_DISEASES_ASSOCIATED_WITH_N_GLYCOSYLATION_OF_PROTEINS	1.05345	0.407692	0.510623	0.0555705	0.0530917	1.24628	0.273642	0.416877
REACTOME_PIWI_INTERACTING_RNA_PIRNA_BIOGENESIS	1.0536	0.384279	0.511265	0.067969	0.00032671	1.18415	0.224359	0.471241
REACTOME_METABOLISM_OF_AMINO_ACIDS_AND_DERIVATIVES	1.0548	0.372549	0.510311	0.0125955	0.454254	1.37838	0.0973631	0.324721
REACTOME_OVARIAN_TUMOR_DOMAIN_PROTEASES	1.05541	0.396887	0.510327	0.0672264	0.000247676	0.894579	0.582834	0.71756
KEGG_GLYCEROLIPID_METABOLISM	1.05638	0.368644	0.509639	0.047664	0.00259855	0.831778	0.77732	0.774461
REACTOME_COPI_MEDIATED_ANTEROGRADE_TRANSPORT	1.05786	0.360947	0.508156	0.0659032	0.000591443	-1.10069	0.325773	0.875521
REACTOME_INTEGRIN_SIGNALING	1.05846	0.375494	0.508251	0.0816729	0.00019891	0.769782	0.790021	0.815961
REACTOME_ANTIGEN_PROCESSING_UBIQUITINATION_PROTEASOME_DEGRADATION	1.05981	0.355469	0.507026	0.0392313	0.0024942	1.23937	0.176842	0.419976
REACTOME_GLYCOSAMINOGLYCAN_METABOLISM	1.06362	0.363636	0.50205	0.06844	0.000426508	0.895158	0.587174	0.717753
KEGG_FC_EPSILON_RI_SIGNALING_PATHWAY	1.06568	0.356589	0.499717	0.0777927	4.28896e-06	0.854663	0.647658	0.754814
REACTOME_NOTCH3_ACTIVATION_AND_TRANSMISSION_OF_SIGNAL_TO_THE_NUCLEUS	1.06583	0.34898	0.500401	0.0149885	0.478456	-1.46731	0.0780287	0.687256
REACTOME_EICOSANOID_LIGAND_BINDING_RECEPTORS	1.06659	0.375	0.500128	0.0667752	0.0320922	-0.941796	0.561538	0.885933
REACTOME_SIGNALING_BY_NOTCH3	1.06864	0.327553	0.49787	0.0187951	0.295375	-1.03337	0.394059	0.887155
REACTOME_REGULATION_OF_MECP2_EXPRESSION_AND_ACTIVITY	1.07224	0.375502	0.493182	-0.0449864	0.0315521	1.42084	0.104536	0.292415
KEGG_TYROSINE_METABOLISM	1.07272	0.358	0.493313	0.0507468	0.00860461	1.01676	0.429769	0.634169
REACTOME_RECYCLING_OF_BILE_ACIDS_AND_SALTS	1.07447	0.34902	0.491478	0.0803458	0.00137684	1.05514	0.364211	0.596613
KEGG_SMALL_CELL_LUNG_CANCER	1.07571	0.364865	0.490474	0.00686091	0.669917	0.900148	0.598	0.716655
KEGG_PHENYLALANINE_METABOLISM	1.07586	0.352031	0.491181	0.0897938	7.41743e-05	0.990622	0.476578	0.658369
REACTOME_N_GLYCAN_ANTENNAE_ELONGATION_IN_THE_MEDIAL_TRANS_GOLGI	1.07625	0.334661	0.491522	0.0473561	0.00692771	-1.0231	0.414317	0.889959
REACTOME_LEISHMANIA_INFECTION	1.07735	0.330258	0.490682	0.0560909	2.85125e-05	-0.777576	0.781746	0.86279
REACTOME_DOWNSTREAM_SIGNAL_TRANSDUCTION	1.07776	0.361377	0.491006	0.112881	3.22506e-07	0.923266	0.543967	0.698952
KEGG_PROTEIN_EXPORT	1.07884	0.387033	0.490321	0.109342	0.000286161	1.30199	0.222011	0.376566
REACTOME_REGULATION_OF_INNATE_IMMUNE_RESPONSES_TO_CYTOSOLIC_DNA	1.08084	0.347992	0.488166	0.0916665	0.000645568	1.02318	0.434959	0.627317
REACTOME_CARBOXYTERMINAL_POST_TRANSLATIONAL_MODIFICATIONS_OF_TUBULIN	1.08174	0.365904	0.487578	0.0385614	0.0373019	-1.34145	0.111554	0.683746
KEGG_JAK_STAT_SIGNALING_PATHWAY	1.08188	0.315895	0.488272	0.0656548	0.000145745	0.705575	0.792531	0.866812
REACTOME_KERATAN_SULFATE_KERATIN_METABOLISM	1.08194	0.353877	0.489083	0.0691609	0.0014508	-0.892358	0.579158	0.876865
REACTOME_ERK_MAPK_TARGETS	1.083	0.357708	0.488409	0.0824059	0.000366126	1.07208	0.386847	0.581323
REACTOME_CONSTITUTIVE_SIGNALING_BY_EGFRVIII	1.08338	0.336714	0.488799	0.154799	1.36409e-11	1.33339	0.16699	0.355552
REACTOME_COPI_INDEPENDENT_GOLGI_TO_ER_RETROGRADE_TRAFFIC	1.08358	0.343689	0.489434	0.104441	6.58906e-07	-0.901052	0.596774	0.887685
HALLMARK_HYPOXIA	1.08487	0.342	0.488243	0.0559117	0.00318266	0.926713	0.54375	0.70165
REACTOME_SUMOYLATION_OF_DNA_METHYLATION_PROTEINS	1.08543	0.349904	0.488331	0.102306	9.75766e-06	1.47942	0.0891473	0.264194
REACTOME_TRANSLOCATION_OF_SLC2A4_GLUT4_TO_THE_PLASMA_MEMBRANE	1.08658	0.326572	0.487446	0.0613655	5.01959e-05	-1.02725	0.405242	0.888788
REACTOME_GAP_FILLING_DNA_REPAIR_SYNTHESIS_AND_LIGATION_IN_GG_NER	1.0896	0.395062	0.483632	0.138508	2.50772e-07	1.38873	0.155602	0.317069
REACTOME_GLYCOGEN_SYNTHESIS	1.09015	0.369478	0.483694	0.121258	4.75203e-06	0.934457	0.538462	0.693336
REACTOME_PYRUVATE_METABOLISM_AND_CITRIC_ACID_TCA_CYCLE	1.09038	0.330661	0.484274	0.0882648	9.78113e-06	1.33237	0.12749	0.355948
REACTOME_GOLGI_ASSOCIATED_VESICLE_BIOGENESIS	1.09062	0.325048	0.484894	0.0643059	6.61211e-05	1.11677	0.334623	0.535206
REACTOME_TAK1_ACTIVATES_NFKB_BY_PHOSPHORYLATION_AND_ACTIVATION_OF_IKKS_COMPLEX	1.09233	0.332016	0.483073	0.109688	3.46848e-09	0.60932	0.961538	0.934229
HALLMARK_PROTEIN_SECRETION	1.09365	0.340551	0.481978	0.0640733	0.000669397	1.17374	0.323471	0.477328
REACTOME_CYTOSOLIC_SULFONATION_OF_SMALL_MOLECULES	1.09486	0.359404	0.481047	0.0742757	0.000370987	1.45649	0.0494845	0.276726
REACTOME_TRANSPORT_TO_THE_GOLGI_AND_SUBSEQUENT_MODIFICATION	1.09514	0.326772	0.481574	0.0682719	2.64499e-05	-0.959841	0.5	0.893753
KEGG_LONG_TERM_POTENTIATION	1.09516	0.336714	0.482494	0.0767059	6.69486e-07	-0.862765	0.697318	0.866997
REACTOME_NUCLEOTIDE_LIKE_PURINERGIC_RECEPTORS	1.09557	0.356	0.482808	0.146681	3.4508e-07	0.808433	0.693609	0.79053
REACTOME_IRE1ALPHA_ACTIVATES_CHAPERONES	1.09673	0.346154	0.481986	0.11583	1.71107e-06	1.04018	0.390533	0.60833
REACTOME_HDACS_DEACETYLATE_HISTONES	1.09812	0.399232	0.480674	0.118112	0.000275656	1.3739	0.182004	0.324275
REACTOME_TIE2_SIGNALING	1.09865	0.332692	0.480772	0.113571	1.08838e-07	1.06009	0.378723	0.593191
REACTOME_SIGNALLING_TO_RAS	1.10088	0.346303	0.478323	0.136428	2.39791e-09	0.536467	0.953846	0.961719
REACTOME_MISMATCH_REPAIR	1.1009	0.359596	0.479237	0.105019	0.000381002	1.45345	0.114053	0.276151
REACTOME_ANCHORING_OF_THE_BASAL_BODY_TO_THE_PLASMA_MEMBRANE	1.10305	0.318618	0.476634	0.0297214	0.113316	0.81263	0.655238	0.786415
REACTOME_MICRORNA_MIRNA_BIOGENESIS	1.10316	0.324	0.477384	0.0587686	0.00828251	1.46483	0.111328	0.270037
REACTOME_LISTERIA_MONOCYTOGENES_ENTRY_INTO_HOST_CELLS	1.10358	0.330677	0.477616	0.106068	2.72536e-08	1.73674	0.0186722	0.12493
KEGG_VIRAL_MYOCARDITIS	1.10576	0.35	0.475065	0.122456	6.75169e-06	0.773495	0.706383	0.817661
KEGG_GLYOXYLATE_AND_DICARBOXYLATE_METABOLISM	1.11007	0.303393	0.469306	0.0783334	0.00165038	1.40455	0.109434	0.307897
REACTOME_HS_GAG_BIOSYNTHESIS	1.11357	0.3125	0.464881	0.0847636	4.8866e-05	0.989885	0.478958	0.657164
REACTOME_ER_TO_GOLGI_ANTEROGRADE_TRANSPORT	1.11661	0.294922	0.460968	0.0751034	2.08144e-05	-0.9287	0.529175	0.869713
REACTOME_ANTIGEN_PRESENTATION_FOLDING_ASSEMBLY_AND_PEPTIDE_LOADING_OF_CLASS_I_MHC	1.11777	0.383877	0.460037	0.143251	3.39552e-05	1.49239	0.121901	0.256001
REACTOME_INTERLEUKIN_4_AND_INTERLEUKIN_13_SIGNALING	1.12032	0.318898	0.456923	0.092189	7.23537e-05	0.821432	0.664622	0.782477
REACTOME_TP53_REGULATES_TRANSCRIPTION_OF_DNA_REPAIR_GENES	1.12116	0.327553	0.456533	0.0756342	9.4729e-05	1.25618	0.217822	0.410305
REACTOME_HIV_ELONGATION_ARREST_AND_RECOVERY	1.12362	0.33	0.453643	0.0981067	1.83236e-05	1.33157	0.206628	0.354969
REACTOME_INTERFERON_SIGNALING	1.12447	0.320463	0.453257	0.10925	1.55205e-06	1.219	0.266525	0.441095
REACTOME_ACTIVATION_OF_IRF3_IRF7_MEDIATED_BY_TBK1_IKK_EPSILON	1.12546	0.313953	0.452556	0.102769	9.56316e-05	0.398194	0.997976	0.994752
REACTOME_CD28_DEPENDENT_PI3K_AKT_SIGNALING	1.12606	0.305155	0.452564	0.0836421	0.000115803	1.14975	0.301688	0.497817
REACTOME_NEDDYLATION	1.12719	0.284926	0.451755	0.0400402	0.00893091	1.2103	0.158215	0.449287
REACTOME_SIGNALING_BY_VEGF	1.1277	0.297456	0.451868	0.0679653	8.71689e-05	0.798081	0.699187	0.801525
REACTOME_PROCESSING_OF_INTRONLESS_PRE_MRNAS	1.12941	0.278226	0.450192	0.074434	0.00176497	1.53101	0.102616	0.25303
KEGG_REGULATION_OF_ACTIN_CYTOSKELETON	1.13011	0.297352	0.45006	0.0790291	1.81568e-07	-0.816671	0.72179	0.877466
REACTOME_BINDING_AND_UPTAKE_OF_LIGANDS_BY_SCAVENGER_RECEPTORS	1.13081	0.339357	0.449871	0.10056	0.000229668	-0.819033	0.68906	0.875995
KEGG_ARGININE_AND_PROLINE_METABOLISM	1.13132	0.288538	0.45006	0.0294571	0.113417	0.982691	0.484536	0.664628
KEGG_MATURITY_ONSET_DIABETES_OF_THE_YOUNG	1.13198	0.320408	0.450033	0.116015	1.02609e-06	-0.797907	0.792079	0.863737
REACTOME_SIGNALING_BY_ERBB2	1.13232	0.274354	0.450473	0.0856045	1.37223e-08	1.24197	0.191781	0.419129
REACTOME_KERATAN_SULFATE_BIOSYNTHESIS	1.13294	0.325349	0.450398	0.0874551	7.58275e-05	-0.841861	0.660606	0.867019
HALLMARK_KRAS_SIGNALING_UP	1.13598	0.29572	0.446652	0.0770359	0.000190073	0.714616	0.839034	0.861964
REACTOME_REGULATION_OF_TP53_EXPRESSION_AND_DEGRADATION	1.13956	0.274854	0.44181	0.0812499	9.53737e-06	1.49334	0.0582329	0.255824
KEGG_RENIN_ANGIOTENSIN_SYSTEM	1.13992	0.280318	0.442165	0.0174264	0.480062	-1.07363	0.368015	0.884282
REACTOME_DARPP_32_EVENTS	1.14049	0.294896	0.442206	0.100756	4.53783e-05	0.998955	0.454545	0.648198
KEGG_B_CELL_RECEPTOR_SIGNALING_PATHWAY	1.1442	0.302144	0.437592	0.101679	1.17522e-05	0.844194	0.636743	0.763177
KEGG_CHEMOKINE_SIGNALING_PATHWAY	1.14435	0.289017	0.438305	0.0915117	8.57876e-06	0.97049	0.503198	0.675777
REACTOME_RIPK1_MEDIATED_REGULATED_NECROSIS	1.14807	0.329854	0.433638	0.129162	6.90722e-06	1.18152	0.291498	0.474163
REACTOME_NUCLEOBASE_BIOSYNTHESIS	1.14986	0.324597	0.431761	0.175948	1.81136e-09	1.39462	0.138672	0.311704
KEGG_PORPHYRIN_AND_CHLOROPHYLL_METABOLISM	1.15065	0.300395	0.43148	0.10778	2.01924e-05	1.56661	0.0539419	0.231336
REACTOME_CRMPS_IN_SEMA3A_SIGNALING	1.15092	0.32613	0.432024	0.139362	5.3067e-06	0.709733	0.830303	0.86426
KEGG_MTOR_SIGNALING_PATHWAY	1.15234	0.235178	0.430711	0.0564627	0.000190073	0.962519	0.518443	0.678097
REACTOME_FLT3_SIGNALING	1.1529	0.207031	0.430879	0.0661	6.78669e-09	-0.989048	0.481188	0.896166
REACTOME_PROTEIN_FOLDING	1.15691	0.23619	0.425633	0.0995105	2.10192e-09	0.876482	0.656	0.729406
HALLMARK_ANDROGEN_RESPONSE	1.15814	0.249471	0.424723	0.0661822	2.94698e-05	1.17777	0.268839	0.475606
KEGG_DRUG_METABOLISM_OTHER_ENZYMES	1.1583	0.266145	0.425425	0.093888	5.13709e-07	1.03765	0.407555	0.6101
REACTOME_SEMAPHORIN_INTERACTIONS	1.15876	0.294479	0.425616	0.0927611	3.53975e-05	0.833496	0.65121	0.773069
KEGG_LYSOSOME	1.16086	0.278626	0.423453	0.0986402	2.2288e-06	1.06909	0.374486	0.582842
REACTOME_DISEASES_OF_SIGNAL_TRANSDUCTION_BY_GROWTH_FACTOR_RECEPTORS_AND_SECOND_MESSENGERS	1.16148	0.175337	0.42349	0.0401307	5.69933e-05	1.05428	0.347023	0.596837
REACTOME_NUCLEOTIDE_BINDING_DOMAIN_LEUCINE_RICH_REPEAT_CONTAINING_RECEPTOR_NLR_SIGNALING_PATHWAYS	1.16272	0.268797	0.422479	0.132313	1.39168e-11	0.716212	0.762678	0.861172
REACTOME_TERMINATION_OF_O_GLYCAN_BIOSYNTHESIS	1.16322	0.265226	0.422633	0.112832	1.4138e-07	0.815182	0.737668	0.786149
KEGG_ABC_TRANSPORTERS	1.1634	0.227642	0.423276	0.0762409	2.00942e-07	1.02065	0.421286	0.630357
REACTOME_SPHINGOLIPID_METABOLISM	1.1638	0.213573	0.423508	0.073368	1.73266e-06	1.27002	0.162602	0.397408
REACTOME_METAL_ION_SLC_TRANSPORTERS	1.16487	0.272549	0.422828	0.126166	2.7175e-08	0.899031	0.599606	0.717308
REACTOME_SIGNALING_BY_EGFR_IN_CANCER	1.16718	0.269076	0.420354	0.141086	4.88005e-12	1.0969	0.380762	0.555819
REACTOME_EGFR_DOWNREGULATION	1.16912	0.24109	0.41835	0.109448	2.46391e-09	0.994996	0.467456	0.653403
KEGG_MISMATCH_REPAIR	1.16962	0.297521	0.418486	0.132248	2.65637e-06	1.61614	0.0587045	0.197398
REACTOME_STING_MEDIATED_INDUCTION_OF_HOST_IMMUNE_RESPONSES	1.16978	0.267857	0.41917	0.124208	2.24757e-07	0.846819	0.640167	0.760323
REACTOME_FORMATION_OF_THE_BETA_CATENIN_TCF_TRANSACTIVATING_COMPLEX	1.171	0.335968	0.418353	0.139363	4.08823e-06	1.28214	0.226721	0.390007
REACTOME_RNA_POLYMERASE_I_TRANSCRIPTION	1.17345	0.3074	0.415825	0.123904	5.23674e-06	1.42294	0.150313	0.292839
REACTOME_OTHER_SEMAPHORIN_INTERACTIONS	1.17347	0.307087	0.416723	0.148549	1.07125e-06	0.704639	0.818548	0.865525
HALLMARK_DNA_REPAIR	1.17397	0.253385	0.416965	0.0699579	8.08024e-05	1.27472	0.24031	0.395788
REACTOME_PENTOSE_PHOSPHATE_PATHWAY	1.17522	0.288	0.415956	0.184416	5.23945e-11	1.37993	0.135458	0.323695
REACTOME_BASE_EXCISION_REPAIR_AP_SITE_FORMATION	1.17541	0.335922	0.416617	0.160063	3.81436e-06	1.20704	0.289474	0.450928
KEGG_PANTOTHENATE_AND_COA_BIOSYNTHESIS	1.17642	0.241313	0.416045	0.0656896	0.00302375	1.32567	0.144628	0.360383
REACTOME_PROTEIN_UBIQUITINATION	1.1775	0.275142	0.41531	0.119686	7.00591e-07	1.78215	0.0296443	0.113433
REACTOME_RECOGNITION_OF_DNA_DAMAGE_BY_PCNA_CONTAINING_REPLICATION_COMPLEX	1.17764	0.314342	0.416051	0.146844	3.01887e-08	1.53301	0.0950413	0.25173
KEGG_LEUKOCYTE_TRANSENDOTHELIAL_MIGRATION	1.17801	0.27551	0.416424	0.105382	1.76833e-07	0.814313	0.689162	0.786232
REACTOME_INTRACELLULAR_SIGNALING_BY_SECOND_MESSENGERS	1.17816	0.16888	0.417169	0.0424338	7.50775e-05	0.985411	0.473361	0.661073
REACTOME_TOLL_LIKE_RECEPTOR_CASCADES	1.18073	0.2393	0.414143	0.0866676	2.36709e-07	0.891327	0.58125	0.720685
REACTOME_VISUAL_PHOTOTRANSDUCTION	1.18156	0.189516	0.413795	0.0519554	8.67076e-05	1.12106	0.263043	0.5306
REACTOME_METALLOPROTEASE_DUBS	1.18278	0.309055	0.412941	0.11341	4.99247e-05	1.29804	0.183299	0.378152
REACTOME_FORMATION_OF_THE_CORNIFIED_ENVELOPE	1.1834	0.240404	0.412953	0.0792773	2.12304e-05	0.897503	0.570552	0.717399
KEGG_NICOTINATE_AND_NICOTINAMIDE_METABOLISM	1.18378	0.239006	0.413399	0.0174498	0.366336	1.061	0.352227	0.594087
KEGG_ALZHEIMERS_DISEASE	1.18396	0.237192	0.414124	0.0843718	5.83443e-06	1.34104	0.157258	0.349642
KEGG_O_GLYCAN_BIOSYNTHESIS	1.18412	0.230612	0.414865	0.0910057	1.5188e-05	0.950015	0.534161	0.690594
REACTOME_MAPK_FAMILY_SIGNALING_CASCADES	1.18543	0.179487	0.413919	0.077023	2.38957e-11	-0.893562	0.637795	0.880522
KEGG_GAP_JUNCTION	1.18803	0.223577	0.41102	0.108081	2.39764e-10	-0.975163	0.478175	0.908449
REACTOME_CONSTITUTIVE_SIGNALING_BY_LIGAND_RESPONSIVE_EGFR_CANCER_VARIANTS	1.18873	0.231707	0.41097	0.150557	1.93991e-12	1.46959	0.0776892	0.270273
REACTOME_GAB1_SIGNALOSOME	1.19036	0.261569	0.409509	0.163222	7.00135e-10	1.11734	0.352826	0.535439
REACTOME_SEALING_OF_THE_NUCLEAR_ENVELOPE_NE_BY_ESCRT_III	1.19204	0.265421	0.407922	0.148722	1.50142e-10	-0.996418	0.458	0.911584
REACTOME_RMTS_METHYLATE_HISTONE_ARGININES	1.19271	0.335968	0.407863	0.14139	2.6484e-06	1.38622	0.1639	0.318377
REACTOME_SUMOYLATION_OF_RNA_BINDING_PROTEINS	1.19276	0.238776	0.408754	0.0948165	3.56258e-06	1.42349	0.152941	0.29437
REACTOME_PINK_PARKIN_MEDIATED_MITOPHAGY	1.19332	0.265107	0.40888	0.12017	4.11086e-06	1.14696	0.299803	0.500007
REACTOME_HIV_LIFE_CYCLE	1.19727	0.231939	0.403937	0.0823334	1.61694e-06	1.57363	0.0816733	0.224429
REACTOME_METABOLISM_OF_FAT_SOLUBLE_VITAMINS	1.1984	0.207469	0.403155	0.0638387	0.00205632	0.839724	0.703252	0.76436
REACTOME_INTERLEUKIN_RECEPTOR_SHC_SIGNALING	1.2027	0.26975	0.397483	0.109454	7.59701e-05	1.05988	0.440678	0.592324
REACTOME_JNK_C_JUN_KINASES_PHOSPHORYLATION_AND_ACTIVATION_MEDIATED_BY_ACTIVATED_HUMAN_TAK1	1.20582	0.20082	0.393823	0.127596	2.55613e-11	0.898275	0.581854	0.717315
REACTOME_RNA_POLYMERASE_II_TRANSCRIPTION_TERMINATION	1.20679	0.21611	0.393344	0.0931103	6.55737e-07	1.69307	0.0558882	0.157459
REACTOME_CLASS_I_MHC_MEDIATED_ANTIGEN_PROCESSING_PRESENTATION	1.2068	0.176471	0.394261	0.0748159	5.68162e-09	1.36583	0.0911017	0.330284
REACTOME_BLOOD_GROUP_SYSTEMS_BIOSYNTHESIS	1.20747	0.222222	0.394204	0.110597	3.64511e-08	0.879101	0.669439	0.727556
KEGG_AMINOACYL_TRNA_BIOSYNTHESIS	1.20758	0.247082	0.394987	0.0803663	0.00143034	1.33181	0.237548	0.355722
REACTOME_INTERFERON_GAMMA_SIGNALING	1.21238	0.279612	0.388778	0.139489	2.13645e-06	1.18008	0.326923	0.474133
REACTOME_INTERLEUKIN_2_FAMILY_SIGNALING	1.21276	0.276923	0.389201	0.108377	0.000148389	1.0561	0.451143	0.596216
REACTOME_TRANSPORT_OF_INORGANIC_CATIONS_ANIONS_AND_AMINO_ACIDS_OLIGOPEPTIDES	1.21536	0.165644	0.386279	0.0990063	2.72294e-16	1.39933	0.040568	0.309595
REACTOME_NEGATIVE_EPIGENETIC_REGULATION_OF_RRNA_EXPRESSION	1.21583	0.283784	0.386479	0.142825	4.99691e-07	1.51939	0.107071	0.257897
REACTOME_MITOCHONDRIAL_PROTEIN_IMPORT	1.21662	0.258517	0.386264	0.100742	9.61772e-05	1.3118	0.252427	0.369799
REACTOME_HEDGEHOG_OFF_STATE	1.2169	0.188825	0.386815	0.0845031	3.90163e-07	-1.32869	0.0978044	0.690791
KEGG_HEMATOPOIETIC_CELL_LINEAGE	1.21933	0.254473	0.384098	0.107809	7.46113e-05	0.694946	0.807453	0.872159
REACTOME_RUNX1_REGULATES_GENES_INVOLVED_IN_MEGAKARYOCYTE_DIFFERENTIATION_AND_PLATELET_FUNCTION	1.21935	0.293069	0.385004	0.138164	2.44923e-06	1.35057	0.177189	0.343523
REACTOME_DNA_DOUBLE_STRAND_BREAK_RESPONSE	1.22092	0.271863	0.383651	0.141575	4.93058e-08	1.13014	0.35743	0.519002
REACTOME_ION_TRANSPORT_BY_P_TYPE_ATPASES	1.22098	0.189516	0.384516	0.073621	8.43701e-07	0.879347	0.659619	0.729579
REACTOME_GLUCURONIDATION	1.22167	0.251046	0.384434	0.116428	0.000333891	1.51394	0.0727651	0.258475
REACTOME_RECOGNITION_AND_ASSOCIATION_OF_DNA_GLYCOSYLASE_WITH_SITE_CONTAINING_AN_AFFECTED_PURINE	1.22379	0.303571	0.382274	0.174583	2.16974e-06	1.26735	0.252016	0.400195
REACTOME_DEUBIQUITINATION	1.22415	0.207865	0.382724	0.0895659	4.2876e-08	1.53503	0.0693069	0.251586
KEGG_PENTOSE_PHOSPHATE_PATHWAY	1.22645	0.214433	0.380392	0.16996	6.35476e-16	1.39824	0.123404	0.308746
REACTOME_TRANSLESION_SYNTHESIS_BY_POLK	1.22668	0.233871	0.381014	0.0951886	0.000563636	1.53023	0.0866808	0.252662
KEGG_PYRIMIDINE_METABOLISM	1.2271	0.193359	0.38138	0.0908168	9.77461e-07	1.22469	0.225933	0.434647
REACTOME_BETA_CATENIN_INDEPENDENT_WNT_SIGNALING	1.22751	0.178108	0.381686	0.100673	1.69312e-11	1.27073	0.134122	0.397446
REACTOME_UB_SPECIFIC_PROCESSING_PROTEASES	1.22777	0.233886	0.382295	0.102783	8.26339e-08	1.5849	0.0756972	0.214803
REACTOME_KSRP_KHSRP_BINDS_AND_DESTABILIZES_MRNA	1.22885	0.21	0.381545	0.14859	1.76099e-10	1.30499	0.22	0.373265
REACTOME_GPVI_MEDIATED_ACTIVATION_CASCADE	1.22906	0.236842	0.382241	0.109968	4.60626e-05	1.15909	0.310345	0.488827
REACTOME_DNA_DAMAGE_BYPASS	1.23121	0.211268	0.38013	0.119993	1.75525e-09	1.49671	0.117886	0.254856
REACTOME_POST_CHAPERONIN_TUBULIN_FOLDING_PATHWAY	1.23446	0.247544	0.376202	0.155193	7.80074e-09	-1.0608	0.4	0.883136
REACTOME_SIGNALING_BY_MODERATE_KINASE_ACTIVITY_BRAF_MUTANTS	1.23463	0.194932	0.376952	0.10471	1.6287e-09	0.96469	0.482828	0.680611
REACTOME_L1CAM_INTERACTIONS	1.23482	0.209163	0.377583	0.096487	4.44343e-07	-1.05969	0.374233	0.876535
REACTOME_SIGNALING_BY_ERBB2_ECD_MUTANTS	1.23786	0.206	0.37392	0.167534	5.02465e-14	1.50234	0.060241	0.256043
REACTOME_ONCOGENIC_MAPK_SIGNALING	1.23901	0.160612	0.373336	0.0961106	7.34148e-12	1.00232	0.457627	0.646193
REACTOME_RNA_POLYMERASE_I_PROMOTER_ESCAPE	1.2393	0.278656	0.373875	0.158003	4.27522e-07	1.42394	0.142857	0.294818
REACTOME_MRNA_SPLICING_MINOR_PATHWAY	1.24286	0.216634	0.369851	0.107004	1.08137e-06	1.54135	0.137255	0.248853
REACTOME_REGULATION_OF_LIPID_METABOLISM_BY_PPARALPHA	1.24397	0.132	0.36922	0.0375866	0.000705981	1.24428	0.153684	0.417823
REACTOME_GAP_JUNCTION_ASSEMBLY	1.24507	0.187629	0.368486	0.134855	3.76319e-12	-0.931322	0.554475	0.8742
KEGG_CITRATE_CYCLE_TCA_CYCLE	1.24512	0.235178	0.369366	0.173099	1.37041e-09	1.84678	0.0153257	0.0884046
KEGG_GLIOMA	1.24615	0.203522	0.36869	0.111286	9.02964e-13	1.12683	0.283702	0.521955
REACTOME_INLB_MEDIATED_ENTRY_OF_LISTERIA_MONOCYTOGENES_INTO_HOST_CELL	1.24771	0.169043	0.367291	0.138673	2.87835e-11	1.50122	0.0781893	0.255
REACTOME_RAF_ACTIVATION	1.25409	0.183432	0.358876	0.118383	1.13355e-07	1.18037	0.231855	0.474806
REACTOME_TRANSPORT_OF_MATURE_TRANSCRIPT_TO_CYTOPLASM	1.25654	0.196281	0.356134	0.107779	5.76526e-09	1.85944	0.0316206	0.0839989
REACTOME_PYRUVATE_METABOLISM	1.25686	0.149105	0.356627	0.106275	1.3772e-08	1.32892	0.112871	0.357752
REACTOME_TRANSPORT_OF_BILE_SALTS_AND_ORGANIC_ACIDS_METAL_IONS_AND_AMINE_COMPOUNDS	1.25706	0.145631	0.357263	0.100736	1.13557e-12	0.815732	0.833333	0.787712
HALLMARK_PEROXISOME	1.25839	0.148728	0.356291	0.0621572	7.47937e-05	1.31185	0.0798319	0.370819
REACTOME_RAS_ACTIVATION_UPON_CA2_INFLUX_THROUGH_NMDA_RECEPTOR	1.25945	0.190377	0.35584	0.165369	4.51175e-14	0.904702	0.576846	0.711695
REACTOME_ASSEMBLY_AND_CELL_SURFACE_PRESENTATION_OF_NMDA_RECEPTORS	1.25965	0.209644	0.356478	0.142475	5.35382e-13	-1.1267	0.270378	0.870433
REACTOME_ERBB2_REGULATES_CELL_MOTILITY	1.25988	0.16318	0.357072	0.101213	1.23008e-05	0.985903	0.489443	0.661487
HALLMARK_INTERFERON_GAMMA_RESPONSE	1.2602	0.258893	0.357582	0.171106	6.3972e-07	1.27989	0.251055	0.388922
REACTOME_BASE_EXCISION_REPAIR	1.26228	0.246154	0.355628	0.173411	4.1298e-09	1.33918	0.225549	0.35002
REACTOME_ONCOGENE_INDUCED_SENESCENCE	1.26365	0.159091	0.354503	0.066807	7.50775e-05	1.40699	0.10609	0.305331
REACTOME_LYSOSOME_VESICLE_BIOGENESIS	1.26533	0.172348	0.353195	0.129843	7.55754e-11	0.933607	0.529297	0.692316
REACTOME_PLASMA_LIPOPROTEIN_ASSEMBLY_REMODELING_AND_CLEARANCE	1.2668	0.189349	0.351947	0.120995	3.49109e-09	0.740772	0.850526	0.837057
REACTOME_CREATION_OF_C4_AND_C2_ACTIVATORS	1.26694	0.201629	0.352732	0.0848588	0.00295015
REACTOME_DNA_REPAIR	1.26735	0.178368	0.353117	0.110945	1.10604e-08	1.43785	0.143133	0.288337
REACTOME_TNF_RECEPTOR_SUPERFAMILY_TNFSF_MEMBERS_MEDIATING_NON_CANONICAL_NF_KB_PATHWAY	1.26862	0.241905	0.352422	0.182622	3.75136e-08	1.1014	0.415966	0.549674
REACTOME_CASPASE_ACTIVATION_VIA_EXTRINSIC_APOPTOTIC_SIGNALLING_PATHWAY	1.26896	0.172211	0.352815	0.163544	7.89812e-10	1.18616	0.261134	0.472512
KEGG_AUTOIMMUNE_THYROID_DISEASE	1.27013	0.256673	0.352097	0.154727	6.44316e-06	1.24973	0.2881	0.413821
REACTOME_MITOCHONDRIAL_TRANSLATION	1.27088	0.236538	0.351978	0.117823	1.55788e-05	1.43079	0.19604	0.28895
REACTOME_TRANSPORT_OF_CONNEXONS_TO_THE_PLASMA_MEMBRANE	1.27102	0.21135	0.352709	0.175438	1.57241e-10	-1.13296	0.318637	0.864656
REACTOME_CYCLIN_D_ASSOCIATED_EVENTS_IN_G1	1.27117	0.148776	0.353428	0.116411	1.15885e-09	1.51123	0.0419162	0.261071
REACTOME_AGGREPHAGY	1.27264	0.187377	0.352352	0.148857	4.59693e-13	-1.17856	0.237705	0.832536
KEGG_ANTIGEN_PROCESSING_AND_PRESENTATION	1.27298	0.251953	0.352855	0.135382	2.34484e-06	1.35563	0.20915	0.339626
REACTOME_PCNA_DEPENDENT_LONG_PATCH_BASE_EXCISION_REPAIR	1.27516	0.235417	0.350738	0.200724	1.72646e-10	1.48537	0.116466	0.259488
REACTOME_SUMOYLATION_OF_DNA_DAMAGE_RESPONSE_AND_REPAIR_PROTEINS	1.27591	0.151452	0.350632	0.101685	1.09109e-08	1.29629	0.223529	0.378686
HALLMARK_XENOBIOTIC_METABOLISM	1.27941	0.113095	0.346539	0.0634136	4.94996e-07	1.03327	0.38758	0.615027
REACTOME_SIGNAL_REGULATORY_PROTEIN_FAMILY_INTERACTIONS	1.28211	0.184466	0.343484	0.144647	3.66625e-07	0.975203	0.491936	0.672565
REACTOME_AMYLOID_FIBER_FORMATION	1.28298	0.234834	0.343093	0.137492	1.58401e-07	1.19109	0.273642	0.46926
REACTOME_ANTIVIRAL_MECHANISM_BY_IFN_STIMULATED_GENES	1.28493	0.179134	0.341518	0.123221	4.50024e-10	1.34325	0.208247	0.349708
REACTOME_SPHINGOLIPID_DE_NOVO_BIOSYNTHESIS	1.28697	0.131799	0.339757	0.0871131	1.51889e-07	1.40392	0.075	0.307686
REACTOME_PLATELET_SENSITIZATION_BY_LDL	1.28757	0.174089	0.339828	0.170388	3.19336e-13	1.37074	0.157258	0.32665
REACTOME_CASPASE_ACTIVATION_VIA_DEATH_RECEPTORS_IN_THE_PRESENCE_OF_LIGAND	1.28993	0.209486	0.337337	0.185313	2.70109e-08	1.29945	0.193613	0.377093
REACTOME_NUCLEOBASE_CATABOLISM	1.29018	0.127413	0.337947	0.045526	0.0029246	0.972779	0.498969	0.674362
KEGG_PROGESTERONE_MEDIATED_OOCYTE_MATURATION	1.29216	0.153398	0.336171	0.11705	7.83367e-17	1.17506	0.271047	0.476477
REACTOME_FORMATION_OF_SENESCENCE_ASSOCIATED_HETEROCHROMATIN_FOCI_SAHF	1.2928	0.178707	0.336258	0.149232	1.2149e-09	1.43223	0.0955285	0.289297
REACTOME_RECRUITMENT_OF_MITOTIC_CENTROSOME_PROTEINS_AND_COMPLEXES	1.29675	0.166667	0.331709	0.0850475	1.05215e-05	1.03496	0.436399	0.61353
REACTOME_CONVERSION_FROM_APC_C_CDC20_TO_APC_C_CDH1_IN_LATE_ANAPHASE	1.29769	0.168959	0.331385	0.0333931	0.145994	1.43549	0.11619	0.289501
REACTOME_SIGNALING_BY_EGFR	1.29898	0.146341	0.330631	0.1393	9.20505e-16	1.15069	0.320641	0.497403
KEGG_TYPE_I_DIABETES_MELLITUS	1.29964	0.235644	0.330728	0.169943	9.5169e-07	1.20205	0.300847	0.45541
REACTOME_GENERATION_OF_SECOND_MESSENGER_MOLECULES	1.30117	0.251509	0.329428	0.182053	1.92905e-06	0.935304	0.591463	0.695592
REACTOME_CREB1_PHOSPHORYLATION_THROUGH_NMDA_RECEPTOR_MEDIATED_ACTIVATION_OF_RAS_SIGNALING	1.30233	0.141717	0.328652	0.138613	3.12435e-13	0.886491	0.596457	0.726218
REACTOME_SYNTHESIS_OF_PC	1.30401	0.125253	0.327315	0.103656	3.64098e-09	1.11031	0.304781	0.542213
REACTOME_PRE_NOTCH_EXPRESSION_AND_PROCESSING	1.30761	0.210227	0.323237	0.139345	4.26541e-08	1.28981	0.212679	0.38158
REACTOME_SUMOYLATION	1.30874	0.117417	0.322585	0.0716686	1.99047e-07	1.26481	0.204918	0.402961
REACTOME_ANTIMICROBIAL_PEPTIDES	1.31017	0.129167	0.321638	0.0795634	3.34442e-06	1.37404	0.0993915	0.325203
REACTOME_HCMV_LATE_EVENTS	1.31124	0.224	0.32108	0.164264	3.35353e-08	1.3587	0.195876	0.339694
REACTOME_ACTIVATION_OF_ANTERIOR_HOX_GENES_IN_HINDBRAIN_DEVELOPMENT_DURING_EARLY_EMBRYOGENESIS	1.31346	0.213592	0.319029	0.116336	3.56258e-06	1.38769	0.145833	0.317394
KEGG_INTESTINAL_IMMUNE_NETWORK_FOR_IGA_PRODUCTION	1.31481	0.210101	0.318163	0.153562	4.38118e-06	1.27398	0.240084	0.393599
REACTOME_DAP12_SIGNALING	1.31677	0.171103	0.316307	0.15486	7.81532e-08	1.23461	0.281059	0.423976
KEGG_CELL_ADHESION_MOLECULES_CAMS	1.32028	0.200405	0.312348	0.134237	4.78104e-08	0.857378	0.629857	0.75291
REACTOME_SNRNP_ASSEMBLY	1.3297	0.178357	0.30046	0.129132	3.56875e-08	1.61089	0.101562	0.199483
KEGG_TOLL_LIKE_RECEPTOR_SIGNALING_PATHWAY	1.33102	0.149515	0.299619	0.128244	1.76973e-10	1.25616	0.244856	0.409249
REACTOME_MEIOTIC_SYNAPSIS	1.33314	0.196464	0.297884	0.162483	3.33915e-08	1.28751	0.211934	0.383901
REACTOME_CD28_CO_STIMULATION	1.33337	0.123753	0.298478	0.134738	3.39292e-11	1.20859	0.277083	0.449765
KEGG_T_CELL_RECEPTOR_SIGNALING_PATHWAY	1.33738	0.169661	0.294361	0.128355	3.40732e-09	0.972662	0.517382	0.673262
REACTOME_RESOLUTION_OF_AP_SITES_VIA_THE_MULTIPLE_NUCLEOTIDE_PATCH_REPLACEMENT_PATHWAY	1.33752	0.179592	0.29505	0.211909	3.29398e-12	1.5033	0.112936	0.258663
KEGG_FRUCTOSE_AND_MANNOSE_METABOLISM	1.33836	0.148148	0.294913	0.15417	5.54326e-12	1.24142	0.194444	0.418814
KEGG_STARCH_AND_SUCROSE_METABOLISM	1.33928	0.134043	0.294606	0.0895218	7.69225e-06	1.36658	0.0993915	0.330307
REACTOME_NUCLEOTIDE_SALVAGE	1.33972	0.124283	0.294962	0.180554	2.62392e-16	1.31413	0.147177	0.372026
REACTOME_DEFECTIVE_C1GALT1C1_CAUSES_TN_POLYAGGLUTINATION_SYNDROME_TNPS	1.34068	0.162476	0.294614	0.135249	6.98348e-08	1.0506	0.40305	0.598095
REACTOME_VIRAL_MESSENGER_RNA_SYNTHESIS	1.34073	0.15102	0.295438	0.140947	5.07909e-11	1.64716	0.0921305	0.186496
KEGG_GLYCOLYSIS_GLUCONEOGENESIS	1.34118	0.118393	0.295756	0.109207	1.39101e-09	1.16813	0.220859	0.484267
REACTOME_EPIGENETIC_REGULATION_OF_GENE_EXPRESSION	1.34166	0.170254	0.296109	0.134851	1.08554e-08	1.62236	0.0707071	0.19396
REACTOME_ACTIVATION_OF_GENE_EXPRESSION_BY_SREBF_SREBP	1.3438	0.138493	0.294348	0.132561	1.44132e-10	1.56638	0.063745	0.230032
REACTOME_INTERLEUKIN_3_INTERLEUKIN_5_AND_GM_CSF_SIGNALING	1.34874	0.132937	0.289051	0.130074	5.49621e-08	1.07195	0.416838	0.580323
REACTOME_TRANSCRIPTIONAL_REGULATION_BY_E2F6	1.35027	0.132554	0.28794	0.115967	1.99167e-08	1.57857	0.0591716	0.220463
REACTOME_TRP_CHANNELS	1.35043	0.113949	0.288654	0.138178	2.24222e-12	0.82996	0.732824	0.774899
REACTOME_ACTIVATION_OF_BH3_ONLY_PROTEINS	1.3511	0.114173	0.28877	0.0903347	3.54713e-07	-1.18666	0.254386	0.834161
REACTOME_DNA_DAMAGE_TELOMERE_STRESS_INDUCED_SENESCENCE	1.3558	0.199612	0.283486	0.181575	4.3039e-09	1.39426	0.156379	0.310991
REACTOME_NOD1_2_SIGNALING_PATHWAY	1.35731	0.12233	0.282372	0.154619	6.78466e-15	1.28015	0.18711	0.38968
REACTOME_TRANSPORT_OF_VITAMINS_NUCLEOSIDES_AND_RELATED_MOLECULES	1.35795	0.101365	0.282523	0.151976	2.37818e-19	0.916485	0.598802	0.699441
REACTOME_TRANSLESION_SYNTHESIS_BY_Y_FAMILY_DNA_POLYMERASES_BYPASSES_LESIONS_ON_DNA_TEMPLATE	1.35911	0.114851	0.281973	0.144787	2.67354e-13	1.47048	0.103093	0.271539
REACTOME_TNFS_BIND_THEIR_PHYSIOLOGICAL_RECEPTORS	1.3598	0.154959	0.281896	0.153252	1.36777e-07	0.883521	0.633124	0.728651
REACTOME_RECRUITMENT_OF_NUMA_TO_MITOTIC_CENTROSOMES	1.36007	0.141221	0.282413	0.0950251	6.32198e-07	0.923266	0.544555	0.697758
REACTOME_AMINO_ACID_TRANSPORT_ACROSS_THE_PLASMA_MEMBRANE	1.36017	0.09	0.283163	0.178352	5.99387e-22	1.17617	0.223361	0.475906
REACTOME_TRANSCRIPTIONAL_REGULATION_BY_RUNX1	1.36039	0.102119	0.283773	0.127507	1.82533e-13	1.45424	0.106918	0.276278
REACTOME_ACTIVATED_PKN1_STIMULATES_TRANSCRIPTION_OF_AR_ANDROGEN_RECEPTOR_REGULATED_GENES_KLK2_AND_KLK3	1.36316	0.208251	0.281152	0.200565	4.46169e-08	1.35568	0.183128	0.340681
KEGG_ALLOGRAFT_REJECTION	1.36481	0.194726	0.279776	0.197361	1.07802e-06	1.28066	0.24	0.391063
REACTOME_RHO_GTPASES_ACTIVATE_IQGAPS	1.36642	0.151329	0.27877	0.206466	2.68841e-18	-0.946883	0.520468	0.885796
REACTOME_TP53_REGULATES_METABOLIC_GENES	1.36713	0.0874752	0.278821	0.0663687	5.12699e-05	1.43595	0.0964567	0.290051
REACTOME_NONHOMOLOGOUS_END_JOINING_NHEJ	1.36798	0.15879	0.278623	0.165638	2.33977e-09	1.2114	0.298597	0.449923
REACTOME_DEFECTIVE_GALNT3_CAUSES_FAMILIAL_HYPERPHOSPHATEMIC_TUMORAL_CALCINOSIS_HFTC	1.36825	0.140039	0.279167	0.15745	1.72568e-09
REACTOME_RHO_GTPASES_ACTIVATE_PKNS	1.36948	0.201172	0.27852	0.16167	3.94251e-08	1.32623	0.208502	0.360642
REACTOME_O_LINKED_GLYCOSYLATION_OF_MUCINS	1.37039	0.0873984	0.278211	0.120118	1.66646e-12	1.05076	0.382166	0.600255
REACTOME_SIGNAL_TRANSDUCTION_BY_L1	1.37051	0.139265	0.278951	0.165415	1.7387e-09	0.803303	0.694845	0.794826
REACTOME_PURINE_CATABOLISM	1.37147	0.0898438	0.278389	0.125467	7.89812e-10	1.10153	0.338491	0.550673
REACTOME_ASPARAGINE_N_LINKED_GLYCOSYLATION	1.37149	0.0996094	0.279298	0.110242	1.00236e-11	1.17119	0.231084	0.480357
REACTOME_TRANSCRIPTIONAL_REGULATION_BY_THE_AP_2_TFAP2_FAMILY_OF_TRANSCRIPTION_FACTORS	1.3718	0.0638723	0.279843	0.0738169	1.14941e-05	1.09267	0.310484	0.560435
REACTOME_FC_EPSILON_RECEPTOR_FCERI_SIGNALING	1.37531	0.112595	0.275799	0.144145	4.0603e-15	1.42225	0.112245	0.292655
HALLMARK_IL6_JAK_STAT3_SIGNALING	1.38007	0.13189	0.270512	0.157887	2.4654e-09	1.05225	0.419831	0.598924
KEGG_CYTOKINE_CYTOKINE_RECEPTOR_INTERACTION	1.38045	0.135903	0.270876	0.120338	4.44813e-08	0.962969	0.507157	0.678542
REACTOME_GAP_JUNCTION_TRAFFICKING_AND_REGULATION	1.38289	0.123482	0.268708	0.163812	1.19865e-17	-0.810014	0.745597	0.873342
REACTOME_TRANSCRIPTIONAL_REGULATION_OF_GRANULOPOIESIS	1.38328	0.176817	0.269116	0.190556	1.30245e-10	1.3402	0.180527	0.349628
REACTOME_HCMV_INFECTION	1.38645	0.135294	0.266145	0.148862	1.62634e-09	1.32118	0.2	0.364732
REACTOME_TRNA_AMINOACYLATION	1.38837	0.112403	0.264644	0.115057	5.77732e-06	1.66278	0.0745098	0.18004
REACTOME_SIGNALING_BY_SCF_KIT	1.38849	0.102713	0.265341	0.153836	3.90949e-12	1.07807	0.369658	0.576233
KEGG_GRAFT_VERSUS_HOST_DISEASE	1.38855	0.176113	0.266194	0.192052	1.25205e-06	1.30609	0.226981	0.373867
REACTOME_SEMA3A_PAK_DEPENDENT_AXON_REPULSION	1.38908	0.107422	0.266326	0.175326	7.08404e-11	0.719533	0.772455	0.858422
REACTOME_SIALIC_ACID_METABOLISM	1.38938	0.101313	0.266908	0.138771	6.34053e-13	0.843521	0.702811	0.760725
REACTOME_ERCC6_CSB_AND_EHMT2_G9A_POSITIVELY_REGULATE_RRNA_EXPRESSION	1.38947	0.202729	0.267731	0.195988	1.13602e-08	1.39517	0.159509	0.312047
REACTOME_SIRT1_NEGATIVELY_REGULATES_RRNA_EXPRESSION	1.39134	0.194444	0.266183	0.217387	1.88929e-09	1.37777	0.164609	0.324452
REACTOME_MEIOTIC_RECOMBINATION	1.39187	0.172816	0.266423	0.201336	5.88538e-10	1.46694	0.112	0.271784
REACTOME_ASSOCIATION_OF_TRIC_CCT_WITH_TARGET_PROTEINS_DURING_BIOSYNTHESIS	1.39209	0.101504	0.267083	0.154876	2.97349e-10	1.51763	0.064833	0.257662
REACTOME_MEIOSIS	1.39265	0.15748	0.267259	0.164197	9.0485e-10	1.46618	0.109278	0.271606
REACTOME_REGULATION_OF_TP53_ACTIVITY	1.40002	0.0755814	0.258979	0.0999195	4.8845e-11	1.54404	0.0512821	0.24803
REACTOME_PROCESSING_OF_CAPPED_INTRONLESS_PRE_MRNA	1.4003	0.115308	0.259501	0.140612	1.64793e-09	1.62613	0.063745	0.195213
REACTOME_IMMUNOREGULATORY_INTERACTIONS_BETWEEN_A_LYMPHOID_AND_A_NON_LYMPHOID_CELL	1.40125	0.166667	0.259255	0.147563	1.25205e-06	1.00721	0.496881	0.64045
KEGG_LEISHMANIA_INFECTION	1.40339	0.156863	0.257495	0.155619	2.89441e-07	1.17734	0.327273	0.475173
REACTOME_ACTIVATION_OF_BAD_AND_TRANSLOCATION_TO_MITOCHONDRIA	1.40384	0.0972222	0.257839	0.102264	1.26428e-06	-1.14403	0.292994	0.863044
REACTOME_REPRODUCTION	1.40527	0.135029	0.256886	0.148011	1.52376e-10	1.42185	0.121704	0.29205
REACTOME_INTRA_GOLGI_AND_RETROGRADE_GOLGI_TO_ER_TRAFFIC	1.40567	0.0664062	0.257292	0.0984008	5.50576e-11	1.30058	0.152381	0.376452
REACTOME_RESPONSE_OF_MTB_TO_PHAGOCYTOSIS	1.40595	0.0982987	0.257899	0.153816	5.8636e-13	1.08803	0.350495	0.564643
KEGG_TRYPTOPHAN_METABOLISM	1.40612	0.0794979	0.258681	0.0689927	8.08024e-05	1.4611	0.0342052	0.272717
REACTOME_B_WICH_COMPLEX_POSITIVELY_REGULATES_RRNA_EXPRESSION	1.40652	0.173653	0.259048	0.186032	6.05071e-10	1.45473	0.132075	0.276839
REACTOME_POSITIVE_EPIGENETIC_REGULATION_OF_RRNA_EXPRESSION	1.40799	0.163107	0.258093	0.166287	1.20271e-09	1.48953	0.12474	0.256205
REACTOME_ROS_AND_RNS_PRODUCTION_IN_PHAGOCYTES	1.40807	0.125725	0.258929	0.161466	4.57073e-11	1.16039	0.276923	0.488954
REACTOME_REGULATION_OF_IFNA_SIGNALING	1.40882	0.103175	0.259025	0.122558	5.08262e-07	1.29117	0.221519	0.381739
KEGG_NOD_LIKE_RECEPTOR_SIGNALING_PATHWAY	1.40896	0.100791	0.259796	0.160625	1.93991e-12	1.16263	0.314346	0.488605
REACTOME_SLC_MEDIATED_TRANSMEMBRANE_TRANSPORT	1.40906	0.0314342	0.260653	0.11784	1.24598e-28	1.20911	0.117043	0.450127
REACTOME_NEF_MEDIATES_DOWN_MODULATION_OF_CELL_SURFACE_RECEPTORS_BY_RECRUITING_THEM_TO_CLATHRIN_ADAPTERS	1.40925	0.125969	0.261348	0.198491	3.44786e-13	1.65548	0.0530452	0.178742
REACTOME_METABOLISM_OF_VITAMINS_AND_COFACTORS	1.41	0.0215686	0.261305	0.0577997	2.72536e-08	1.19569	0.153527	0.46307
REACTOME_SLC_TRANSPORTER_DISORDERS	1.41079	0.044	0.261161	0.13173	1.33947e-25	1.24939	0.134783	0.413237
HALLMARK_COMPLEMENT	1.41176	0.117188	0.260819	0.129934	4.77402e-10	1.18432	0.279167	0.47209
KEGG_ONE_CARBON_POOL_BY_FOLATE	1.41456	0.112186	0.258284	0.110946	1.54848e-06	1.28063	0.152475	0.389996
REACTOME_SCAVENGING_BY_CLASS_A_RECEPTORS	1.41656	0.126459	0.256806	0.17552	1.91986e-08	0.531408	0.96063	0.962712
REACTOME_REGULATION_OF_CHOLESTEROL_BIOSYNTHESIS_BY_SREBP_SREBF	1.41685	0.107884	0.2574	0.141908	5.82048e-13	1.5238	0.0803213	0.257501
REACTOME_METABOLISM_OF_FOLATE_AND_PTERINES	1.4194	0.0974265	0.255123	0.137806	1.20785e-09	1.21546	0.202756	0.445683
REACTOME_PRC2_METHYLATES_HISTONES_AND_DNA	1.4211	0.175299	0.254018	0.218448	1.12091e-09	1.43104	0.141104	0.289763
REACTOME_SENESCENCE_ASSOCIATED_SECRETORY_PHENOTYPE_SASP	1.42366	0.142292	0.251777	0.18182	1.234e-12	1.49448	0.108384	0.256583
REACTOME_EPH_EPHRIN_MEDIATED_REPULSION_OF_CELLS	1.42437	0.0848126	0.251781	0.141449	3.17809e-14	0.919798	0.54321	0.697448
REACTOME_OTHER_INTERLEUKIN_SIGNALING	1.42449	0.0883459	0.252626	0.0754235	0.000666211	-1.0632	0.368421	0.88204
REACTOME_P130CAS_LINKAGE_TO_MAPK_SIGNALING_FOR_INTEGRINS	1.42491	0.0928854	0.253094	0.142405	2.34791e-08	1.18899	0.290456	0.471516
REACTOME_GRB2_SOS_PROVIDES_LINKAGE_TO_MAPK_SIGNALING_FOR_INTEGRINS	1.42562	0.0972222	0.2532	0.157648	1.14202e-09	1.3018	0.19833	0.37574
REACTOME_MITOPHAGY	1.42708	0.111765	0.252232	0.17956	2.458e-13	1.38391	0.171206	0.319342
REACTOME_REGULATION_OF_GLUCOKINASE_BY_GLUCOKINASE_REGULATORY_PROTEIN	1.42818	0.0954357	0.251932	0.164175	1.01413e-13	1.2574	0.264	0.409528
REACTOME_TELOMERE_C_STRAND_LAGGING_STRAND_SYNTHESIS	1.42827	0.13843	0.252784	0.228917	5.6028e-15	1.53729	0.0786749	0.251594
REACTOME_OXIDATIVE_STRESS_INDUCED_SENESCENCE	1.42945	0.145383	0.252198	0.168308	5.3281e-12	1.49134	0.10387	0.254898
REACTOME_CELL_SURFACE_INTERACTIONS_AT_THE_VASCULAR_WALL	1.43022	0.0868687	0.252267	0.144416	1.09601e-12	0.96339	0.47551	0.680388
REACTOME_REGULATION_OF_SIGNALING_BY_CBL	1.43453	0.0884086	0.247603	0.167216	2.61514e-10	1.59357	0.0507099	0.206134
REACTOME_SIGNALING_BY_WNT	1.4346	0.0425139	0.248549	0.115104	2.33558e-17	1.41026	0.0677966	0.302649
KEGG_N_GLYCAN_BIOSYNTHESIS	1.43485	0.0833333	0.249295	0.114144	1.75626e-08	1.22276	0.25239	0.436549
REACTOME_APOPTOTIC_FACTOR_MEDIATED_RESPONSE	1.43576	0.0678643	0.249156	0.0426661	0.0448084	1.21195	0.255061	0.450195
KEGG_GLUTATHIONE_METABOLISM	1.43634	0.0585859	0.24953	0.0882049	2.19058e-06	1.50736	0.0631365	0.25707
REACTOME_DEGRADATION_OF_BETA_CATENIN_BY_THE_DESTRUCTION_COMPLEX	1.43788	0.0823755	0.248486	0.150904	1.11013e-11	1.64079	0.056338	0.186109
REACTOME_METABOLISM_OF_CARBOHYDRATES	1.43872	0.0592885	0.248463	0.123901	6.68612e-21	1.23978	0.133333	0.420441
REACTOME_REGULATION_OF_KIT_SIGNALING	1.44234	0.106719	0.245013	0.226587	2.88498e-15	1.25548	0.213992	0.40809
REACTOME_SUMOYLATION_OF_SUMOYLATION_PROTEINS	1.44409	0.0890269	0.243837	0.170885	1.38113e-13	1.54197	0.109127	0.24934
HALLMARK_INFLAMMATORY_RESPONSE	1.44562	0.120968	0.242908	0.167864	2.24829e-11	1.07753	0.388412	0.575909
REACTOME_HDMS_DEMETHYLATE_HISTONES	1.44691	0.142857	0.242347	0.206609	1.29188e-13	1.35287	0.16875	0.341318
REACTOME_DAP12_INTERACTIONS	1.44717	0.112546	0.242966	0.163518	3.63643e-09	1.15247	0.343313	0.495761
REACTOME_INTERLEUKIN_12_FAMILY_SIGNALING	1.44764	0.1079	0.243373	0.183508	1.56833e-16	1.60316	0.0511247	0.202195
HALLMARK_IL2_STAT5_SIGNALING	1.44933	0.0887097	0.242083	0.109956	2.50811e-08	1.08224	0.35102	0.571791
REACTOME_GENE_SILENCING_BY_RNA	1.4494	0.106212	0.243011	0.16716	3.88649e-12	1.52844	0.0967078	0.2539
REACTOME_EXTENSION_OF_TELOMERES	1.4518	0.122093	0.241134	0.19781	2.9225e-15	1.56709	0.0654397	0.232298
REACTOME_REGULATION_OF_TLR_BY_ENDOGENOUS_LIGAND	1.45244	0.115385	0.241457	0.207625	1.4206e-12	1.25326	0.212766	0.40944
KEGG_NON_SMALL_CELL_LUNG_CANCER	1.45382	0.0398406	0.240916	0.147147	1.22147e-20	1.51746	0.0350515	0.256511
REACTOME_RHO_GTPASES_ACTIVATE_NADPH_OXIDASES	1.45482	0.0986717	0.240674	0.158057	2.80047e-11	1.27441	0.218884	0.394085
REACTOME_UNFOLDED_PROTEIN_RESPONSE_UPR	1.45493	0.0752896	0.241558	0.152296	4.45645e-18	1.58646	0.0625	0.213981
REACTOME_SUMOYLATION_OF_UBIQUITINYLATION_PROTEINS	1.45496	0.0685484	0.242588	0.169708	1.01171e-16	1.42338	0.160156	0.29339
REACTOME_POLYMERASE_SWITCHING_ON_THE_C_STRAND_OF_THE_TELOMERE	1.45529	0.119522	0.243268	0.28151	8.63373e-17	1.50784	0.08159	0.259131
REACTOME_SELECTIVE_AUTOPHAGY	1.45891	0.0737864	0.239746	0.149634	8.99466e-17	1.03917	0.398467	0.608803
REACTOME_LAGGING_STRAND_SYNTHESIS	1.45917	0.124248	0.240492	0.266231	5.31378e-16	1.53458	0.0736842	0.250693
REACTOME_PD_1_SIGNALING	1.45964	0.149798	0.240923	0.237828	1.67455e-08	1.23485	0.270661	0.424722
REACTOME_PTEN_REGULATION	1.46368	0.0391061	0.236999	0.0985759	3.41421e-11	1.75705	0.0143737	0.11974
REACTOME_TRANSCRIPTIONAL_REGULATION_BY_RUNX3	1.46462	0.0602637	0.236938	0.14009	2.52187e-16	1.61167	0.0329218	0.199984
REACTOME_DNA_METHYLATION	1.46472	0.131737	0.237859	0.248988	9.76534e-11	1.41153	0.154158	0.301912
REACTOME_VITAMIN_B5_PANTOTHENATE_METABOLISM	1.46493	0.0665362	0.238676	0.126469	1.50484e-08	1.40029	0.113248	0.310514
REACTOME_PROCESSIVE_SYNTHESIS_ON_THE_LAGGING_STRAND	1.46574	0.120724	0.238669	0.250935	6.13608e-15	1.53678	0.0515021	0.250654
REACTOME_SIGNALING_BY_THE_B_CELL_RECEPTOR_BCR	1.46606	0.0900383	0.239388	0.189854	1.27588e-17	1.50577	0.10084	0.256714
REACTOME_INTRINSIC_PATHWAY_FOR_APOPTOSIS	1.46641	0.0348837	0.240037	0.062304	1.61321e-05	0.949705	0.528046	0.689861
REACTOME_TRNA_PROCESSING	1.46882	0.084507	0.23807	0.127814	1.22737e-10	1.49817	0.0934394	0.254048
REACTOME_INFECTION_WITH_MYCOBACTERIUM_TUBERCULOSIS	1.46884	0.0580271	0.239162	0.159948	3.79893e-14	1.22846	0.237354	0.430967
REACTOME_GASTRIN_CREB_SIGNALLING_PATHWAY_VIA_PKC_AND_MAPK	1.46997	0.064833	0.238749	0.194313	4.14199e-16	1.35787	0.133466	0.339695
REACTOME_METABOLISM_OF_NUCLEOTIDES	1.4711	0.0377734	0.238423	0.114801	9.21847e-12	1.45307	0.0389105	0.275501
REACTOME_HDR_THROUGH_SINGLE_STRAND_ANNEALING_SSA	1.47622	0.106426	0.233022	0.150969	3.7243e-09	1.3492	0.177866	0.343287
REACTOME_TELOMERE_MAINTENANCE	1.47951	0.107784	0.229615	0.221213	1.26345e-13	1.49876	0.106	0.254569
REACTOME_TRANSCRIPTIONAL_REGULATION_BY_SMALL_RNAS	1.4803	0.11245	0.229648	0.204706	1.25336e-12	1.56425	0.105578	0.229904
REACTOME_NUCLEAR_IMPORT_OF_REV_PROTEIN	1.48466	0.0858896	0.225275	0.177036	1.07658e-13	1.48665	0.131846	0.258868
KEGG_EPITHELIAL_CELL_SIGNALING_IN_HELICOBACTER_PYLORI_INFECTION	1.48499	0.0628684	0.226	0.155753	7.64314e-18	1.15899	0.251534	0.487886
REACTOME_CELLULAR_SENESCENCE	1.48994	0.0858779	0.221134	0.14469	1.17786e-14	1.65402	0.0386179	0.178963
REACTOME_TRANSPORT_OF_THE_SLBP_DEPENDANT_MATURE_MRNA	1.49562	0.0831601	0.215249	0.17444	3.49248e-14	1.60124	0.086444	0.19991
REACTOME_DIGESTION	1.49645	0.0412148	0.215336	0.156892	5.33967e-12	1.29042	0.156823	0.381792
REACTOME_INTERLEUKIN_1_FAMILY_SIGNALING	1.49652	0.0487805	0.216304	0.138731	3.71792e-16	1.3567	0.113131	0.340282
KEGG_VIBRIO_CHOLERAE_INFECTION	1.49789	0.06	0.215639	0.204185	2.49574e-23	1.46755	0.0715746	0.272102
REACTOME_COOPERATION_OF_PREFOLDIN_AND_TRIC_CCT_IN_ACTIN_AND_TUBULIN_FOLDING	1.49965	0.0821918	0.214789	0.251049	3.17539e-24	0.939144	0.543651	0.69683
REACTOME_LDL_CLEARANCE	1.50224	0.0593047	0.212722	0.236583	2.17273e-21	1.73035	0.0171674	0.130081
REACTOME_GLUCONEOGENESIS	1.50541	0.0705882	0.21031	0.181308	5.6933e-13	1.05786	0.393346	0.594487
REACTOME_THE_ROLE_OF_NEF_IN_HIV_1_REPLICATION_AND_DISEASE_PATHOGENESIS	1.5065	0.0749064	0.210058	0.19883	2.9613e-13	1.55908	0.084	0.231262
REACTOME_HCMV_EARLY_EVENTS	1.50974	0.0801603	0.207204	0.188005	1.81292e-12	1.39846	0.165306	0.30958
KEGG_PENTOSE_AND_GLUCURONATE_INTERCONVERSIONS	1.51161	0.0627615	0.205955	0.180855	6.9727e-11	1.5604	0.0529532	0.232193
REACTOME_DOWNSTREAM_SIGNALING_EVENTS_OF_B_CELL_RECEPTOR_BCR	1.5123	0.0694184	0.206243	0.211282	1.60068e-17	1.75371	0.0458333	0.11814
[truncated: 203 more rows]

## Sheet: lumb_her2e
Geneset	MPCBS_GSEA_NES	MPCBS_GSEA_pval	MPCBS_GSEA_padj	MPCBS_GSVA_coef	MPCBS_GSVA_padj	TCGA_GSEA_NES	TCGA_GSEA_pval	TCGA_GSEA_padj
[truncated: 1,200 more rows]

[truncated: 2 more sheets: luma_lumb, her2e_basal]
