# Supplementary material for: The Transcriptomic Portrait of Locally Advanced Breast Cancer and Its Prognostic Value in a Multi-Country Cohort of Latin American Patients
Source: Front Oncol. 2022 Mar 22;12:835626. doi: 10.3389/fonc.2022.835626 (PMC9007037; doi:10.3389/fonc.2022.835626)
Supplement: Supplementary File 1 — MPBCS Protocol. [file DataSheet_1.zip › Supplementary Table 3.XLSX]

## Sheet: MPBCS and TCGA
Supplementary Table 3 - TOP TEN METACORE PATHWAYS MAPS ENRICHED IN BOTH MPBCS AND TCGA
LUM A vs BASAL		Cell cycle and proliferation
Cell cycle_Role of APC in cell cycle regulation		Estrogen pathway
Cell cycle_Cell cycle (generic schema)		Growth factors
The role of aberrations in CDKN2 locus and CDK4 in familial melanoma		Immune response
Abnormalities in cell cycle in SCLC		Androgen pathway
Cell cycle_The metaphase checkpoint		Cell adhesion and ECM remodeling
Cell adhesion_ECM remodeling		Epigenetic alterations
Cell cycle_Start of DNA replication in early S phase		Wnt signaling
Cell cycle_Spindle assembly and chromosome separation		Others
Colorectal cancer (general schema)/Wnt pathway
Main genetic and epigenetic alterations in lung cancer
LUM B vs BASAL
Cytoskeleton remodeling_Keratin filaments
Breast cancer (general schema)/estrogen pathway
Stem cells_Cooperation between Hedgehog, IGF-2 and HGF signaling pathways in medulloblastoma stem cells
Growth factors in regulation of oligodendrocyte precursor cells survival in multiple sclerosis
G protein-coupled receptors signaling in lung cancer
Ligand-independent activation of Androgen receptor in Prostate Cancer
Main genetic and epigenetic alterations in lung cancer
Immune response_Substance P-stimulated expression of proinflammatory cytokines via MAPKs
Role of neuropeptides in pathogenesis of SCLC
Development_Growth factors in regulation of oligodendrocyte progenitor cell proliferation
LUM A vs HER2
Cell cycle_The metaphase checkpoint
Cell cycle_Role of APC in cell cycle regulation
Cell cycle_Spindle assembly and chromosome separation
Cell cycle_Nucleocytoplasmic transport of CDK/Cyclins
DNA damage_ATM / ATR regulation of G2 / M checkpoint
Higher ESR1 / ESR2 ratio in breast cancer
Cell cycle_Cell cycle (generic schema)
Cell cycle_Role of SCF complex in cell cycle regulation
Abnormalities in cell cycle in SCLC
Cell cycle_Role of Nek in cell cycle regulation
LUM B vs HER2
Development_Growth factors in regulation of oligodendrocyte progenitor cell proliferation
Breast cancer (general schema)/estrogen pathway
Cell adhesion_ECM remodeling
Colorectal cancer (general schema)/Wnt pathway
Androgen receptor activation and downstream signaling in Prostate cancer
PR action in breast cancer: stimulation of cell growth and proliferation
FGF2 signaling in melanoma
Putative role of Estrogen receptor and Androgen receptor signaling in progression of lung cancer
Development_Estrogen-independent activation of ESR1 and ESR2
Main genetic and epigenetic alterations in lung cancer
LUM A vs LUM B
Cell cycle_The metaphase checkpoint
Cell cycle_Role of APC in cell cycle regulation
Cell cycle_Spindle assembly and chromosome separation
Cell cycle_Start of DNA replication in early S phase
Immune response_Alternative complement pathway
DNA damage_ATM / ATR regulation of G2 / M checkpoint
Cell cycle_Chromosome condensation in prometaphase
Alternative complement cascade disruption in age-related macular degeneration
Immune response_Lectin induced complement pathway
Cell cycle_Cell cycle (generic schema)
HER2 vs BASAL
Cytoskeleton remodeling_Keratin filaments
Breast cancer (general schema)
Role of DNA methylation in progression of multiple myeloma
WNT signaling in HCC
Ligand-independent activation of Androgen receptor in Prostate Cancer
Cytoskeleton remodeling_ESR1 action on cytoskeleton remodeling and cell migration
Pro-oncogenic action of Androgen receptor in breast cancer
Development_Extraembryonic differentiation of embryonic stem cells
Cell adhesion_ECM remodeling
Canonical WNT signaling pathway in colorectal cancer

## Sheet: MPBCS only
TOP TEN METACORE PATHWAYS MAPS ENRICHED EXCLUSIVELY IN MPBCS
LUM A vs BASAL		Cell cycle and proliferation
Protein folding and maturation_POMC processing		Estrogen pathway
TNF-alpha and IL-1 beta-mediated regulation of contraction and secretion of inflammatory factors in normal and asthmatic airway smooth muscle		Growth factors
B-regulatory cells and tumor cells intercellular interaction		Immune response
Role of tumor-infiltrating B cells in anti-tumor immunity		Androgen pathway
Immune response_T cell co-signaling receptors, schema		Cell adhesion and ECM remodeling
Immune response_T cell subsets: secreted signals		Epigenetic alterations
T follicular helper cell dysfunction in SLE		Wnt signaling
NETosis in SLE		Others
NK cells in allergic contact dermatitis
Role of integrins in eosinophil degranulation in asthma
LUM B vs BASAL
Protein folding and maturation_POMC processing
Neutrophil chemotaxis in asthma
NETosis in SLE
Role of integrins in eosinophil degranulation in asthma
Development_Gastrin in differentiation of the gastric mucosa
Putative pathways of activation of classical complement system in major depressive disorder
Role of Th17 cells in asthma
Eosinophil granule protein release in asthma
IL-1 signaling in melanoma
Basophil migration in asthma
LUM A vs HER2
NETosis in SLE
Development_Histone acetylation in embryonic stem cells
Neutrophil chemotaxis in asthma
Putative pathways of activation of classical complement system in major depressive disorder
Role of integrins in eosinophil degranulation in asthma
PXR-mediated direct regulation of xenobiotic metabolizing enzymes / Rodent version
CAR-mediated direct regulation of xenobiotic metabolizing enzymes / Rodent version
CAR-mediated direct regulation of xenobiotic metabolizing enzymes / Human version
Immune response_IL-4-induced regulators of cell growth, survival, differentiation and metabolism
PXR-mediated direct regulation of xenobiotic metabolizing enzymes / Human version
LUM B vs HER2
WNT signaling in HCC
Canonical WNT signaling pathway in colorectal cancer
Stem cells_Aberrant Wnt signaling in medulloblastoma stem cells
Development_Negative regulation of WNT/Beta-catenin signaling at the receptor level
Role of activation of WNT signaling in the progression of lung cancer
Upregulation of IL-8 expression in colorectal cancer
WNT signaling in proliferative-type melanoma cells
Cell cycle progression in Prostate Cancer
Development_WNT/Beta-catenin signaling in embryogenesis
K-RAS signaling in lung cancer
LUM A vs LUM B
Development_Schema: Adult neuron differentiation in the Subventricular and Subgranular Zones
NETosis in SLE
Development_Schema: Adult neurogenesis in the Subventricular Zone
Putative pathways of activation of classical complement system in major depressive disorder
Development_Histone acetylation in embryonic stem cells
Cytoskeleton remodeling_Keratin filaments
Immune response_Lectin induced complement pathway
Cell adhesion_ECM remodeling
Putative roles of SETDB1 and PLU-1 in melanoma
Inhibition of oligodendrocyte precursor cells differentiation by Wnt signaling in multiple sclerosis
HER2 vs BASAL
G-protein signaling_Regulation of Cyclic AMP levels by ACM
Neurophysiological process_ACM regulation of nerve impulse
IGF signaling in HCC
Neutrophil chemotaxis in asthma
Nociception_Nociceptin receptor signaling
Neurophysiological process_GABA-B receptor signaling in presynaptic nerve terminals
TNF-alpha and IL-1 beta-mediated regulation of contraction and secretion of inflammatory factors in normal and asthmatic airway smooth muscle
Role of neuropeptides in pathogenesis of SCLC
Development_Negative regulation of WNT/Beta-catenin signaling in the nucleus
Neurophysiological process_Regulation of intrinsic membrane properties and excitability of cortical pyramidal neurons

## Sheet: TCGA only
TOP TEN METACORE PATHWAYS MAPS ENRICHED EXCCLUSIVELY IN TCGA
LUM A vs BASAL		Cell cycle and proliferation
Inhibition of Ephrin receptors in colorectal cancer		Estrogen pathway
Role of red blood cell adhesion to endothelium in vaso-occlusion in Sickle cell disease		Growth factors
WNT signaling in HCC		Immune response
Main genetic and epigenetic alterations in lung cancer		Androgen pathway
Transcription targets of Androgen receptor involved in Prostate Cancer		Cell adhesion and ECM remodeling
Regulation of CFTR activity (normal and CF)		Epigenetic alterations
IL-1 beta- and Endothelin-1-induced fibroblast/ myofibroblast migration and extracellular matrix production in asthmatic airways		Wnt signaling
Development_Positive regulation of WNT/Beta-catenin signaling at the receptor level		Others
Airway smooth muscle contraction in asthma
Androgen receptor activation and downstream signaling in Prostate cancer
LUM B vs BASAL
Inhibition of Ephrin receptors in colorectal cancer
NF-kB pathway in multiple myeloma
Development_Negative feedback regulation of WNT/Beta-catenin signaling
Putative role of Tregs in COPD
CHDI_Correlations from Replication data_Causal network (positive correlations)
WNT signaling in proliferative-type melanoma cells
Cell cycle_Role of APC in cell cycle regulation
Development_Positive regulation of WNT/Beta-catenin signaling in the cytoplasm
Apoptosis and survival_Anti-apoptotic TNFs/NF-kB/Bcl-2 pathway
Development_Beta-catenin destruction complex signaling
LUM A vs HER2
Cell cycle_Role of Nek in cell cycle regulation
SCAP/SREBP Transcriptional Control of Cholesterol and FA Biosynthesis
Signal transduction_mTORC1 downstream signaling
Putative pathways of activation of classical complement system in major depressive disorder
Inhibition of remyelination in multiple sclerosis: regulation of cytoskeleton proteins
Cell cycle_Role of APC in cell cycle regulation
Cell cycle_Spindle assembly and chromosome separation
Angiogenesis in HCC
Cytoskeleton remodeling_Neurofilaments
Fibroblast/ myofibroblast proliferation in asthmatic airways
LUM B vs HER2
Inhibition of Ephrin receptors in colorectal cancer
Cytoskeleton remodeling_Regulation of actin cytoskeleton nucleation and polymerization by Rho GTPases
Glycolysis and gluconeogenesis
Glutathione metabolism
Cell adhesion_Ephrin signaling
Neurophysiological process_Receptor-mediated axon growth repulsion
ATP metabolism
Nociception_Nociceptin receptor signaling
Immune escape mechanisms in Prostate Cancer
LUM A vs LUM B
Hedgehog signaling in breast cancer
Reproduction_Gonadotropin-releasing hormone (GnRH) signaling
Cell cycle_ESR1 regulation of G1/S transition
Epigenetic alterations in ovarian cancer
Hedgehog signaling in prostate cancer
Effect of H. pylori infection on gastric epithelial cell proliferation
Cell cycle_Role of APC in cell cycle regulation
Role of fibroblasts in the sensitization phase of allergic contact dermatitis
Canonical WNT signaling pathway in colorectal cancer
HER2 vs BASAL
Role of osteoblasts in bone lesions formation in multiple myeloma
MAPK-independent proliferation of normal and asthmatic smooth muscle cells
Cell cycle_Start of DNA replication in early S phase
LRRK2 in neurons in Parkinson's disease
Development_Thrombopoietin signaling via JAK-STAT pathway
Retinoic acid regulation of oligodendrocyte differentiation in multiple sclerosis
Development_Neural stem cell lineage commitment (schema)
Neurophysiological process_Dopamine D2 receptor transactivation of PDGFR in CNS
Apoptosis and survival_Anti-apoptotic TNFs/NF-kB/IAP pathway
Stellate cells activation and liver fibrosis
